# Supplementary material for: Dynamic Zebrafish Interactome Reveals Transcriptional Mechanisms of Dioxin Toxicity
Source: PLoS One. 2010 May 5;5(5):e10465. doi: 10.1371/journal.pone.0010465 (PMC2864754; doi:10.1371/journal.pone.0010465)
Supplement: Data File S1 — Correlation (across all transcripts) for each microarray. (0.05 MB XLS) [file pone.0010465.s010.xls]

## Sheet: Supplementary data file 1
Correlation (across all transcripts) for each microarray.
	1.0 Days: Control: 1	1.0 Days: Control: 2	1.0 Days: Control: 3	1.0 Days: Control: 4	1.0 Days: TCDD: 1	1.0 Days: TCDD: 2	1.0 Days: TCDD: 3	1.0 Days: TCDD: 4	2.0 Days: Control: 1	2.0 Days: Control: 2	2.0 Days: Control: 3	2.0 Days: Control: 4	2.0 Days: TCDD: 2	2.0 Days: TCDD: 3	2.0 Days: TCDD: 4	3.0 Days: Control: 1	3.0 Days: Control: 2	3.0 Days: Control: 3	3.0 Days: Control: 4	3.0 Days: TCDD: 1	3.0 Days: TCDD: 2	3.0 Days: TCDD: 3	3.0 Days: TCDD: 4	4.0 Days: Control: 1	4.0 Days: Control: 2	4.0 Days: Control: 3	4.0 Days: Control: 4	4.0 Days: TCDD: 1	4.0 Days: TCDD: 2	4.0 Days: TCDD: 3	4.0 Days: TCDD: 4	5.0 Days: Control: 1	5.0 Days: Control: 2	5.0 Days: Control: 3	5.0 Days: Control: 4	5.0 Days: TCDD: 1	5.0 Days: TCDD: 2	5.0 Days: TCDD: 3	5.0 Days: TCDD: 4
1.0 Days: Control: 1	1	0.9231	0.9224	0.9101	0.9144	0.9289	0.9262	0.9199	0.8578	0.8515	0.8354	0.8096	0.8695	0.8464	0.8259	0.7448	0.7833	0.7747	0.7543	0.757	0.7873	0.7717	0.7875	0.7239	0.7309	0.7174	0.7191	0.7239	0.7317	0.7124	0.7262	0.6763	0.6983	0.6806	0.691	0.7002	0.6999	0.659	0.6962
1.0 Days: Control: 2	0.9231	1	0.9534	0.903	0.9056	0.959	0.951	0.9299	0.85	0.8716	0.8617	0.8155	0.8878	0.8688	0.8257	0.7375	0.8067	0.7901	0.7482	0.7739	0.8025	0.7776	0.8055	0.7265	0.7406	0.7114	0.7249	0.7272	0.7456	0.7088	0.7355	0.6817	0.7101	0.674	0.7008	0.7084	0.7131	0.6529	0.712
1.0 Days: Control: 3	0.9224	0.9534	1	0.9004	0.8986	0.9473	0.9671	0.9266	0.8426	0.8656	0.8648	0.8027	0.8839	0.8703	0.8118	0.727	0.8067	0.7919	0.7383	0.7539	0.794	0.7544	0.7926	0.7133	0.7359	0.6912	0.7125	0.7154	0.7346	0.6871	0.7191	0.6572	0.7036	0.6567	0.6837	0.6914	0.7034	0.627	0.6985
1.0 Days: Control: 4	0.9101	0.903	0.9004	1	0.8984	0.9075	0.8995	0.9113	0.8558	0.8498	0.8354	0.8248	0.8537	0.8407	0.8358	0.7314	0.7778	0.7687	0.7679	0.7428	0.7789	0.7747	0.7831	0.7113	0.7271	0.7236	0.7146	0.7	0.7189	0.7094	0.7135	0.6736	0.6864	0.6784	0.685	0.6809	0.6812	0.6856	0.6823
1.0 Days: TCDD: 1	0.9144	0.9056	0.8986	0.8984	1	0.9057	0.9059	0.9009	0.8536	0.8321	0.8233	0.8058	0.8507	0.8317	0.8323	0.7266	0.7661	0.7597	0.7514	0.7569	0.7803	0.782	0.7806	0.7114	0.7143	0.7166	0.7126	0.7224	0.715	0.7081	0.7125	0.6776	0.6804	0.6707	0.6751	0.679	0.676	0.6662	0.6791
1.0 Days: TCDD: 2	0.9289	0.959	0.9473	0.9075	0.9057	1	0.9472	0.9313	0.8563	0.8795	0.8638	0.8191	0.8951	0.8754	0.8311	0.7433	0.8121	0.7917	0.7563	0.786	0.8116	0.788	0.8138	0.735	0.744	0.7161	0.731	0.7297	0.751	0.7146	0.7428	0.6895	0.7129	0.6743	0.7042	0.7136	0.7179	0.6624	0.7084
1.0 Days: TCDD: 3	0.9262	0.951	0.9671	0.8995	0.9059	0.9472	1	0.923	0.8355	0.859	0.8555	0.7964	0.8869	0.8721	0.8121	0.721	0.7977	0.7855	0.7385	0.75	0.797	0.7556	0.7897	0.7088	0.7315	0.691	0.71	0.7187	0.7359	0.6889	0.7182	0.6547	0.6984	0.6587	0.6786	0.6955	0.7074	0.6346	0.699
1.0 Days: TCDD: 4	0.9199	0.9299	0.9266	0.9113	0.9009	0.9313	0.923	1	0.8642	0.8736	0.8594	0.8433	0.8885	0.8714	0.8607	0.7587	0.8081	0.7916	0.7953	0.7706	0.8048	0.7978	0.8155	0.7342	0.7465	0.7335	0.7352	0.7324	0.7485	0.7317	0.7439	0.6854	0.7117	0.6985	0.7104	0.7134	0.7171	0.6842	0.7167
2.0 Days: Control: 1	0.8578	0.85	0.8426	0.8558	0.8536	0.8563	0.8355	0.8642	1	0.9252	0.9197	0.9071	0.9237	0.9212	0.9081	0.8602	0.892	0.8848	0.8566	0.8542	0.8818	0.8728	0.8913	0.8246	0.8353	0.8254	0.8245	0.809	0.8315	0.8049	0.8259	0.7814	0.804	0.7843	0.8006	0.7875	0.7931	0.7666	0.7922
2.0 Days: Control: 2	0.8515	0.8716	0.8656	0.8498	0.8321	0.8795	0.859	0.8736	0.9252	1	0.9559	0.9154	0.9602	0.9579	0.9192	0.866	0.9363	0.9193	0.8745	0.8728	0.919	0.8856	0.9232	0.846	0.8717	0.8313	0.8553	0.8171	0.862	0.8248	0.8544	0.799	0.8401	0.7957	0.832	0.823	0.8317	0.7517	0.8184
2.0 Days: Control: 3	0.8354	0.8617	0.8648	0.8354	0.8233	0.8638	0.8555	0.8594	0.9197	0.9559	1	0.9074	0.9522	0.9621	0.9067	0.8486	0.9289	0.9243	0.8653	0.8668	0.91	0.8774	0.9151	0.8339	0.8626	0.8244	0.8379	0.8121	0.8571	0.8131	0.842	0.7848	0.8309	0.7767	0.8144	0.8079	0.8207	0.7412	0.8152
2.0 Days: Control: 4	0.8096	0.8155	0.8027	0.8248	0.8058	0.8191	0.7964	0.8433	0.9071	0.9154	0.9074	1	0.8999	0.9004	0.9158	0.8363	0.8883	0.871	0.8733	0.8303	0.8667	0.8654	0.8808	0.8093	0.8259	0.8252	0.8169	0.7855	0.8156	0.8023	0.8174	0.7842	0.7932	0.782	0.7988	0.7833	0.7841	0.7686	0.7833
2.0 Days: TCDD: 2	0.8695	0.8878	0.8839	0.8537	0.8507	0.8951	0.8869	0.8885	0.9237	0.9602	0.9522	0.8999	1	0.9691	0.9188	0.846	0.9205	0.9094	0.8592	0.8736	0.9197	0.88	0.917	0.8399	0.8602	0.8136	0.8395	0.8278	0.8624	0.8121	0.8477	0.7806	0.8291	0.7802	0.8165	0.8164	0.8332	0.7477	0.816
2.0 Days: TCDD: 3	0.8464	0.8688	0.8703	0.8407	0.8317	0.8754	0.8721	0.8714	0.9212	0.9579	0.9621	0.9004	0.9691	1	0.9139	0.8533	0.926	0.9231	0.8674	0.876	0.9237	0.8842	0.925	0.8417	0.864	0.8222	0.8427	0.8255	0.8698	0.8178	0.8525	0.7854	0.8367	0.7847	0.821	0.8174	0.8376	0.747	0.8214
2.0 Days: TCDD: 4	0.8259	0.8257	0.8118	0.8358	0.8323	0.8311	0.8121	0.8607	0.9081	0.9192	0.9067	0.9158	0.9188	0.9139	1	0.8458	0.8913	0.8829	0.8788	0.8523	0.8883	0.8918	0.8998	0.825	0.8388	0.8316	0.8376	0.8161	0.8362	0.828	0.8383	0.7935	0.8079	0.7974	0.8154	0.8033	0.8076	0.7821	0.8036
3.0 Days: Control: 1	0.7448	0.7375	0.727	0.7314	0.7266	0.7433	0.721	0.7587	0.8602	0.866	0.8486	0.8363	0.846	0.8533	0.8458	1	0.8887	0.9012	0.8672	0.8619	0.886	0.8749	0.9023	0.877	0.8866	0.8722	0.8829	0.8466	0.8833	0.8552	0.8781	0.8272	0.8663	0.8342	0.8677	0.8413	0.8514	0.7997	0.845
3.0 Days: Control: 2	0.7833	0.8067	0.8067	0.7778	0.7661	0.8121	0.7977	0.8081	0.892	0.9363	0.9289	0.8883	0.9205	0.926	0.8913	0.8887	1	0.9424	0.8948	0.8947	0.9332	0.9015	0.9403	0.883	0.9056	0.8655	0.8884	0.8605	0.8996	0.8628	0.8919	0.8433	0.8808	0.8384	0.8696	0.8629	0.8696	0.7852	0.8613
3.0 Days: Control: 3	0.7747	0.7901	0.7919	0.7687	0.7597	0.7917	0.7855	0.7916	0.8848	0.9193	0.9243	0.871	0.9094	0.9231	0.8829	0.9012	0.9424	1	0.8911	0.9151	0.9512	0.9142	0.9497	0.9191	0.9375	0.8965	0.9205	0.8926	0.9324	0.8838	0.9227	0.8652	0.9144	0.856	0.8995	0.8869	0.9026	0.8085	0.8975
3.0 Days: Control: 4	0.7543	0.7482	0.7383	0.7679	0.7514	0.7563	0.7385	0.7953	0.8566	0.8745	0.8653	0.8733	0.8592	0.8674	0.8788	0.8672	0.8948	0.8911	1	0.8427	0.8853	0.8841	0.8979	0.859	0.8718	0.8756	0.8625	0.8388	0.8621	0.8637	0.8654	0.8271	0.8442	0.8315	0.8459	0.8381	0.835	0.819	0.8322
3.0 Days: TCDD: 1	0.757	0.7739	0.7539	0.7428	0.7569	0.786	0.75	0.7706	0.8542	0.8728	0.8668	0.8303	0.8736	0.876	0.8523	0.8619	0.8947	0.9151	0.8427	1	0.9244	0.9043	0.9306	0.9078	0.9003	0.8646	0.894	0.8971	0.9059	0.8708	0.9108	0.8709	0.8746	0.8276	0.8704	0.8683	0.8724	0.799	0.8668
3.0 Days: TCDD: 2	0.7873	0.8025	0.794	0.7789	0.7803	0.8116	0.797	0.8048	0.8818	0.919	0.91	0.8667	0.9197	0.9237	0.8883	0.886	0.9332	0.9512	0.8853	0.9244	1	0.9193	0.9556	0.92	0.941	0.8837	0.9143	0.9076	0.941	0.8875	0.9225	0.8639	0.9082	0.8516	0.8881	0.8826	0.9059	0.8117	0.8877
3.0 Days: TCDD: 3	0.7717	0.7776	0.7544	0.7747	0.782	0.788	0.7556	0.7978	0.8728	0.8856	0.8774	0.8654	0.88	0.8842	0.8918	0.8749	0.9015	0.9142	0.8841	0.9043	0.9193	1	0.9263	0.8839	0.8879	0.8875	0.8885	0.8773	0.8933	0.9107	0.898	0.8575	0.8621	0.8529	0.8678	0.8603	0.8645	0.8289	0.8598
3.0 Days: TCDD: 4	0.7875	0.8055	0.7926	0.7831	0.7806	0.8138	0.7897	0.8155	0.8913	0.9232	0.9151	0.8808	0.917	0.925	0.8998	0.9023	0.9403	0.9497	0.8979	0.9306	0.9556	0.9263	1	0.9203	0.9322	0.8948	0.9217	0.9022	0.9334	0.8976	0.9319	0.8702	0.9057	0.8597	0.8996	0.8875	0.9001	0.8295	0.893
4.0 Days: Control: 1	0.7239	0.7265	0.7133	0.7113	0.7114	0.735	0.7088	0.7342	0.8246	0.846	0.8339	0.8093	0.8399	0.8417	0.825	0.877	0.883	0.9191	0.859	0.9078	0.92	0.8839	0.9203	1	0.9559	0.9155	0.9502	0.9481	0.9519	0.9138	0.9565	0.9295	0.9542	0.907	0.9464	0.9368	0.9449	0.8635	0.9314
4.0 Days: Control: 2	0.7309	0.7406	0.7359	0.7271	0.7143	0.744	0.7315	0.7465	0.8353	0.8717	0.8626	0.8259	0.8602	0.864	0.8388	0.8866	0.9056	0.9375	0.8718	0.9003	0.941	0.8879	0.9322	0.9559	1	0.9137	0.9526	0.9295	0.9626	0.9102	0.9517	0.9099	0.9577	0.8991	0.9406	0.9281	0.9457	0.8512	0.9286
4.0 Days: Control: 3	0.7174	0.7114	0.6912	0.7236	0.7166	0.7161	0.691	0.7335	0.8254	0.8313	0.8244	0.8252	0.8136	0.8222	0.8316	0.8722	0.8655	0.8965	0.8756	0.8646	0.8837	0.8875	0.8948	0.9155	0.9137	1	0.915	0.8977	0.9121	0.9116	0.9175	0.8863	0.9083	0.8882	0.9043	0.8926	0.8985	0.8642	0.8942
4.0 Days: Control: 4	0.7191	0.7249	0.7125	0.7146	0.7126	0.731	0.71	0.7352	0.8245	0.8553	0.8379	0.8169	0.8395	0.8427	0.8376	0.8829	0.8884	0.9205	0.8625	0.894	0.9143	0.8885	0.9217	0.9502	0.9526	0.915	1	0.9228	0.9435	0.9119	0.9565	0.9221	0.9531	0.9038	0.9562	0.9311	0.9406	0.8597	0.9275
4.0 Days: TCDD: 1	0.7239	0.7272	0.7154	0.7	0.7224	0.7297	0.7187	0.7324	0.809	0.8171	0.8121	0.7855	0.8278	0.8255	0.8161	0.8466	0.8605	0.8926	0.8388	0.8971	0.9076	0.8773	0.9022	0.9481	0.9295	0.8977	0.9228	1	0.9369	0.9054	0.9429	0.9117	0.927	0.8862	0.9146	0.93	0.9338	0.8689	0.9302
4.0 Days: TCDD: 2	0.7317	0.7456	0.7346	0.7189	0.715	0.751	0.7359	0.7485	0.8315	0.862	0.8571	0.8156	0.8624	0.8698	0.8362	0.8833	0.8996	0.9324	0.8621	0.9059	0.941	0.8933	0.9334	0.9519	0.9626	0.9121	0.9435	0.9369	1	0.9169	0.9531	0.9047	0.9557	0.898	0.934	0.931	0.9567	0.8571	0.9353
4.0 Days: TCDD: 3	0.7124	0.7088	0.6871	0.7094	0.7081	0.7146	0.6889	0.7317	0.8049	0.8248	0.8131	0.8023	0.8121	0.8178	0.828	0.8552	0.8628	0.8838	0.8637	0.8708	0.8875	0.9107	0.8976	0.9138	0.9102	0.9116	0.9119	0.9054	0.9169	1	0.9205	0.886	0.9018	0.9154	0.9039	0.904	0.9074	0.8619	0.9064
4.0 Days: TCDD: 4	0.7262	0.7355	0.7191	0.7135	0.7125	0.7428	0.7182	0.7439	0.8259	0.8544	0.842	0.8174	0.8477	0.8525	0.8383	0.8781	0.8919	0.9227	0.8654	0.9108	0.9225	0.898	0.9319	0.9565	0.9517	0.9175	0.9565	0.9429	0.9531	0.9205	1	0.9242	0.9521	0.8986	0.9494	0.9451	0.9527	0.8704	0.9502
5.0 Days: Control: 1	0.6763	0.6817	0.6572	0.6736	0.6776	0.6895	0.6547	0.6854	0.7814	0.799	0.7848	0.7842	0.7806	0.7854	0.7935	0.8272	0.8433	0.8652	0.8271	0.8709	0.8639	0.8575	0.8702	0.9295	0.9099	0.8863	0.9221	0.9117	0.9047	0.886	0.9242	1	0.9249	0.892	0.9279	0.9222	0.9118	0.8523	0.9004
5.0 Days: Control: 2	0.6983	0.7101	0.7036	0.6864	0.6804	0.7129	0.6984	0.7117	0.804	0.8401	0.8309	0.7932	0.8291	0.8367	0.8079	0.8663	0.8808	0.9144	0.8442	0.8746	0.9082	0.8621	0.9057	0.9542	0.9577	0.9083	0.9531	0.927	0.9557	0.9018	0.9521	0.9249	1	0.9072	0.9594	0.9446	0.9667	0.8543	0.9434
5.0 Days: Control: 3	0.6806	0.674	0.6567	0.6784	0.6707	0.6743	0.6587	0.6985	0.7843	0.7957	0.7767	0.782	0.7802	0.7847	0.7974	0.8342	0.8384	0.856	0.8315	0.8276	0.8516	0.8529	0.8597	0.907	0.8991	0.8882	0.9038	0.8862	0.898	0.9154	0.8986	0.892	0.9072	1	0.9104	0.8977	0.9073	0.8574	0.8957
5.0 Days: Control: 4	0.691	0.7008	0.6837	0.685	0.6751	0.7042	0.6786	0.7104	0.8006	0.832	0.8144	0.7988	0.8165	0.821	0.8154	0.8677	0.8696	0.8995	0.8459	0.8704	0.8881	0.8678	0.8996	0.9464	0.9406	0.9043	0.9562	0.9146	0.934	0.9039	0.9494	0.9279	0.9594	0.9104	1	0.9374	0.949	0.8644	0.9323
5.0 Days: TCDD: 1	0.7002	0.7084	0.6914	0.6809	0.679	0.7136	0.6955	0.7134	0.7875	0.823	0.8079	0.7833	0.8164	0.8174	0.8033	0.8413	0.8629	0.8869	0.8381	0.8683	0.8826	0.8603	0.8875	0.9368	0.9281	0.8926	0.9311	0.93	0.931	0.904	0.9451	0.9222	0.9446	0.8977	0.9374	1	0.9546	0.8692	0.9509
5.0 Days: TCDD: 2	0.6999	0.7131	0.7034	0.6812	0.676	0.7179	0.7074	0.7171	0.7931	0.8317	0.8207	0.7841	0.8332	0.8376	0.8076	0.8514	0.8696	0.9026	0.835	0.8724	0.9059	0.8645	0.9001	0.9449	0.9457	0.8985	0.9406	0.9338	0.9567	0.9074	0.9527	0.9118	0.9667	0.9073	0.949	0.9546	1	0.8614	0.9512
5.0 Days: TCDD: 3	0.659	0.6529	0.627	0.6856	0.6662	0.6624	0.6346	0.6842	0.7666	0.7517	0.7412	0.7686	0.7477	0.747	0.7821	0.7997	0.7852	0.8085	0.819	0.799	0.8117	0.8289	0.8295	0.8635	0.8512	0.8642	0.8597	0.8689	0.8571	0.8619	0.8704	0.8523	0.8543	0.8574	0.8644	0.8692	0.8614	1	0.8719
5.0 Days: TCDD: 4	0.6962	0.712	0.6985	0.6823	0.6791	0.7084	0.699	0.7167	0.7922	0.8184	0.8152	0.7833	0.816	0.8214	0.8036	0.845	0.8613	0.8975	0.8322	0.8668	0.8877	0.8598	0.893	0.9314	0.9286	0.8942	0.9275	0.9302	0.9353	0.9064	0.9502	0.9004	0.9434	0.8957	0.9323	0.9509	0.9512	0.8719	1
