# Supplementary material for: Dynamic Zebrafish Interactome Reveals Transcriptional Mechanisms of Dioxin Toxicity
Source: PLoS One. 2010 May 5;5(5):e10465. doi: 10.1371/journal.pone.0010465 (PMC2864754; doi:10.1371/journal.pone.0010465)
Supplement: Data File S2 — A list of altered genes identified as dioxin-modulated by ANOVA analysis, along with the days on which they were differentially expressed (DE) and basic descriptions and GO annotations. (0.51 MB XLS) [file pone.0010465.s011.xls]

## Sheet: Supplementary data file 2
A list of altered genes identified as dioxin-modulated by ANOVA analysis, along with the days on which they were differentially expressed (DE) and basic descriptions and GO annotations.
Day 1st changed (DE)	ZfinID	ZfinSymbol	Day DE profile	Description	GO titles
1	ZDB-GENE-040912-42	acot7	12345	acyl-CoA thioesterase 7	cellular_component_AND_biological_process
1	ZDB-GENE-000208-25	bmp7	12345	bone morphogenetic protein 7	extracellular region_AND_determination of left/right symmetry_AND_growth factor activity_AND_dorsal/ventral pattern formation_AND_BMP signaling pathway_AND_embryonic heart tube development_AND_negative regulation of endodermal cell fate specification_AND_determination of ventral identity
1	ZDB-GENE-011219-1	cyp1a	12345	cytochrome P450, family 1, subfamily A	monooxygenase activity_AND_iron ion binding_AND_aromatic compound metabolic process_AND_heme biosynthetic process_AND_iron ion transport_AND_cellular iron ion homeostasis_AND_electron carrier activity_AND_response to xenobiotic stimulus_AND_oxidoreductase activity_AND_oxidoreductase activity, acting on paired donors, with incorporation or reduction of molecular oxygen, reduced flavin or flavoprot…
1	ZDB-GENE-030131-7662	dfna5	12345	deafness, autosomal dominant 5	regulation of biosynthetic process_AND_ear morphogenesis_AND_inner ear morphogenesis
1	ZDB-GENE-030131-4600	dgat1	12345	diacylglycerol O-acyltransferase homolog 1 (mouse)	membrane attack complex_AND_biological_process_AND_acyltransferase activity_AND_integral to membrane
1	ZDB-GENE-050511-1	dmrt1	12345	doublesex and mab-3 related transcription factor 1	DNA binding_AND_transcription factor activity_AND_nucleus_AND_regulation of transcription, DNA-dependent_AND_sex differentiation
1	ZDB-GENE-011108-1	efna3	12345	ephrin A3	membrane attack complex
1	ZDB-GENE-041015-747	fbxo16	12345	F-box protein 16	molecular_function_AND_cellular_component_AND_biological_process
1	ZDB-GENE-041114-143	galk2	12345	galactokinase 2	nucleotide binding_AND_galactokinase activity_AND_ATP binding_AND_cytoplasm_AND_galactose metabolic process_AND_phosphorylation_AND_transferase activity_AND_phosphotransferase activity, alcohol group as acceptor_AND_carbohydrate phosphorylation
1	ZDB-GENE-030131-7596	gngt1	12345	guanine nucleotide binding protein (G protein), gamma transducing activity polypeptide 1	signal transducer activity_AND_heterotrimeric G-protein complex_AND_G-protein coupled receptor protein signaling pathway
1	ZDB-GENE-040714-1	heg	12345	heart of glass	calcium channel activity_AND_calcium ion binding_AND_extracellular region_AND_membrane attack complex_AND_signal recognition particle, endoplasmic reticulum targeting_AND_calcium ion transport_AND_heart development_AND_negative regulation of signal transduction_AND_integral to membrane_AND_calcium channel inhibitor activity
1	ZDB-GENE-040426-888	minpp1	12345	multiple inositol polyphosphate histidine phosphatase, 1	acid phosphatase activity_AND_cellular_component_AND_biological_process
1	ZDB-GENE-040704-12	mrrf	12345	mitochondrial ribosome recycling factor	molecular_function_AND_mitochondrion_AND_translation
1	ZDB-GENE-020424-1	mtf1	12345	metal-regulatory transcription factor 1	nucleic acid binding_AND_intracellular_AND_nucleus_AND_cytoplasm_AND_zinc ion binding_AND_response to zinc ion_AND_response to cadmium ion
1	ZDB-GENE-040426-2439	mycl1a	12345	v-myc myelocytomatosis viral oncogene homolog 1, lung carcinoma derived (avian) a	DNA binding_AND_transcription factor activity_AND_nucleus_AND_regulation of transcription, DNA-dependent_AND_transcription regulator activity
1	ZDB-GENE-060331-137	myl2	12345	myosin, light polypeptide 2, regulatory, cardiac, slow	calcium ion binding_AND_cellular_component_AND_biological_process
1	ZDB-GENE-040426-2134	nipa2	12345	non imprinted in Prader-Willi/Angelman syndrome 2 (human)	molecular_function_AND_cellular_component_AND_biological_process
1	ZDB-GENE-980526-343	or128-5	12345	odorant receptor, family E, subfamily 128, member 5	rhodopsin-like receptor activity_AND_signal transducer activity_AND_olfactory receptor activity_AND_membrane attack complex_AND_signal transduction_AND_G-protein coupled receptor protein signaling pathway_AND_integral to membrane
1	ZDB-GENE-040718-272	parp6a	12345	poly (ADP-ribose) polymerase family, member 6a	molecular_function_AND_cellular_component_AND_biological_process
1	ZDB-GENE-040625-127	ppih	12345	peptidylprolyl isomerase H (cyclophilin H)	peptidyl-prolyl cis-trans isomerase activity_AND_cellular_component_AND_protein folding
1	ZDB-GENE-050420-315	si:ch211-132b12.1	12345	si:ch211-132b12.1	neurotransmitter:sodium symporter activity_AND_membrane attack complex_AND_integral to plasma membrane_AND_transport_AND_neurotransmitter transport_AND_integral to membrane
1	ZDB-GENE-041014-178	si:ch211-278n15.1	12345	si:ch211-278n15.1	nucleotide binding_AND_ATP binding
1	ZDB-GENE-050208-787	si:dkey-15h8.11	12345	si:dkey-15h8.11	nucleic acid binding_AND_intracellular_AND_zinc ion binding
1	ZDB-GENE-060503-67	si:dkey-24p1.6	12345	si:dkey-24p1.6	aspartic-type endopeptidase activity_AND_proteolysis
1	ZDB-GENE-060503-160	si:dkey-255g15.1	12345	si:dkey-255g15.1	RNA binding_AND_double-stranded RNA binding_AND_adenosine deaminase activity_AND_intracellular_AND_RNA processing
1	ZDB-GENE-060503-562	si:dkeyp-92c9.3	12345	si:dkeyp-92c9.3	nucleotide binding_AND_motor activity_AND_ATP binding_AND_myosin complex
1	ZDB-GENE-060920-2	smap1	12345	stromal membrane-associated protein 1	ARF GTPase activator activity_AND_zinc ion binding_AND_regulation of ARF GTPase activity
1	ZDB-GENE-990415-160	spon2a	12345	spondin 2a, extracellular matrix protein	molecular_function_AND_proteinaceous extracellular matrix
1	ZDB-GENE-060322-9	st8sia6	12345	ST8 alpha-N-acetyl-neuraminide alpha-2,8-sialyltransferase 6	alpha-N-acetylneuraminate alpha-2,8-sialyltransferase activity_AND_membrane attack complex_AND_protein amino acid glycosylation_AND_integral to membrane_AND_transferase activity, transferring glycosyl groups_AND_integral to Golgi membrane
1	ZDB-GENE-030711-1	tfpia	12345	tissue factor pathway inhibitor a	serine-type endopeptidase inhibitor activity_AND_extracellular region_AND_blood coagulation_AND_protease inhibitor activity
1	ZDB-GENE-040426-970	tnni2a.2	12345	troponin I, skeletal, fast 2a.2	molecular_function
1	ZDB-GENE-040801-9	tnni2b.2	12345	troponin I, skeletal, fast 2b.2	molecular_function_AND_cellular_component
1	ZDB-GENE-001222-1	vsx2	12345	visual system homeobox 2	DNA binding_AND_transcription factor activity_AND_nucleus_AND_regulation of transcription, DNA-dependent_AND_multicellular organismal development_AND_visual perception_AND_sequence-specific DNA binding
1	ZDB-GENE-040426-2012	wdr24	12345	WD repeat domain 24	cellular_component
1	ZDB-GENE-041014-257	zc3h14	12345	zinc finger CCCH-type containing 14	nucleic acid binding_AND_RNA binding_AND_nucleus_AND_zinc ion transport_AND_zinc ion binding_AND_metal ion binding
1	ZDB-GENE-040801-46	zgc:100849	12345	zgc:100849	molecular_function_AND_mitochondrion_AND_transport_AND_intracellular protein transport across a membrane
1	ZDB-GENE-050522-428	zgc:109934	12345	zgc:109934	binding_AND_iron ion binding_AND_cellular_component_AND_iron ion transport_AND_cellular iron ion homeostasis_AND_ferric iron binding_AND_metal ion binding
1	ZDB-GENE-061215-126	zgc:136762	12345	zgc:136762	nucleotide binding_AND_catalytic activity_AND_ATP binding_AND_transport_AND_cation transport_AND_metabolic process_AND_ATPase activity, coupled to transmembrane movement of ions, phosphorylative mechanism_AND_integral to membrane_AND_hydrolase activity_AND_hydrolase activity, acting on acid anhydrides, catalyzing transmembrane movement of substances
1	ZDB-GENE-060929-92	zgc:152760	12345	zgc:152760	molecular_function_AND_cellular_component_AND_intracellular signaling cascade
1	ZDB-GENE-060825-13	zgc:153121	12345	zgc:153121	molecular_function_AND_cellular_component_AND_biological_process
1	ZDB-GENE-060825-15	zgc:153234	12345	zgc:153234	membrane attack complex_AND_N-acetyltransferase activity_AND_metabolic process_AND_acyltransferase activity_AND_integral to membrane
1	ZDB-GENE-061103-499	zgc:154019	12345	zgc:154019	nucleotide binding_AND_protein kinase activity_AND_protein tyrosine kinase activity_AND_ATP binding_AND_cellular_component_AND_protein amino acid phosphorylation_AND_transferase activity
1	ZDB-GENE-070112-1522	zgc:158222	12345	zgc:158222	adenosylhomocysteinase activity_AND_cellular_component_AND_one-carbon compound metabolic process_AND_hydrolase activity
1	ZDB-GENE-070112-2142	zgc:158636	12345	zgc:158636	molecular_function_AND_endoplasmic reticulum_AND_biological_process
1	ZDB-GENE-040426-791	zgc:55733	12345	zgc:55733	nucleotide binding_AND_nucleic acid binding_AND_ribonucleoprotein complex
1	ZDB-GENE-040426-1019	zgc:56409	12345	zgc:56409	molecular_function_AND_cellular_component_AND_biological_process
1	ZDB-GENE-040426-1203	zgc:63635	12345	zgc:63635	nucleic acid binding_AND_exonuclease activity_AND_intracellular_AND_biological_process
1	ZDB-GENE-040718-462	zgc:92606	12345	zgc:92606	molecular_function_AND_cellular_component_AND_biological_process
1	ZDB-GENE-050417-231	znf367	12345	zinc finger protein 367	nucleic acid binding_AND_DNA binding_AND_intracellular_AND_nucleus_AND_transcription_AND_transcription termination_AND_regulation of transcription, DNA-dependent_AND_zinc ion transport_AND_zinc ion binding_AND_transcription antitermination_AND_metal ion binding
1	ZDB-GENE-030131-1057		12345
1	ZDB-GENE-041210-332		12345
1	ZDB-GENE-050208-706		12345
1	ZDB-GENE-060126-5		12345
1	ZDB-GENE-060503-158		12345
1	ZDB-GENE-060503-612		12345
1	ZDB-GENE-030910-5	arf5	1____	ADP-ribosylation factor 5	nucleotide binding_AND_GTP binding_AND_intracellular_AND_small GTPase mediated signal transduction
1	ZDB-GENE-061103-196	clcn7	1____	chloride channel 7	ion channel activity_AND_voltage-gated chloride channel activity_AND_membrane attack complex_AND_chloride transport_AND_integral to membrane
1	ZDB-GENE-010306-1	cyp11a1	1____	cytochrome P450, subfamily XIA, polypeptide 1	monooxygenase activity_AND_iron ion binding_AND_mitochondrion_AND_C21-steroid hormone biosynthetic process_AND_heme biosynthetic process_AND_iron ion transport_AND_cellular iron ion homeostasis_AND_cholesterol monooxygenase (side-chain-cleaving) activity_AND_electron carrier activity_AND_oxidoreductase activity_AND_heme binding_AND_positive regulation of microtubule polymerization_AND_metal ion b…
1	ZDB-GENE-990415-245	elavl1	1____	ELAV (embryonic lethal, abnormal vision, Drosophila)-like 1 (Hu antigen R)	nucleotide binding_AND_nucleic acid binding_AND_RNA binding_AND_ribonucleoprotein complex
1	ZDB-GENE-040702-1	hbbe2	1____	hemoglobin beta embryonic-2	iron ion binding_AND_hemoglobin complex_AND_heme biosynthetic process_AND_transport_AND_iron ion transport_AND_cellular iron ion homeostasis_AND_oxygen transport_AND_oxygen binding_AND_heme binding_AND_metal ion binding
1	ZDB-GENE-000427-2	hbl3	1____	hexose-binding lectin 3	calcium channel activity_AND_binding_AND_calcium ion binding_AND_sugar binding_AND_cytoplasm_AND_signal recognition particle, endoplasmic reticulum targeting_AND_calcium ion transport_AND_phosphate transport_AND_negative regulation of signal transduction_AND_calcium channel inhibitor activity_AND_collagen catabolic process
1	ZDB-GENE-020122-3	meis4.1a	1____	myeloid ecotropic viral integration site 4.1a	DNA binding_AND_transcription factor activity_AND_nucleus_AND_regulation of transcription, DNA-dependent_AND_sequence-specific DNA binding
1	ZDB-GENE-030131-5540	qrsl1	1____	glutaminyl-tRNA synthase (glutamine-hydrolyzing)-like 1	carbon-nitrogen ligase activity, with glutamine as amido-N-donor
1	ZDB-GENE-041114-40	rnf24	1____	ring finger protein 24	protein binding_AND_zinc ion transport_AND_zinc ion binding_AND_metal ion binding
1	ZDB-GENE-050417-361	zgc:110203	1____	zgc:110203	molecular_function_AND_cellular_component_AND_biological_process
1	ZDB-GENE-030131-6151	zgc:77650	1____	zgc:77650	nucleotide binding_AND_GTP binding_AND_intracellular_AND_small GTPase mediated signal transduction
1	ZDB-GENE-041010-85	zgc:92905	1____	zgc:92905	molecular_function_AND_cellular_component_AND_intracellular signaling cascade
1	ZDB-GENE-020122-4		1____
1	ZDB-GENE-000607-16	bcl7a	1___5	B-cell CLL/lymphoma 7A	molecular_function_AND_cellular_component_AND_biological_process
1	ZDB-GENE-000412-1	bdnf	1_3__	brain-derived neurotrophic factor	cellular_component_AND_brain development_AND_growth factor activity
1	ZDB-GENE-050211-3	ext1a	1_3__	exostoses (multiple) 1a	membrane attack complex_AND_integral to membrane_AND_transferase activity_AND_transferase activity, transferring glycosyl groups_AND_N-acetylglucosaminyl-proteoglycan 4-beta-glucuronosyltransferase activity
1	ZDB-GENE-040426-2813	sh3bp5	1_345	SH3-domain binding protein 5 (BTK-associated)	molecular_function_AND_cellular_component_AND_biological_process
1	ZDB-GENE-030131-2884	dnaja2l	12___	DnaJ (Hsp40) homolog, subfamily A, member 2, like	protein folding_AND_heat shock protein binding_AND_unfolded protein binding
1	ZDB-GENE-050417-154	zgc:112042	12___	zgc:112042	transporter activity_AND_integral to membrane
1	ZDB-GENE-040625-142	zgc:86753	12___	zgc:86753	molecular_function_AND_cellular_component_AND_biological_process
1	ZDB-GENE-980526-486	stom	12__5	stomatin	molecular_function_AND_biological_process_AND_membrane
1	ZDB-GENE-041010-114	amt	12_45	aminomethyltransferase	aminomethyltransferase activity_AND_cytoplasm_AND_glycine catabolic process_AND_transaminase activity
1	ZDB-GENE-040718-403	atxn7l2	12_45	ataxin 7-like 2	molecular_function_AND_cellular_component_AND_biological_process
1	ZDB-GENE-040608-1		123__
1	ZDB-GENE-021206-2	farsl	123_5	phenylalanine-tRNA synthetase-like	nucleotide binding_AND_RNA binding_AND_phenylalanine-tRNA ligase activity_AND_ATP binding_AND_cytoplasm_AND_translation_AND_phenylalanyl-tRNA aminoacylation
1	ZDB-GENE-980526-399	pax9	1234_	paired box gene 9	DNA binding_AND_nucleus_AND_transcription_AND_transcription termination_AND_regulation of transcription, DNA-dependent_AND_transcription antitermination
2	ZDB-GENE-050517-31	abcf1	_2___	ATP-binding cassette, sub-family F (GCN20), member 1	nucleotide binding_AND_ATP binding_AND_ATPase activity_AND_nucleoside-triphosphatase activity
2	ZDB-GENE-040426-771	acadl	_2___	acyl-Coenzyme A dehydrogenase, long chain	acyl-CoA dehydrogenase activity_AND_metabolic process_AND_electron carrier activity_AND_oxidoreductase activity_AND_oxidoreductase activity, acting on the CH-CH group of donors_AND_FAD binding
2	ZDB-GENE-040718-388	acss2	_2___	acyl-CoA synthetase short-chain family member 2	catalytic activity_AND_cellular_component_AND_metabolic process
2	ZDB-GENE-030131-5065	actr8	_2___	ARP8 actin-related protein 8 homolog (yeast)	protein binding_AND_cytoplasm_AND_cytoskeleton
2	ZDB-GENE-011003-1	adh5	_2___	alcohol dehydrogenase 5	zinc ion transport_AND_zinc ion binding_AND_oxidoreductase activity_AND_metal ion binding_AND_oxidation reduction
2	ZDB-GENE-030529-2	adh8b	_2___	alcohol dehydrogenase 8b	alcohol dehydrogenase activity_AND_alcohol metabolic process_AND_octanol metabolic process_AND_zinc ion transport_AND_zinc ion binding_AND_oxidoreductase activity_AND_formaldehyde dehydrogenase activity_AND_formaldehyde metabolic process_AND_metal ion binding_AND_oxidation reduction
2	ZDB-GENE-031219-6	ahcy	_2___	S-adenosylhomocysteine hydrolase	adenosylhomocysteinase activity_AND_one-carbon compound metabolic process_AND_hydrolase activity
2	ZDB-GENE-040115-5	ahcyl2	_2___	S-adenosylhomocysteine hydrolase-like 2	adenosylhomocysteinase activity_AND_one-carbon compound metabolic process_AND_hydrolase activity
2	ZDB-GENE-061013-602	alkbh5	_2___	alkB, alkylation repair homolog 5 (E. coli)	molecular_function_AND_cellular_component_AND_biological_process
2	ZDB-GENE-041210-253	ankrd16	_2___	ankyrin repeat domain 16	molecular_function_AND_cellular_component_AND_biological_process
2	ZDB-GENE-040426-1493	arhgdig	_2___	Rho GDP dissociation inhibitor (GDI) gamma	Rho GDP-dissociation inhibitor activity_AND_cytoplasm_AND_biological_process
2	ZDB-GENE-030219-167	arl4l	_2___	ADP-ribosylation factor-like 4, like	nucleotide binding_AND_GTP binding_AND_intracellular_AND_small GTPase mediated signal transduction
2	ZDB-GENE-040801-149	atg5	_2___	ATG5 autophagy related 5 homolog (S. cerevisiae)	molecular_function_AND_cytoplasm_AND_autophagy
2	ZDB-GENE-990415-17	atoh1a	_2___	atonal homolog 1a	nucleus_AND_transcription regulator activity_AND_auditory receptor cell differentiation_AND_auditory receptor cell fate determination_AND_regulation of transcription_AND_inner ear development_AND_neuromast development_AND_posterior lateral line neuromast hair cell differentiation
2	ZDB-GENE-001212-4	atp1a1a.4	_2___	ATPase, Na+/K+ transporting, alpha 1a.4 polypeptide	nucleotide binding_AND_catalytic activity_AND_potassium channel activity_AND_ATP binding_AND_membrane attack complex_AND_transport_AND_cation transport_AND_potassium ion transport_AND_metabolic process_AND_monovalent inorganic cation transmembrane transporter activity_AND_ATPase activity, coupled to transmembrane movement of ions, phosphorylative mechanism_AND_monovalent inorganic cation transpor…
2	ZDB-GENE-020419-23	atp6v0c	_2___	ATPase, H+ transporting, lysosomal, V0 subunit c	ATP binding_AND_membrane attack complex_AND_transport_AND_hydrogen ion transmembrane transporter activity_AND_proton transport_AND_integral to membrane_AND_proton-transporting two-sector ATPase complex_AND_hydrolase activity_AND_ATPase activity, coupled to transmembrane movement of substances_AND_ATP metabolic process_AND_hydrogen ion transporting ATP synthase activity, rotational mechanism_AND_h…
2	ZDB-GENE-040704-74	bgn	_2___	biglycan	protein binding_AND_biological_process
2	ZDB-GENE-041210-181	bik	_2___	BCL2-interacting killer (apoptosis-inducing)	positive regulation of apoptosis_AND_positive regulation of caspase activity
2	ZDB-GENE-040426-2897	cab39	_2___	calcium binding protein 39	cellular_component_AND_biological_process
2	ZDB-GENE-040801-121	camk2d1	_2___	calcium/calmodulin-dependent protein kinase (CaM kinase) II delta 1	nucleotide binding_AND_protein kinase activity_AND_protein serine/threonine kinase activity_AND_calmodulin-dependent protein kinase activity_AND_calmodulin binding_AND_ATP binding_AND_cellular_component_AND_protein amino acid phosphorylation_AND_transferase activity
2	ZDB-GENE-030825-4	casp6	_2___	caspase 6, apoptosis-related cysteine peptidase	cellular_component_AND_proteolysis_AND_apoptosis_AND_cysteine-type peptidase activity
2	ZDB-GENE-040329-2	cbx4	_2___	chromobox homolog 4 (Pc class homolog, Drosophila)	chromatin_AND_chromatin binding_AND_nucleus_AND_chromatin assembly or disassembly
2	ZDB-GENE-020418-1	ccna2	_2___	cyclin A2	nucleus_AND_retina development in camera-type eye
2	ZDB-GENE-990415-33	chd	_2___	chordin	extracellular region_AND_signal recognition particle, endoplasmic reticulum targeting_AND_determination of left/right symmetry_AND_dorsal/ventral pattern formation_AND_negative regulation of signal transduction_AND_specification of organ position_AND_negative regulation of BMP signaling pathway_AND_embryonic heart tube development_AND_caudal fin morphogenesis_AND_embryonic hemopoiesis_AND_determi…
2	ZDB-GENE-030318-2	chm	_2___	choroideremia	Rab-protein geranylgeranyltransferase activity_AND_Rab-protein geranylgeranyltransferase complex_AND_intracellular protein transport_AND_auditory receptor cell differentiation_AND_regulation of GTPase activity_AND_detection of mechanical stimulus involved in sensory perception of sound_AND_iridophore differentiation_AND_retina morphogenesis in camera-type eye
2	ZDB-GENE-040426-1663	cib2	_2___	calcium and integrin binding family member 2	calcium ion binding_AND_integrin-mediated signaling pathway
2	ZDB-GENE-030131-5841	cirbp	_2___	cold inducible RNA binding protein	nucleotide binding_AND_nucleic acid binding_AND_cellular_component_AND_biological_process
2	ZDB-GENE-991110-22	cki	_2___	type I cytokeratin	structural molecule activity
2	ZDB-GENE-040912-147	ctrl	_2___	chymotrypsin-like	serine-type endopeptidase activity_AND_endopeptidase inhibitor activity_AND_cellular_component_AND_proteolysis_AND_hydrolase activity
2	ZDB-GENE-031030-15	ddi2	_2___	DNA-damage inducible protein 2	aspartic-type endopeptidase activity_AND_cellular_component_AND_protein modification process_AND_proteolysis
2	ZDB-GENE-990415-48	dlx1a	_2___	distal-less homeobox gene 1a	DNA binding_AND_transcription factor activity_AND_nucleus_AND_regulation of transcription, DNA-dependent_AND_sequence-specific DNA binding_AND_cartilage development
2	ZDB-GENE-000308-1	dvr1rbp	_2___	decapentaplegic and Vg-related 1, RNA binding protein	nucleotide binding_AND_nucleic acid binding_AND_RNA binding_AND_nucleus_AND_cytoplasm
2	ZDB-GENE-990415-52	ef1a	_2___	elongation factor 1-alpha	nucleotide binding_AND_translation elongation factor activity_AND_GTPase activity_AND_GTP binding_AND_cytoplasm_AND_translational elongation
2	ZDB-GENE-040426-2229	eif5a	_2___	eukaryotic translation initiation factor 5A	translation initiation factor activity_AND_translational initiation
2	ZDB-GENE-041008-9	epyc	_2___	epiphycan	protein binding_AND_biological_process
2	ZDB-GENE-040426-997	ercc2	_2___	excision repair cross-complementing rodent repair deficiency, complementation group 2	nucleic acid binding_AND_DNA binding_AND_ATP-dependent DNA helicase activity_AND_ATP binding_AND_nucleus_AND_nucleobase, nucleoside, nucleotide and nucleic acid metabolic process_AND_nucleotide-excision repair_AND_ATP-dependent helicase activity_AND_hydrolase activity, acting on acid anhydrides, in phosphorus-containing anhydrides
2	ZDB-GENE-040426-1793	fgf13l	_2___	fibroblast growth factor 13, like	cellular_component_AND_growth factor activity
2	ZDB-GENE-031118-20	fut8	_2___	fucosyltransferase 8 (alpha (1,6) fucosyltransferase)	glycoprotein 6-alpha-L-fucosyltransferase activity_AND_transferase activity, transferring glycosyl groups
2	ZDB-GENE-000328-3	fzd8a	_2___	frizzled homolog 8a	signal transducer activity_AND_receptor activity_AND_G-protein coupled receptor activity_AND_membrane attack complex_AND_signal transduction_AND_cell surface receptor linked signal transduction_AND_integral to membrane_AND_Wnt receptor signaling pathway
2	ZDB-GENE-000906-4	fzd9	_2___	frizzled homolog 9	signal transducer activity_AND_receptor activity_AND_G-protein coupled receptor activity_AND_membrane attack complex_AND_signal transduction_AND_cell surface receptor linked signal transduction_AND_integral to membrane
2	ZDB-GENE-010410-3	glra4a	_2___	glycine receptor, alpha 4a	receptor activity_AND_GABA-A receptor activity_AND_extracellular ligand-gated ion channel activity_AND_membrane attack complex_AND_transport_AND_ion transport_AND_chloride transport_AND_central nervous system development_AND_integral to membrane_AND_extracellular-glycine-gated chloride channel activity_AND_neurotransmitter receptor activity_AND_response to amino acid stimulus_AND_synapse_AND_post…
2	ZDB-GENE-040426-1975	grb2	_2___	growth factor receptor-bound protein 2	receptor activity_AND_protein binding
2	ZDB-GENE-041001-144	gtf2h5	_2___	general transcription factor IIH, polypeptide 5	DNA binding_AND_nucleotide-excision repair
2	ZDB-GENE-020419-32	hdac1	_2___	histone deacetylase 1	neuron migration_AND_histone deacetylase activity_AND_nucleus_AND_transcription_AND_transcription termination_AND_regulation of transcription, DNA-dependent_AND_negative regulation of cell proliferation_AND_Wnt receptor signaling pathway_AND_histone deacetylation_AND_hydrolase activity_AND_facial nucleus development_AND_transcription antitermination_AND_oligodendrocyte differentiation_AND_positiv…
2	ZDB-GENE-030131-2333	hexa	_2___	hexosaminidase A (alpha polypeptide)	catalytic activity_AND_beta-N-acetylhexosaminidase activity_AND_carbohydrate metabolic process_AND_cation binding
2	ZDB-GENE-040426-2707	hnrnpl	_2___	heterogeneous nuclear ribonucleoprotein L	nucleotide binding_AND_nucleic acid binding_AND_RNA binding_AND_nucleus_AND_mRNA processing_AND_ribonucleoprotein complex
2	ZDB-GENE-990415-120	hoxd3a	_2___	homeo box D3a	DNA binding_AND_transcription factor activity_AND_nucleus_AND_transcription termination_AND_regulation of transcription, DNA-dependent_AND_transcription antitermination_AND_sequence-specific DNA binding
2	ZDB-GENE-031118-95	idh2	_2___	isocitrate dehydrogenase 2 (NADP+), mitochondrial	isocitrate dehydrogenase (NADP+) activity_AND_isocitrate metabolic process_AND_oxidoreductase activity_AND_oxidoreductase activity, acting on the CH-OH group of donors, NAD or NADP as acceptor_AND_oxidation reduction
2	ZDB-GENE-040724-166	jmjd3	_2___	jumonji domain containing 3, histone lysine demethylase	calcium ion binding
2	ZDB-GENE-040426-2843	kctd10	_2___	potassium channel tetramerisation domain containing 10	voltage-gated potassium channel activity_AND_protein binding_AND_potassium ion transport_AND_voltage-gated potassium channel complex_AND_membrane
2	ZDB-GENE-001206-2	lbx2	_2___	ladybird homeobox homolog 2 (Drosophila)	DNA binding_AND_transcription factor activity_AND_nucleus_AND_regulation of transcription, DNA-dependent_AND_sequence-specific DNA binding
2	ZDB-GENE-040121-6	ldb3a	_2___	LIM-domain binding factor 3a	somitogenesis_AND_protein binding_AND_zinc ion transport_AND_heart development_AND_zinc ion binding_AND_metal ion binding
2	ZDB-GENE-030131-6032	ldb3b	_2___	LIM domain binding 3b	protein binding
2	ZDB-GENE-040426-1226	lgtn	_2___	ligatin	RNA binding_AND_translation initiation factor activity_AND_cellular_component_AND_translational initiation
2	ZDB-GENE-041212-82	lhfp	_2___	lipoma HMGIC fusion partner	molecular_function_AND_membrane attack complex_AND_signal recognition particle, endoplasmic reticulum targeting_AND_negative regulation of signal transduction_AND_integral to membrane
2	ZDB-GENE-040625-111	luc7l	_2___	LUC7-like (S. cerevisiae)	molecular_function_AND_cellular_component_AND_biological_process
2	ZDB-GENE-030131-306	mak10	_2___	MAK10 homolog, amino-acid N-acetyltransferase subunit, (S. cerevisiae)	somitogenesis_AND_cytoplasm_AND_positive regulation of cell proliferation_AND_regulation of TOR signaling pathway_AND_negative regulation of apoptosis_AND_blood vessel morphogenesis
2	ZDB-GENE-020801-2	malt1	_2___	mucosa associated lymphoid tissue lymphoma translocation gene 1	proteolysis
2	ZDB-GENE-990415-152	max	_2___	myc-associated factor X	DNA binding_AND_transcription factor activity_AND_nucleus_AND_transcription termination_AND_regulation of transcription, DNA-dependent_AND_transcription regulator activity_AND_transcription antitermination
2	ZDB-GENE-040801-104	med20	_2___	mediator complex subunit 20	nucleus_AND_transcription_AND_transcription termination_AND_regulation of transcription, DNA-dependent_AND_transcription antitermination
2	ZDB-GENE-050626-124	metap1	_2___	methionyl aminopeptidase 1	aminopeptidase activity_AND_endopeptidase inhibitor activity_AND_cellular_component_AND_proteolysis_AND_cobalt ion transport_AND_metalloexopeptidase activity_AND_cobalt ion transmembrane transporter activity_AND_hydrolase activity_AND_metal ion binding_AND_cobalt ion binding
2	ZDB-GENE-050417-278	mrps18b	_2___	mitochondrial ribosomal protein S18B	structural constituent of ribosome_AND_intracellular_AND_translation
2	ZDB-GENE-030131-7510	myst1	_2___	MYST histone acetyltransferase 1	chromatin_AND_chromatin binding_AND_nucleus_AND_chromatin assembly or disassembly_AND_transferase activity
2	ZDB-GENE-030131-6031	narg1b	_2___	NMDA receptor-regulated gene 1b	binding
2	ZDB-GENE-010501-1	nfya	_2___	nuclear transcription factor Y, alpha	transcription factor activity_AND_nucleus_AND_regulation of transcription, DNA-dependent
2	ZDB-GENE-030131-9670	nhp2l1	_2___	NHP2 non-histone chromosome protein 2-like 1 (S. cerevisiae)	ribonucleoprotein complex_AND_ribosome biogenesis
2	ZDB-GENE-040718-212	nrn1	_2___	neuritin 1	molecular_function_AND_membrane attack complex_AND_signal recognition particle, endoplasmic reticulum targeting_AND_GPI anchor biosynthetic process_AND_negative regulation of signal transduction_AND_anchored to membrane
2	ZDB-GENE-980526-118	ntrk1	_2___	neurotrophic tyrosine kinase, receptor, type 1	protein kinase activity_AND_protein tyrosine kinase activity_AND_transmembrane receptor protein tyrosine kinase activity_AND_ATP binding_AND_protein amino acid phosphorylation_AND_transmembrane receptor protein tyrosine kinase signaling pathway
2	ZDB-GENE-990604-40	opn1sw2	_2___	opsin 1 (cone pigments), short-wave-sensitive 2	rhodopsin-like receptor activity_AND_photoreceptor outer segment_AND_signal transducer activity_AND_membrane attack complex_AND_signal transduction_AND_G-protein coupled receptor protein signaling pathway_AND_visual perception_AND_phototransduction_AND_blue light photoreceptor activity_AND_integral to membrane_AND_protein-chromophore linkage
2	ZDB-GENE-050522-100	orai1	_2___	ORAI calcium release-activated calcium modulator 1	calcium channel activity_AND_calcium ion binding_AND_membrane attack complex_AND_transport_AND_calcium ion transport_AND_integral to membrane_AND_calcium channel inhibitor activity
2	ZDB-GENE-030616-61	otud5	_2___	OTU domain containing 5	molecular_function_AND_cellular_component_AND_biological_process
2	ZDB-GENE-060616-1	otud7b	_2___	OTU domain containing 7B	DNA binding_AND_cellular_component_AND_biological_process_AND_zinc ion binding
2	ZDB-GENE-030319-4	p2rx4b	_2___	purinergic receptor P2X, ligand-gated ion channel, 4b	receptor activity_AND_ATP-gated cation channel activity_AND_ATP binding_AND_transport_AND_ion transport_AND_cation transport_AND_membrane_AND_integral to membrane
2	ZDB-GENE-030131-7435	parp3	_2___	poly (ADP-ribose) polymerase family, member 3	NAD+ ADP-ribosyltransferase activity_AND_nucleus_AND_protein amino acid ADP-ribosylation
2	ZDB-GENE-030918-2	pdgfaa	_2___	platelet-derived growth factor alpha a	multicellular organismal development_AND_growth factor activity_AND_cell proliferation_AND_membrane
2	ZDB-GENE-040426-1245	pgm1	_2___	phosphoglucomutase 1	magnesium ion binding_AND_carbohydrate metabolic process_AND_intramolecular transferase activity, phosphotransferases_AND_metal ion binding
2	ZDB-GENE-040718-10	pls3	_2___	plastin 3 (T isoform)	actin binding_AND_calcium ion binding_AND_cellular_component
2	ZDB-GENE-980526-220	pou12	_2___	POU domain gene 12	DNA binding_AND_transcription factor activity_AND_nucleus_AND_transcription termination_AND_regulation of transcription, DNA-dependent_AND_transcription antitermination_AND_sequence-specific DNA binding
2	ZDB-GENE-040401-1	pou4f2	_2___	POU domain, class 4, transcription factor 2	DNA binding_AND_transcription factor activity_AND_nucleus_AND_regulation of transcription, DNA-dependent_AND_brain development_AND_sequence-specific DNA binding
2	ZDB-GENE-070615-16	ppwd1	_2___	peptidylprolyl isomerase domain and WD repeat containing 1	peptidyl-prolyl cis-trans isomerase activity_AND_cellular_component_AND_protein folding
2	ZDB-GENE-040823-3	prpf3	_2___	PRP3 pre-mRNA processing factor 3 homolog (yeast)	mRNA processing
2	ZDB-GENE-050809-136	rab6b	_2___	RAB6B, member RAS oncogene family	nucleotide binding_AND_GTP binding_AND_small GTPase mediated signal transduction_AND_protein transport
2	ZDB-GENE-020419-29	scarb2	_2___	scavenger receptor class B, member 2	receptor activity_AND_lysosome_AND_cell adhesion_AND_membrane
2	ZDB-GENE-040426-2649	sec13	_2___	SEC13 homolog (S. cerevisiae)	molecular_function_AND_cellular_component_AND_biological_process
2	ZDB-GENE-030131-5488	sec22bb	_2___	SEC22 vesicle trafficking protein homolog B (S. cerevisiae), b	membrane attack complex_AND_transport_AND_integral to membrane_AND_vesicle-mediated transport
2	ZDB-GENE-030616-570	si:ch211-101n13.9	_2___	si:ch211-101n13.9	sugar binding
2	ZDB-GENE-050208-437	si:ch211-129c21.6	_2___	si:ch211-129c21.6	binding_AND_protein binding_AND_intracellular protein transport_AND_vesicle-mediated transport_AND_membrane coat
2	ZDB-GENE-041014-259	si:ch211-57i17.1	_2___	si:ch211-57i17.1	molecular_function_AND_cellular_component_AND_biological_process
2	ZDB-GENE-050208-348	si:dkey-110c1.4	_2___	si:dkey-110c1.4	nucleotide binding_AND_GTPase activity_AND_GTP binding
2	ZDB-GENE-060503-530	si:dkey-21k10.1	_2___	si:dkey-21k10.1	protein tyrosine phosphatase activity_AND_receptor activity_AND_protein amino acid dephosphorylation_AND_hydrolase activity
2	ZDB-GENE-050506-95	si:dkeyp-113d7.4	_2___	si:dkeyp-113d7.4	structural molecule activity_AND_cellular_component_AND_biological_process
2	ZDB-GENE-040426-1707	skp1	_2___	S-phase kinase-associated protein 1	protein binding_AND_ubiquitin-dependent protein catabolic process_AND_kinase activity
2	ZDB-GENE-030131-3158	slc2a1	_2___	solute carrier family 2, member 1	transporter activity_AND_glucose transmembrane transporter activity_AND_membrane attack complex_AND_plasma membrane_AND_integral to membrane_AND_substrate-specific transmembrane transporter activity_AND_negative regulation of apoptosis_AND_glucose import
2	ZDB-GENE-030131-2829	sp1	_2___	sp1 transcription factor	nucleic acid binding_AND_intracellular_AND_zinc ion binding
2	ZDB-GENE-030131-4743	sst1	_2___	somatostatin 1	hormone activity_AND_extracellular region
2	ZDB-GENE-040426-2841	stk24	_2___	serine/threonine kinase 24 (STE20 homolog, yeast)	nucleotide binding_AND_protein kinase activity_AND_protein serine/threonine kinase activity_AND_protein tyrosine kinase activity_AND_ATP binding_AND_cellular_component_AND_protein amino acid phosphorylation
2	ZDB-GENE-040426-2537	stk25	_2___	serine/threonine kinase 25 (STE20 homolog, yeast)	nucleotide binding_AND_protein kinase activity_AND_protein serine/threonine kinase activity_AND_protein tyrosine kinase activity_AND_ATP binding_AND_cellular_component_AND_protein amino acid phosphorylation
2	ZDB-GENE-040912-101	suclg1	_2___	succinate-CoA ligase, GDP-forming, alpha subunit	catalytic activity_AND_ATP citrate synthase activity_AND_succinate-CoA ligase (ADP-forming) activity_AND_binding_AND_metabolic process_AND_ligase activity
2	ZDB-GENE-020419-18	taf7	_2___	TAF7 RNA polymerase II, TATA box binding protein (TBP)-associated factor	transcription factor TFIID complex_AND_general RNA polymerase II transcription factor activity_AND_regulation of transcription
2	ZDB-GENE-040426-1253	tbc1d23	_2___	TBC1 domain family, member 23	Rab GTPase activator activity_AND_intracellular_AND_regulation of Rab GTPase activity
2	ZDB-GENE-020415-1	tceb2	_2___	transcription elongation factor B (SIII), polypeptide 2 (18kD, elongin B)	protein modification process
2	ZDB-GENE-010801-1	tnfsf10l	_2___	tumor necrosis factor (ligand) superfamily, member 10 like	cytokine activity_AND_tumor necrosis factor receptor binding_AND_membrane attack complex_AND_extracellular space_AND_induction of apoptosis_AND_immune response_AND_integral to membrane
2	ZDB-GENE-030819-1	tp63	_2___	tumor protein p63	response to tumor cell_AND_DNA binding_AND_transcription factor activity_AND_nucleus_AND_transcription termination_AND_regulation of transcription, DNA-dependent_AND_zinc ion transport_AND_apoptosis_AND_central nervous system development_AND_zinc ion binding_AND_negative regulation of cell growth_AND_transcription regulator activity_AND_transcription antitermination_AND_negative regulation of cel…
2	ZDB-GENE-040426-1146	traf3ip1	_2___	TNF receptor-associated factor 3 interacting protein 1	protein binding_AND_cytoplasm_AND_cytoskeleton_AND_cilium biogenesis_AND_pronephros development
2	ZDB-GENE-040426-2024	tram2	_2___	translocation associated membrane protein 2	membrane attack complex_AND_integral to membrane
2	ZDB-GENE-040426-1326	ttll1	_2___	tubulin tyrosine ligase-like family, member 1	tubulin-tyrosine ligase activity_AND_protein modification process
2	ZDB-GENE-040625-92	vamp4	_2___	vesicle-associated membrane protein 4	integral to membrane_AND_vesicle-mediated transport
2	ZDB-GENE-040426-863	wdr45l	_2___	wdr45 like	molecular_function_AND_cellular_component_AND_biological_process
2	ZDB-GENE-030131-6420	xrcc6	_2___	X-ray repair complementing defective repair in Chinese hamster cells 6	nucleic acid binding_AND_DNA binding_AND_ATP-dependent DNA helicase activity_AND_nucleus_AND_DNA-dependent protein kinase complex_AND_double-strand break repair via nonhomologous end joining_AND_response to ionizing radiation
2	ZDB-GENE-040801-39	zgc:100860	_2___	zgc:100860	molecular_function_AND_cellular_component_AND_biological_process
2	ZDB-GENE-040801-150	zgc:100933	_2___	zgc:100933	signal transducer activity_AND_cellular_component
2	ZDB-GENE-041010-195	zgc:101623	_2___	zgc:101623	molecular_function_AND_cellular_component_AND_biological_process
2	ZDB-GENE-041114-158	zgc:101640	_2___	zgc:101640	molecular_function_AND_intracellular_AND_transport
2	ZDB-GENE-041114-150	zgc:101661	_2___	zgc:101661	molecular_function_AND_cellular_component_AND_biological_process
2	ZDB-GENE-041114-134	zgc:101719	_2___	zgc:101719	catalytic activity_AND_binding_AND_cellular_component_AND_metabolic process_AND_oxidoreductase activity_AND_oxidation reduction
2	ZDB-GENE-041010-61	zgc:103545	_2___	zgc:103545	cellular_component
2	ZDB-GENE-040912-111	zgc:103670	_2___	zgc:103670	molecular_function_AND_cellular_component_AND_biological_process
2	ZDB-GENE-050417-363	zgc:109868	_2___	zgc:109868	structural molecule activity_AND_cellular_component_AND_biological_process
2	ZDB-GENE-050706-188	zgc:109885	_2___	zgc:109885	nucleotide binding_AND_translation elongation factor activity_AND_GTPase activity_AND_GTP binding_AND_cytoplasm_AND_translational elongation
2	ZDB-GENE-050522-547	zgc:109889	_2___	zgc:109889	molecular_function_AND_cellular_component_AND_biological_process
2	ZDB-GENE-050417-39	zgc:110083	_2___	zgc:110083	NAD+ kinase activity_AND_cellular_component_AND_metabolic process
2	ZDB-GENE-050417-37	zgc:110086	_2___	zgc:110086	molecular_function_AND_cellular_component_AND_biological_process
2	ZDB-GENE-050417-36	zgc:110088	_2___	zgc:110088	binding_AND_cellular_component_AND_biological_process
2	ZDB-GENE-050417-421	zgc:110679	_2___	zgc:110679	calcium ion binding_AND_cellular_component
2	ZDB-GENE-050417-291	zgc:112072	_2___	zgc:112072	molecular_function_AND_biological_process_AND_integral to membrane
2	ZDB-GENE-050522-500	zgc:113191	_2___	zgc:113191	nucleotide binding_AND_GTPase activity_AND_GTP binding_AND_cellular_component
2	ZDB-GENE-050913-111	zgc:114170	_2___	zgc:114170	molecular_function_AND_cellular_component_AND_biological_process
2	ZDB-GENE-050913-99	zgc:114196	_2___	zgc:114196	DNA binding_AND_transcription factor activity_AND_nucleus_AND_transcription termination_AND_regulation of transcription, DNA-dependent_AND_transcription antitermination
2	ZDB-GENE-051030-42	zgc:123049	_2___	zgc:123049	molecular_function_AND_cellular_component_AND_biological_process
2	ZDB-GENE-070410-4	zgc:136947	_2___	zgc:136947	molecular_function_AND_cellular_component_AND_biological_process
2	ZDB-GENE-060818-44	zgc:152659	_2___	zgc:152659	catalytic activity_AND_binding_AND_cellular_component_AND_fatty acid metabolic process_AND_oxidoreductase activity
2	ZDB-GENE-060825-47	zgc:153708	_2___	zgc:153708	hormone activity_AND_extracellular region_AND_biological_process
2	ZDB-GENE-060929-902	zgc:154095	_2___	zgc:154095	catalytic activity_AND_cellular_component_AND_biological_process_AND_kinase activity_AND_transferase activity_AND_transferase activity, transferring phosphorus-containing groups
2	ZDB-GENE-061103-95	zgc:154106	_2___	zgc:154106	catalytic activity_AND_ATP binding_AND_cellular_component_AND_metabolic process_AND_biotin biosynthetic process_AND_biotin binding_AND_ligase activity
2	ZDB-GENE-070112-732	zgc:158605	_2___	zgc:158605	cellular_component_AND_proteolysis_AND_serine-type peptidase activity
2	ZDB-GENE-040426-705	zgc:55398	_2___	zgc:55398	cell redox homeostasis
2	ZDB-GENE-040426-746	zgc:55580	_2___	zgc:55580	cellular_component_AND_nervous system development_AND_cell differentiation
2	ZDB-GENE-040426-1059	zgc:56517	_2___	zgc:56517	molecular_function_AND_cellular_component_AND_biological_process
2	ZDB-GENE-040426-1159	zgc:63557	_2___	zgc:63557	DNA binding_AND_regulation of transcription, DNA-dependent
2	ZDB-GENE-040426-2801	zgc:63791	_2___	zgc:63791	DNA binding_AND_single-stranded DNA binding_AND_nucleus_AND_transcription regulator activity
2	ZDB-GENE-040426-1598	zgc:66298	_2___	zgc:66298	DNA binding_AND_DNA-directed RNA polymerase activity_AND_nucleus_AND_transcription_AND_transcription termination_AND_regulation of transcription, DNA-dependent_AND_transferase activity_AND_nucleotidyltransferase activity_AND_transcription antitermination
2	ZDB-GENE-040426-1599	zgc:66299	_2___	zgc:66299	microtubule motor activity_AND_binding_AND_kinesin complex_AND_biological_process
2	ZDB-GENE-040426-1798	zgc:77155	_2___	zgc:77155	nucleotide binding_AND_nucleic acid binding_AND_cellular_component_AND_zinc ion binding
2	ZDB-GENE-040426-2342	zgc:77284	_2___	zgc:77284	molecular_function_AND_membrane attack complex_AND_multicellular organismal development_AND_regulation of signal transduction
2	ZDB-GENE-030131-8171	zgc:77462	_2___	zgc:77462	molecular_function_AND_cellular_component_AND_biological_process
2	ZDB-GENE-030131-4127	zgc:77708	_2___	zgc:77708	ATP binding_AND_hydrogen ion transmembrane transporter activity_AND_proton transport_AND_integral to membrane_AND_proton-transporting two-sector ATPase complex_AND_hydrolase activity_AND_ATPase activity, coupled to transmembrane movement of substances_AND_ATP metabolic process_AND_hydrogen ion transporting ATP synthase activity, rotational mechanism_AND_hydrogen ion transporting ATPase activity, …
2	ZDB-GENE-040426-2380	zgc:77898	_2___	zgc:77898	membrane attack complex_AND_mitochondrial outer membrane_AND_transport_AND_anion transport_AND_voltage-gated anion channel activity_AND_integral to membrane
2	ZDB-GENE-040704-34	zgc:91860	_2___	zgc:91860	molecular_function_AND_cellular_component_AND_biological_process
2	ZDB-GENE-040704-6	zgc:91952	_2___	zgc:91952	cellular_component_AND_microtubule binding_AND_biological_process
2	ZDB-GENE-040704-1	zgc:91968	_2___	zgc:91968	molecular_function_AND_membrane attack complex_AND_biological_process
2	ZDB-GENE-040822-40	zgc:92010	_2___	zgc:92010	ATP binding_AND_cellular_component_AND_zinc ion binding
2	ZDB-GENE-040808-55	zgc:92041	_2___	zgc:92041	serine-type endopeptidase activity_AND_endopeptidase inhibitor activity_AND_cellular_component_AND_proteolysis_AND_hydrolase activity
2	ZDB-GENE-040912-161	zgc:92140	_2___	zgc:92140	molecular_function_AND_cellular_component_AND_biological_process
2	ZDB-GENE-041212-87	zgc:92239	_2___	zgc:92239	molecular_function_AND_cellular_component_AND_biological_process
2	ZDB-GENE-030131-2590		_2___
2	ZDB-GENE-030131-3562		_2___
2	ZDB-GENE-030131-4012		_2___
2	ZDB-GENE-030131-6105		_2___
2	ZDB-GENE-030131-6725		_2___
2	ZDB-GENE-030131-8064		_2___
2	ZDB-GENE-030616-569		_2___
2	ZDB-GENE-030722-10		_2___
2	ZDB-GENE-040426-1403		_2___
2	ZDB-GENE-040426-842		_2___
2	ZDB-GENE-040520-1		_2___
2	ZDB-GENE-050225-1		_2___
2	ZDB-GENE-060825-158		_2___
2	ZDB-GENE-060929-420		_2___
2	ZDB-GENE-060929-500		_2___
2	ZDB-GENE-061103-361		_2___
2	ZDB-GENE-040122-4	arf2	_2__5	ADP-ribosylation factor 2	nucleotide binding_AND_GTP binding_AND_intracellular_AND_small GTPase mediated signal transduction
2	ZDB-GENE-000403-2	axin2	_2__5	axin 2 (conductin, axil)	signal transducer activity_AND_intracellular_AND_cytoplasm_AND_multicellular organismal development
2	ZDB-GENE-040426-789	b4galt6	_2__5	UDP-Gal:betaGlcNAc beta 1,4- galactosyltransferase, polypeptide 6	cellular_component_AND_carbohydrate metabolic process_AND_glycosphingolipid metabolic process_AND_UDP-galactose:glucosylceramide beta-1,4-galactosyltransferase activity_AND_transferase activity, transferring glycosyl groups
2	ZDB-GENE-040426-2887	cul1b	_2__5	cullin 1b	ubiquitin-dependent protein catabolic process_AND_cullin-RING ubiquitin ligase complex_AND_ubiquitin protein ligase binding
2	ZDB-GENE-030131-3445	dicer1	_2__5	Dicer1, Dcr-1 homolog (Drosophila)	RNA binding_AND_double-stranded RNA binding_AND_ribonuclease III activity_AND_intracellular_AND_RNA processing_AND_pre-microRNA processing_AND_gene silencing by miRNA_AND_gene silencing by miRNA, production of miRNAs_AND_gene silencing by miRNA, mRNA cleavage
2	ZDB-GENE-040912-167	dirc2	_2__5	disrupted in renal carcinoma 2	molecular_function_AND_cellular_component_AND_biological_process
2	ZDB-GENE-041111-259	ezh2	_2__5	enhancer of zeste homolog 2 (Drosophila)	DNA binding_AND_nucleus_AND_biological_process
2	ZDB-GENE-990714-11	fsta	_2__5	follistatin a	molecular_function_AND_extracellular region_AND_signal recognition particle, endoplasmic reticulum targeting_AND_dorsal/ventral pattern formation_AND_negative regulation of signal transduction_AND_oocyte differentiation_AND_determination of dorsal identity
2	ZDB-GENE-040426-1928	h3f3a	_2__5	H3 histone, family 3A	nucleosome_AND_DNA binding_AND_nucleus_AND_nucleosome assembly
2	ZDB-GENE-050417-65	h3f3b.1	_2__5	H3 histone, family 3B.1	nucleosome_AND_DNA binding_AND_nucleus_AND_nucleosome assembly
2	ZDB-GENE-030131-8175	h3f3c	_2__5	H3 histone, family 3C	nucleosome_AND_DNA binding_AND_nucleus_AND_nucleosome assembly
2	ZDB-GENE-040426-1023	h3f3d	_2__5	H3 histone, family 3D	nucleosome_AND_DNA binding_AND_nucleus_AND_nucleosome assembly
2	ZDB-GENE-040426-1137	irf6	_2__5	interferon regulatory factor 6	transcription factor activity_AND_nucleus_AND_transcription termination_AND_regulation of transcription, DNA-dependent_AND_transcription antitermination
2	ZDB-GENE-030131-8788	ncl1	_2__5	nicalin	membrane attack complex_AND_signal recognition particle, endoplasmic reticulum targeting_AND_regulation of signal transduction_AND_negative regulation of signal transduction_AND_integral to membrane
2	ZDB-GENE-030131-6322	nfat5	_2__5	nuclear factor of activated T-cells 5, tonicity-responsive	transcription factor activity_AND_nucleus_AND_regulation of transcription, DNA-dependent
2	ZDB-GENE-041114-160	nsfl1c	_2__5	NSFL1 (p97) cofactor (p47)	biological_process
2	ZDB-GENE-020107-2	ptprf	_2__5	protein tyrosine phosphatase, receptor type, F	protein tyrosine phosphatase activity_AND_receptor activity_AND_protein amino acid dephosphorylation_AND_hydrolase activity
2	ZDB-GENE-030131-5783	rasgef1ba	_2__5	RasGEF domain family, member 1Ba	guanyl-nucleotide exchange factor activity_AND_intracellular_AND_small GTPase mediated signal transduction_AND_regulation of small GTPase mediated signal transduction
2	ZDB-GENE-031001-6	sh3gl1b	_2__5	SH3-domain GRB2-like 1b	protein binding_AND_cytoplasm
2	ZDB-GENE-041014-189	si:dkeyp-11g8.5	_2__5	si:dkeyp-11g8.5	RNA binding_AND_tRNA (guanine-N2-)-methyltransferase activity_AND_intracellular_AND_tRNA processing_AND_zinc ion binding
2	ZDB-GENE-050320-112	slc27a1	_2__5	solute carrier family 27 (fatty acid transporter), member 1	catalytic activity_AND_metabolic process
2	ZDB-GENE-040426-1840	slc30a1	_2__5	solute carrier family 30 (zinc transporter), member 1	zinc ion transmembrane transporter activity_AND_cation transport_AND_zinc ion transport_AND_cation transmembrane transporter activity
2	ZDB-GENE-031118-50	snx9l	_2__5	sorting nexin 9-like	protein binding_AND_cell communication_AND_phosphoinositide binding
2	ZDB-GENE-030131-2872	tax1bp1	_2__5	Tax1 (human T-cell leukemia virus type I) binding protein 1	apoptosis
2	ZDB-GENE-990415-268	thrb	_2__5	thyroid hormone receptor beta	DNA binding_AND_transcription factor activity_AND_steroid hormone receptor activity_AND_ligand-dependent nuclear receptor activity_AND_thyroid hormone receptor activity_AND_nucleus_AND_transcription termination_AND_regulation of transcription, DNA-dependent_AND_zinc ion transport_AND_zinc ion binding_AND_transcription activator activity_AND_transcription antitermination_AND_sequence-specific DNA …
2	ZDB-GENE-050522-53	tmem41a	_2__5	transmembrane protein 41a	molecular_function_AND_membrane attack complex_AND_signal recognition particle, endoplasmic reticulum targeting_AND_negative regulation of signal transduction_AND_integral to membrane
2	ZDB-GENE-030131-3767	tnika	_2__5	TRAF2 and NCK interacting kinase a	nucleotide binding_AND_protein kinase activity_AND_protein serine/threonine kinase activity_AND_small GTPase regulator activity_AND_ATP binding_AND_cellular_component_AND_protein amino acid phosphorylation_AND_gastrulation_AND_regulation of cell shape_AND_transferase activity_AND_convergent extension involved in gastrulation
2	ZDB-GENE-040426-2127	yy1b	_2__5	YY1 transcription factor b	nucleic acid binding_AND_intracellular_AND_zinc ion binding
2	ZDB-GENE-041001-126	zbtb1	_2__5	zinc finger and BTB domain containing 1	nucleic acid binding_AND_protein binding_AND_intracellular_AND_nucleus_AND_zinc ion transport_AND_zinc ion binding_AND_metal ion binding
2	ZDB-GENE-040808-4	zgc:100913	_2__5	zgc:100913	molecular_function_AND_cellular_component_AND_biological_process
2	ZDB-GENE-040718-248	zgc:100919	_2__5	zgc:100919	transporter activity_AND_membrane attack complex_AND_lipid binding_AND_integral to membrane
2	ZDB-GENE-040801-91	zgc:101066	_2__5	zgc:101066	alanine-tRNA ligase activity_AND_ATP binding_AND_cytoplasm_AND_translation_AND_alanyl-tRNA aminoacylation_AND_ligase activity, forming aminoacyl-tRNA and related compounds
2	ZDB-GENE-041114-42	zgc:103448	_2__5	zgc:103448	nucleic acid binding_AND_cellular_component_AND_biological_process_AND_zinc ion binding
2	ZDB-GENE-050417-28	zgc:110116	_2__5	zgc:110116	binding_AND_cellular_component_AND_biological_process
2	ZDB-GENE-050227-8	zgc:110821	_2__5	zgc:110821	nucleic acid binding_AND_intracellular_AND_nucleus_AND_zinc ion transport_AND_zinc ion binding_AND_metal ion binding
2	ZDB-GENE-030131-7844	zgc:111859	_2__5	zgc:111859	nucleic acid binding_AND_intracellular_AND_zinc ion binding
2	ZDB-GENE-060616-326	zgc:136839	_2__5	zgc:136839	protein binding_AND_cellular_component_AND_biological_process
2	ZDB-GENE-060312-33	zgc:136860	_2__5	zgc:136860	molecular_function_AND_cellular_component_AND_biological_process
2	ZDB-GENE-040426-870	zgc:56033	_2__5	zgc:56033	molecular_function_AND_cellular_component_AND_biological_process
2	ZDB-GENE-040426-1450	zgc:65875	_2__5	zgc:65875	molecular_function_AND_cellular_component
2	ZDB-GENE-040426-1460	zgc:65888	_2__5	zgc:65888	nucleic acid binding_AND_transporter activity_AND_cellular_component_AND_lipid binding
2	ZDB-GENE-040426-1490	zgc:65960	_2__5	zgc:65960	molecular_function_AND_cellular_component_AND_biological_process
2	ZDB-GENE-040426-1589	zgc:66282	_2__5	zgc:66282	protein folding_AND_prefoldin complex_AND_unfolded protein binding
2	ZDB-GENE-040426-2321	zgc:85869	_2__5	zgc:85869	molecular_function_AND_cellular_component_AND_biological_process
2	ZDB-GENE-050102-2	zgc:92074	_2__5	zgc:92074	nucleotide binding_AND_protein kinase activity_AND_protein serine/threonine kinase activity_AND_ATP binding_AND_cellular_component_AND_protein amino acid phosphorylation_AND_zinc ion transport_AND_signal transduction_AND_intracellular signaling cascade_AND_zinc ion binding_AND_transferase activity_AND_metal ion binding
2	ZDB-GENE-040912-13	zgc:92102	_2__5	zgc:92102	molecular_function_AND_cellular_component_AND_biological_process
2	ZDB-GENE-040718-461	zgc:92608	_2__5	zgc:92608	lysozyme activity_AND_cellular_component_AND_peptidoglycan catabolic process_AND_cell wall catabolic process
2	ZDB-GENE-040718-207	zgc:92833	_2__5	zgc:92833	molecular_function_AND_membrane attack complex_AND_biological_process_AND_integral to membrane
2	ZDB-GENE-030616-582		_2__5
2	ZDB-GENE-040426-1129		_2__5
2	ZDB-GENE-040426-2621		_2__5
2	ZDB-GENE-041014-275		_2__5
2	ZDB-GENE-050320-143		_2__5
2	ZDB-GENE-060929-64		_2__5
2	ZDB-GENE-030131-7171	fbp1l	_2_4_	fructose-1,6-bisphosphatase 1, like	carbohydrate metabolic process_AND_hydrolase activity_AND_phosphoric ester hydrolase activity
2	ZDB-GENE-040426-1962	ndufa4	_2_4_	NADH dehydrogenase (ubiquinone) 1 alpha subcomplex, 4	membrane attack complex_AND_mitochondrion_AND_transport
2	ZDB-GENE-020416-1	nutf2	_2_4_	nuclear transport factor 2	intracellular_AND_transport
2	ZDB-GENE-041114-79	pcid2	_2_4_	PCI domain containing 2	molecular_function_AND_cellular_component_AND_biological_process
2	ZDB-GENE-040426-1200	ptplad1	_2_4_	protein tyrosine phosphatase-like A domain containing 1	molecular_function_AND_membrane attack complex_AND_biological_process_AND_integral to membrane
2	ZDB-GENE-040914-10	si:dkey-113g17.2	_2_4_	si:dkey-113g17.2	molecular_function_AND_mRNA metabolic process_AND_ribonucleoprotein complex
2	ZDB-GENE-041212-7	slc9a8	_2_4_	solute carrier family 9 (sodium/hydrogen exchanger), member 8	transport_AND_sodium ion transport_AND_regulation of pH_AND_antiporter activity_AND_solute:hydrogen antiporter activity_AND_sodium:hydrogen antiporter activity_AND_integral to membrane
2	ZDB-GENE-050522-468	zgc:110731	_2_4_	zgc:110731	endoplasmic reticulum_AND_intracellular protein transport_AND_integral to membrane
2	ZDB-GENE-061013-627	zgc:153429	_2_4_	zgc:153429	cellular_component_AND_neurotransmitter transport_AND_syntaxin binding
2	ZDB-GENE-030131-5804	zgc:55794	_2_4_	zgc:55794	molecular_function_AND_cellular_component_AND_biological_process
2	ZDB-GENE-030131-6403	zgc:66107	_2_4_	zgc:66107	RNA binding_AND_nucleus_AND_RNA processing_AND_ribonucleoprotein complex
2	ZDB-GENE-040625-59	zgc:86935	_2_4_	zgc:86935	molecular_function_AND_cellular_component_AND_biological_process
2	ZDB-GENE-040513-2	accn2b	_2_45	amiloride-sensitive cation channel 2 b	cation channel activity_AND_sodium channel activity_AND_membrane attack complex_AND_integral to plasma membrane_AND_transport_AND_sodium ion transport_AND_integral to membrane_AND_sodium ion binding
2	ZDB-GENE-000329-3	bactin2	_2_45	bactin2	nucleotide binding_AND_protein binding_AND_ATP binding_AND_cytoplasm_AND_cytoskeleton
2	ZDB-GENE-060512-196	cadm3	_2_45	cell adhesion molecule 3	molecular_function_AND_membrane attack complex_AND_biological_process_AND_integral to membrane
2	ZDB-GENE-020111-5	cebpg	_2_45	CCAAT/enhancer binding protein (C/EBP), gamma	DNA binding_AND_transcription factor activity_AND_nucleus_AND_regulation of transcription, DNA-dependent_AND_sequence-specific DNA binding_AND_protein dimerization activity
2	ZDB-GENE-030131-5283	degs1	_2_45	degenerative spermatocyte homolog 1, lipid desaturase (Drosophila)	lipid metabolic process_AND_oxidoreductase activity_AND_oxidation reduction
2	ZDB-GENE-991228-4	erm	_2_45	ets related protein erm	DNA binding_AND_transcription factor activity_AND_nucleus_AND_regulation of transcription, DNA-dependent_AND_sequence-specific DNA binding
2	ZDB-GENE-050425-1	fat	_2_45	FAT tumor suppressor homolog 1	calcium channel activity_AND_calcium ion binding_AND_membrane attack complex_AND_calcium ion transport_AND_homophilic cell adhesion_AND_integral to membrane_AND_calcium-dependent cell-cell adhesion_AND_calcium channel inhibitor activity
2	ZDB-GENE-021008-1	foxn1	_2_45	forkhead box N1	DNA binding_AND_transcription factor activity_AND_nucleus_AND_regulation of transcription, DNA-dependent_AND_sequence-specific DNA binding
2	ZDB-GENE-030131-823	gnb1	_2_45	guanine nucleotide binding protein (G protein), beta polypeptide 1	signal transducer activity_AND_signal transduction
2	ZDB-GENE-030131-6132	ifrd1	_2_45	interferon-related developmental regulator 1	cellular_component_AND_biological_process
2	ZDB-GENE-030131-4992	lrrc42	_2_45	leucine rich repeat containing 42	protein binding_AND_biological_process
2	ZDB-GENE-040426-1074	pelo	_2_45	pelota homolog (Drosophila)	molecular_function_AND_nucleus_AND_translation
2	ZDB-GENE-040426-1902	txndc4	_2_45	thioredoxin domain containing 4 (endoplasmic reticulum)	endoplasmic reticulum_AND_cell redox homeostasis
2	ZDB-GENE-040426-2939	ube2g1	_2_45	ubiquitin-conjugating enzyme E2G 1 (UBC7 homolog, yeast)	cellular_component_AND_ligase activity_AND_small conjugating protein ligase activity_AND_post-translational protein modification_AND_regulation of protein metabolic process
2	ZDB-GENE-050327-21	zgc:113265	_2_45	zgc:113265	nucleic acid binding_AND_intracellular_AND_nucleus_AND_zinc ion transport_AND_zinc ion binding_AND_metal ion binding
2	ZDB-GENE-051030-60	zgc:123289	_2_45	zgc:123289	nucleotide binding_AND_protein binding_AND_ATP binding_AND_cytoplasm_AND_cytoskeleton_AND_biological_process
2	ZDB-GENE-070424-45	zgc:162931	_2_45	zgc:162931	nucleotide binding_AND_protein binding_AND_ATP binding_AND_cytoplasm_AND_cytoskeleton_AND_biological_process
2	ZDB-GENE-030131-8370	zgc:56134	_2_45	zgc:56134	molecular_function_AND_cytoplasm_AND_transport_AND_protein transport
2	ZDB-GENE-040426-1135	zgc:63493	_2_45	zgc:63493	molecular_function_AND_biological_process_AND_membrane
2	ZDB-GENE-040426-2194	zgc:77139	_2_45	zgc:77139	endopeptidase activity_AND_threonine endopeptidase activity_AND_endopeptidase inhibitor activity_AND_cytosol_AND_proteasome core complex_AND_ubiquitin-dependent protein catabolic process_AND_hydrolase activity_AND_protein complex
2	ZDB-GENE-040426-2855		_2_45
2	ZDB-GENE-980526-124		_2_45
2	ZDB-GENE-000322-1	acta1	_23__	actin, alpha 1, skeletal muscle	nucleotide binding_AND_protein binding_AND_ATP binding_AND_cytoplasm_AND_cytoskeleton_AND_biological_process
2	ZDB-GENE-050417-118	akr1a1b	_23__	aldo-keto reductase family 1, member A1b (aldehyde reductase)	cellular_component_AND_biological_process_AND_oxidoreductase activity
2	ZDB-GENE-030131-6093	alg1	_23__	asparagine-linked glycosylation 1 homolog (yeast, beta-1,4-mannosyltransferase)	DNA binding_AND_biosynthetic process_AND_transferase activity_AND_transferase activity, transferring glycosyl groups
2	ZDB-GENE-030131-395	api5	_23__	apoptosis inhibitor 5	transporter activity_AND_binding_AND_lipid binding
2	ZDB-GENE-040912-106	aqp8	_23__	aquaporin 8	transporter activity_AND_membrane_AND_integral to membrane
2	ZDB-GENE-011018-2	cct6a	_23__	chaperonin containing TCP1, subunit 6A (zeta 1)	nucleotide binding_AND_protein binding_AND_ATP binding_AND_cytoplasm_AND_protein folding_AND_cellular protein metabolic process_AND_unfolded protein binding
2	ZDB-GENE-040625-90	cdkrap3	_23__	CDK5 regulatory subunit associated protein 3	molecular_function_AND_cellular_component_AND_biological_process
2	ZDB-GENE-990415-28	ck2a2	_23__	casein kinase 2 alpha 2	nucleotide binding_AND_protein kinase activity_AND_protein serine/threonine kinase activity_AND_ATP binding_AND_protein amino acid phosphorylation_AND_transferase activity
2	ZDB-GENE-040426-955	cox15	_23__	COX15 homolog, cytochrome c oxidase assembly protein (yeast)	molecular_function_AND_protein complex assembly_AND_membrane
2	ZDB-GENE-040426-2902	ddx39b	_23__	DEAD (Asp-Glu-Ala-Asp) box polypeptide 39b	nucleic acid binding_AND_helicase activity_AND_ATP binding_AND_ATP-dependent helicase activity_AND_hydrolase activity
2	ZDB-GENE-990714-13	dtk	_23__	developmental receptor tyrosine kinase	nucleotide binding_AND_protein kinase activity_AND_protein tyrosine kinase activity_AND_receptor activity_AND_ATP binding_AND_protein amino acid phosphorylation_AND_transferase activity
2	ZDB-GENE-040426-2740	eef1d	_23__	elongation factor-1, delta	translation elongation factor activity_AND_eukaryotic translation elongation factor 1 complex_AND_translational elongation
2	ZDB-GENE-030131-5552	eif2s3	_23__	eukaryotic translation initiation factor 2, subunit 3 gamma	nucleotide binding_AND_GTPase activity_AND_GTP binding
2	ZDB-GENE-041010-160	fam86a	_23__	family with sequence similarity 86, member A	molecular_function_AND_cellular_component_AND_biological_process
2	ZDB-GENE-031219-1	fhl	_23__	four and a half LIM domains	intracellular_AND_zinc ion transport_AND_zinc ion binding_AND_metal ion binding
2	ZDB-GENE-000426-1	fn1	_23__	fibronectin 1	somitogenesis_AND_somite specification_AND_heart morphogenesis_AND_extracellular region_AND_cell-cell adhesion_AND_embryonic heart tube development_AND_establishment of epithelial cell apical/basal polarity
2	ZDB-GENE-040426-2749	golga5	_23__	golgi autoantigen, golgin subfamily a, 5	membrane attack complex_AND_integral to membrane
2	ZDB-GENE-040912-152	hars	_23__	histidyl-tRNA synthetase	nucleotide binding_AND_aminoacyl-tRNA ligase activity_AND_histidine-tRNA ligase activity_AND_ATP binding_AND_cytoplasm_AND_translation_AND_tRNA aminoacylation for protein translation_AND_histidyl-tRNA aminoacylation
2	ZDB-GENE-040426-1582	hibadhb	_23__	3-hydroxyisobutyrate dehydrogenase b	catalytic activity_AND_phosphogluconate dehydrogenase (decarboxylating) activity_AND_binding_AND_pentose-phosphate shunt_AND_valine metabolic process_AND_3-hydroxyisobutyrate dehydrogenase activity_AND_oxidoreductase activity_AND_coenzyme binding_AND_NAD binding
2	ZDB-GENE-980526-70	hoxb5a	_23__	homeo box B5a	cell fate specification_AND_DNA binding_AND_transcription factor activity_AND_nucleus_AND_transcription termination_AND_regulation of transcription, DNA-dependent_AND_brain development_AND_transcription antitermination_AND_sequence-specific DNA binding
2	ZDB-GENE-041010-201	hsd17b10	_23__	hydroxysteroid (17-beta) dehydrogenase 10	catalytic activity_AND_binding_AND_cellular_component_AND_metabolic process_AND_oxidoreductase activity_AND_oxidation reduction
2	ZDB-GENE-040614-3	ift52	_23__	intraflagellar transport protein 52	axoneme_AND_basal body_AND_flagellum_AND_intraflagellar transport
2	ZDB-GENE-040428-3	mos	_23__	v-mos Moloney murine sarcoma viral oncogene homolog	nucleotide binding_AND_protein kinase activity_AND_protein serine/threonine kinase activity_AND_ATP binding_AND_protein amino acid phosphorylation_AND_transferase activity
2	ZDB-GENE-040426-1552	nae1	_23__	nedd8 activating enzyme E1 subunit 1	catalytic activity_AND_binding_AND_metabolic process
2	ZDB-GENE-030131-478	ndufs1	_23__	NADH dehydrogenase (ubiquinone) Fe-S protein 1	iron ion binding_AND_ubiquinone biosynthetic process_AND_iron ion transport_AND_cellular iron ion homeostasis_AND_NADH dehydrogenase (ubiquinone) activity_AND_electron carrier activity_AND_membrane_AND_oxidoreductase activity_AND_oxidoreductase activity, acting on NADH or NADPH_AND_ATP synthesis coupled electron transport_AND_metal ion binding_AND_iron-sulfur cluster binding_AND_2 iron, 2 sulfur …
2	ZDB-GENE-040615-1	nkx1.2la	_23__	NK1 transcription factor related 2-like,a	DNA binding_AND_transcription factor activity_AND_nucleus_AND_regulation of transcription, DNA-dependent_AND_sequence-specific DNA binding
2	ZDB-GENE-060503-199	oxnad1	_23__	oxidoreductase NAD-binding domain containing 1	electron carrier activity_AND_oxidoreductase activity_AND_oxidation reduction
2	ZDB-GENE-050410-13	pik3c3	_23__	phosphoinositide-3-kinase, class 3	inositol or phosphatidylinositol kinase activity_AND_phosphoinositide 3-kinase complex_AND_1-phosphatidylinositol-3-kinase activity_AND_transferase activity_AND_phosphotransferase activity, alcohol group as acceptor_AND_phosphoinositide phosphorylation_AND_phosphoinositide-mediated signaling
2	ZDB-GENE-030131-1411	plg	_23__	plasminogen	serine-type endopeptidase activity_AND_endopeptidase inhibitor activity_AND_calcium ion binding_AND_proteolysis_AND_blood coagulation_AND_hydrolase activity
2	ZDB-GENE-050220-10	pmpcb	_23__	peptidase (mitochondrial processing) beta	catalytic activity_AND_metalloendopeptidase activity_AND_cellular_component_AND_proteolysis_AND_zinc ion binding_AND_metal ion binding
2	ZDB-GENE-041221-3	prnprs3	_23__	prion protein, related sequence 3	calcium ion binding_AND_nutrient reservoir activity
2	ZDB-GENE-040912-14	rassf1	_23__	Ras association (RalGDS/AF-6) domain family 1	receptor activity_AND_protein binding_AND_cellular_component_AND_zinc ion transport_AND_signal transduction_AND_intracellular signaling cascade_AND_zinc ion binding_AND_metal ion binding
2	ZDB-GENE-040718-69	rdbp	_23__	RD RNA binding protein	nucleotide binding_AND_nucleic acid binding_AND_cellular_component
2	ZDB-GENE-030131-1249	rdh1l	_23__	retinol dehydrogenase 1, like	skeletal development_AND_catalytic activity_AND_retinol dehydrogenase activity_AND_binding_AND_metabolic process_AND_oxidoreductase activity_AND_exocrine pancreas development_AND_pectoral fin morphogenesis_AND_retinol metabolic process_AND_retinal metabolic process_AND_gut morphogenesis_AND_oxidation reduction
2	ZDB-GENE-061013-224	setdb1b	_23__	SET domain, bifurcated 1b	nucleic acid binding_AND_DNA binding_AND_nucleus_AND_transcription_AND_transcription termination_AND_regulation of transcription, DNA-dependent_AND_methyltransferase activity_AND_zinc ion binding_AND_chromatin modification_AND_histone-lysine N-methyltransferase activity_AND_transcription antitermination
2	ZDB-GENE-060503-19	si:ch211-199o1.5	_23__	si:ch211-199o1.5	molecular_function_AND_cellular_component_AND_biological_process
2	ZDB-GENE-041114-5	smarcb1a	_23__	SWI/SNF related, matrix associated, actin dependent regulator of chromatin, subfamily b, member 1a	nuclear chromosome_AND_molecular_function_AND_nucleus_AND_chromatin remodeling_AND_transcription_AND_transcription termination_AND_regulation of transcription, DNA-dependent_AND_transcription antitermination
2	ZDB-GENE-980526-68	stat3	_23__	signal transduction and activation of transcription 3	establishment of planar polarity_AND_epithelial to mesenchymal transition_AND_transcription factor activity_AND_signal transducer activity_AND_calcium ion binding_AND_protein binding_AND_nucleus_AND_regulation of transcription, DNA-dependent_AND_signal transduction_AND_motor axon guidance_AND_establishment of cell polarity_AND_cell migration involved in gastrulation
2	ZDB-GENE-990614-17	ube2i	_23__	ubiquitin-conjugating enzyme E2I	nucleus_AND_mitosis_AND_regulation of mitosis_AND_ligase activity_AND_protein sumoylation_AND_small conjugating protein ligase activity_AND_SUMO ligase activity_AND_post-translational protein modification_AND_regulation of protein metabolic process
2	ZDB-GENE-030131-1535	ubr7	_23__	ubiquitin protein ligase E3 component n-recognin 7	ubiquitin-protein ligase activity_AND_cellular_component_AND_zinc ion binding
2	ZDB-GENE-040808-42	zgc:100952	_23__	zgc:100952	molecular_function_AND_cellular_component_AND_biological_process
2	ZDB-GENE-041212-67	zgc:101540	_23__	zgc:101540	cellular_component
2	ZDB-GENE-041212-13	zgc:101853	_23__	zgc:101853	tRNA binding
2	ZDB-GENE-041212-23	zgc:103558	_23__	zgc:103558	cellular_component_AND_biological_process
2	ZDB-GENE-041010-55	zgc:103574	_23__	zgc:103574	molecular_function_AND_cellular_component_AND_biological_process
2	ZDB-GENE-050320-38	zgc:110308	_23__	zgc:110308	catalytic activity_AND_binding_AND_metabolic process_AND_dTDP-4-dehydrorhamnose reductase activity_AND_extracellular polysaccharide biosynthetic process
2	ZDB-GENE-050522-48	zgc:110617	_23__	zgc:110617	catalytic activity_AND_GMP reductase activity_AND_cellular_component_AND_metabolic process_AND_nucleotide metabolic process
2	ZDB-GENE-050808-2	zgc:112252	_23__	zgc:112252	molecular_function_AND_nucleus_AND_biological_process
2	ZDB-GENE-050220-4	zgc:113313	_23__	zgc:113313	molecular_function_AND_cellular_component_AND_biological_process
2	ZDB-GENE-050306-16	zgc:113564	_23__	zgc:113564	proteolysis_AND_serine-type peptidase activity
2	ZDB-GENE-051030-96	zgc:123196	_23__	zgc:123196	molecular_function_AND_extracellular region_AND_signal recognition particle, endoplasmic reticulum targeting_AND_negative regulation of signal transduction
2	ZDB-GENE-060512-104	zgc:136566	_23__	zgc:136566	molecular_function_AND_cellular_component_AND_biological_process
2	ZDB-GENE-060512-329	zgc:136584	_23__	zgc:136584	molecular_function_AND_cellular_component_AND_biological_process
2	ZDB-GENE-060825-257	zgc:153172	_23__	zgc:153172	structural constituent of ribosome_AND_intracellular_AND_translation_AND_ribonucleoprotein complex
2	ZDB-GENE-060929-508	zgc:154057	_23__	zgc:154057	DNA binding_AND_biological_process
2	ZDB-GENE-070410-35	zgc:162204	_23__	zgc:162204	cellular_component
2	ZDB-GENE-040426-849	zgc:55936	_23__	zgc:55936	protein binding_AND_zinc ion transport_AND_zinc ion binding_AND_metal ion binding
2	ZDB-GENE-030131-488	zgc:56334	_23__	zgc:56334	intracellular
2	ZDB-GENE-040426-1000	zgc:56368	_23__	zgc:56368	protein binding_AND_intracellular_AND_zinc ion transport_AND_zinc ion binding_AND_metal ion binding
2	ZDB-GENE-040426-1336	zgc:64013	_23__	zgc:64013	molecular_function_AND_cellular_component_AND_biological_process
2	ZDB-GENE-040426-2167	zgc:64076	_23__	zgc:64076	transporter activity_AND_membrane_AND_integral to membrane
2	ZDB-GENE-030131-5448	zgc:65824	_23__	zgc:65824	protein binding_AND_intracellular protein transport_AND_protein transporter activity_AND_vesicle-mediated transport_AND_membrane coat_AND_clathrin coat of trans-Golgi network vesicle_AND_clathrin adaptor complex
2	ZDB-GENE-030131-1515	zgc:66340	_23__	zgc:66340	molecular_function_AND_cellular_component_AND_biological_process
2	ZDB-GENE-030131-9169	zgc:66396	_23__	zgc:66396	catalytic activity_AND_hydrolase activity, hydrolyzing O-glycosyl compounds_AND_chitinase activity_AND_extracellular region_AND_lysosome_AND_signal recognition particle, endoplasmic reticulum targeting_AND_carbohydrate metabolic process_AND_chitin catabolic process_AND_negative regulation of signal transduction_AND_cation binding
2	ZDB-GENE-040426-1713	zgc:73198	_23__	zgc:73198	cellular_component_AND_electron carrier activity_AND_oxidoreductase activity_AND_NAD binding
2	ZDB-GENE-040426-1818	zgc:77312	_23__	zgc:77312	molecular_function_AND_cellular_component_AND_biological_process
2	ZDB-GENE-040426-1839	zgc:77456	_23__	zgc:77456	molecular_function_AND_membrane attack complex_AND_biological_process_AND_integral to membrane
2	ZDB-GENE-040426-2465	zgc:85816	_23__	zgc:85816	serine-type endopeptidase inhibitor activity_AND_protein binding_AND_extracellular region_AND_signal recognition particle, endoplasmic reticulum targeting_AND_negative regulation of signal transduction_AND_protease inhibitor activity
2	ZDB-GENE-040426-58	zgc:85851	_23__	zgc:85851	molecular_function_AND_nucleus_AND_transcription_AND_transcription termination_AND_regulation of transcription, DNA-dependent_AND_transcription antitermination
2	ZDB-GENE-040704-68	zgc:92018	_23__	zgc:92018	molecular_function_AND_cellular_component_AND_biological_process
2	ZDB-GENE-040718-87	zgc:92040	_23__	zgc:92040	proline dehydrogenase activity_AND_cellular_component_AND_glutamate biosynthetic process_AND_proline catabolic process
2	ZDB-GENE-040912-163	zgc:92127	_23__	zgc:92127	molecular_function_AND_rRNA processing_AND_small-subunit processome
2	ZDB-GENE-040718-315	zgc:92739	_23__	zgc:92739	molecular_function_AND_cellular_component_AND_biological_process
2	ZDB-GENE-040718-280	zgc:92789	_23__	zgc:92789	molecular_function_AND_cellular_component_AND_biological_process
2	ZDB-GENE-040912-85	zgc:92867	_23__	zgc:92867	magnesium ion binding_AND_poly(ADP-ribose) glycohydrolase activity_AND_nucleus_AND_cytoplasm_AND_biological_process_AND_metal ion binding
2	ZDB-GENE-041010-83	zgc:92915	_23__	zgc:92915	molecular_function_AND_cellular_component_AND_biological_process
2	ZDB-GENE-040426-1789	znf593	_23__	zinc finger protein 593	intracellular_AND_zinc ion binding
2	ZDB-GENE-030616-152		_23__
2	ZDB-GENE-040808-30		_23__
2	ZDB-GENE-040912-36		_23__
2	ZDB-GENE-051120-27		_23__
2	ZDB-GENE-060503-352		_23__
2	ZDB-GENE-030616-511	abcc4	_23_5	ATP-binding cassette, sub-family C (CFTR/MRP), member 4	nucleotide binding_AND_chloride channel activity_AND_ATP binding_AND_transport_AND_ion transport_AND_membrane_AND_integral to membrane_AND_ATPase activity_AND_nucleoside-triphosphatase activity_AND_ATPase activity, coupled to transmembrane movement of substances
2	ZDB-GENE-040426-1152	asl	_23_5	argininosuccinate lyase	catalytic activity_AND_argininosuccinate lyase activity_AND_arginine biosynthetic process via ornithine
2	ZDB-GENE-000329-1	bactin1	_23_5	bactin1	nucleotide binding_AND_protein binding_AND_ATP binding_AND_cytoplasm_AND_cytoskeleton
2	ZDB-GENE-000330-7	blcap	_23_5	bladder cancer associated protein	molecular_function_AND_membrane attack complex_AND_biological_process_AND_integral to membrane
2	ZDB-GENE-030131-732	cacng1	_23_5	calcium channel, voltage-dependent, gamma subunit 1	voltage-gated calcium channel activity_AND_calcium ion transport_AND_membrane_AND_integral to membrane
2	ZDB-GENE-030131-8308	calm1a	_23_5	calmodulin 1a	calcium channel activity_AND_calcium ion binding_AND_cellular_component_AND_calcium ion transport_AND_calcium channel inhibitor activity
2	ZDB-GENE-030804-2	calm1b	_23_5	calmodulin 1b	calcium channel activity_AND_calcium ion binding_AND_cellular_component_AND_calcium ion transport_AND_calcium channel inhibitor activity
2	ZDB-GENE-030804-3	calm2a	_23_5	calmodulin 2a (phosphorylase kinase, delta)	calcium channel activity_AND_calcium ion binding_AND_cellular_component_AND_calcium ion transport_AND_calcium channel inhibitor activity
2	ZDB-GENE-020415-2	calm2b	_23_5	calmodulin 2b, (phosphorylase kinase, delta)	calcium channel activity_AND_calcium ion binding_AND_calcium ion transport_AND_calcium channel inhibitor activity
2	ZDB-GENE-030131-5590	calm3a	_23_5	calmodulin 3a (phosphorylase kinase, delta)	calcium channel activity_AND_calcium ion binding_AND_cellular_component_AND_calcium ion transport_AND_calcium channel inhibitor activity
2	ZDB-GENE-030131-527	calm3b	_23_5	calmodulin 3b (phosphorylase kinase, delta)	calcium channel activity_AND_calcium ion binding_AND_cellular_component_AND_calcium ion transport_AND_calcium channel inhibitor activity
2	ZDB-GENE-040426-1750	chmp7	_23_5	CHMP family, member 7	molecular_function_AND_cytoplasm_AND_transport_AND_protein transport
2	ZDB-GENE-031215-1	elf2	_23_5	E74-like factor 2 (ets domain transcription factor)	DNA binding_AND_transcription factor activity_AND_nucleus_AND_regulation of transcription, DNA-dependent_AND_sequence-specific DNA binding
2	ZDB-GENE-040426-1998	fgg	_23_5	fibrinogen, gamma polypeptide	receptor binding_AND_fibrinogen complex_AND_signal transduction_AND_platelet activation_AND_protein binding, bridging_AND_protein polymerization
2	ZDB-GENE-030131-3290	gosr2	_23_5	golgi SNAP receptor complex member 2	receptor activity_AND_intracellular protein transport_AND_membrane
2	ZDB-GENE-990415-131	htt	_23_5	huntingtin	nucleus_AND_cytoplasm_AND_cellular iron ion homeostasis
2	ZDB-GENE-041001-138	mdn1	_23_5	midasin homolog (yeast)	nucleotide binding_AND_ATP binding_AND_ATPase activity_AND_nucleoside-triphosphatase activity
2	ZDB-GENE-050522-297	nup88	_23_5	nucleoporin 88	biological_process_AND_membrane
2	ZDB-GENE-040426-2653	ppt1	_23_5	palmitoyl-protein thioesterase 1 (ceroid-lipofuscinosis, neuronal 1, infantile)	cellular_component_AND_protein modification process_AND_palmitoyl-(protein) hydrolase activity
2	ZDB-GENE-000330-9	psen2	_23_5	presenilin2	endopeptidase inhibitor activity_AND_membrane attack complex_AND_intracellular signaling cascade_AND_peptidase activity_AND_integral to membrane_AND_hydrolase activity
2	ZDB-GENE-040426-1327	psmc2	_23_5	proteasome (prosome, macropain) 26S subunit, ATPase 2	nucleotide binding_AND_ATP binding_AND_nucleus_AND_cytoplasm_AND_cytosol_AND_hydrolase activity_AND_nucleoside-triphosphatase activity_AND_protein catabolic process_AND_protein complex
2	ZDB-GENE-030724-2	sgcg	_23_5	sarcoglycan, gamma	molecular_function_AND_cytoskeleton organization and biogenesis_AND_sarcoglycan complex_AND_integral to membrane
2	ZDB-GENE-040724-64	si:dkey-70p6.4	_23_5	si:dkey-70p6.4	membrane
2	ZDB-GENE-030131-1566	slc26a5	_23_5	solute carrier family 26, member 5	transporter activity_AND_membrane attack complex_AND_cytoplasm_AND_plasma membrane_AND_chloride transport_AND_secondary active sulfate transmembrane transporter activity_AND_sulfate transport_AND_ion transmembrane transporter activity_AND_integral to membrane_AND_oxalate transmembrane transporter activity_AND_oxalate transport_AND_regulation of membrane potential
2	ZDB-GENE-991008-16	smarcb1b	_23_5	SWI/SNF related, matrix associated, actin dependent regulator of chromatin, subfamily b, member 1b	nuclear chromosome_AND_chromatin remodeling
2	ZDB-GENE-040426-1630	upf3b	_23_5	UPF3 regulator of nonsense transcripts homolog B (yeast)	nucleotide binding
2	ZDB-GENE-041114-16	zgc:103562	_23_5	zgc:103562	molecular_function_AND_membrane attack complex_AND_biological_process_AND_integral to membrane
2	ZDB-GENE-050522-79	zgc:110443	_23_5	zgc:110443	Rab GTPase activator activity_AND_intracellular_AND_regulation of Rab GTPase activity
2	ZDB-GENE-050306-9	zgc:113197	_23_5	zgc:113197	molecular_function_AND_cellular_component_AND_biological_process
2	ZDB-GENE-060312-11	zgc:136605	_23_5	zgc:136605	molecular_function_AND_biological_process_AND_membrane
2	ZDB-GENE-070112-1152	zgc:158385	_23_5	zgc:158385	catalytic activity_AND_cellular_component_AND_metabolic process_AND_sulfuric ester hydrolase activity
2	ZDB-GENE-040426-710	zgc:55429	_23_5	zgc:55429	nucleotide binding_AND_nucleic acid binding_AND_RNA binding_AND_nucleus_AND_mRNA processing
2	ZDB-GENE-040822-33	zgc:91986	_23_5	zgc:91986	protein binding_AND_intracellular_AND_zinc ion transport_AND_zinc ion binding_AND_metal ion binding
2	ZDB-GENE-041114-189	zgc:92177	_23_5	zgc:92177	molecular_function_AND_cellular_component_AND_biological_process
2	ZDB-GENE-061110-31		_23_5
2	ZDB-GENE-001127-3	atp1b1a	_234_	ATPase, Na+/K+ transporting, beta 1a polypeptide	potassium channel activity_AND_sodium channel activity_AND_sodium:potassium-exchanging ATPase activity_AND_membrane attack complex_AND_transport_AND_potassium ion transport_AND_sodium ion transport_AND_integral to membrane_AND_potassium ion binding_AND_sodium ion binding
2	ZDB-GENE-021219-2	atp6v1h	_234_	ATPase, H+ transporting, lysosomal, V1 subunit H	vacuolar proton-transporting V-type ATPase, V1 domain_AND_peripheral to membrane of membrane fraction_AND_ATPase activator activity_AND_binding_AND_ATP binding_AND_hydrogen ion transporting ATPase activity, rotational mechanism_AND_retina development in camera-type eye
2	ZDB-GENE-010416-1	bambi	_234_	BMP and activin membrane-bound inhibitor (Xenopus laevis) homolog	molecular_function_AND_integral to plasma membrane_AND_dorsal/ventral pattern formation_AND_negative regulation of BMP signaling pathway
2	ZDB-GENE-030131-8485	blmh	_234_	bleomycin hydrolase	cysteine-type endopeptidase activity_AND_cellular_component_AND_proteolysis_AND_hydrolase activity
2	ZDB-GENE-030131-9642	cbr1l	_234_	carbonyl reductase 1-like	catalytic activity_AND_binding_AND_metabolic process_AND_oxidoreductase activity_AND_oxidation reduction
2	ZDB-GENE-041010-139	ctsz	_234_	cathepsin Z	cysteine-type endopeptidase activity_AND_cellular_component_AND_proteolysis_AND_cysteine-type peptidase activity
2	ZDB-GENE-040426-2180	dhdhl	_234_	dihydrodiol dehydrogenase (dimeric), like	catalytic activity_AND_binding_AND_metabolic process_AND_electron carrier activity_AND_oxidoreductase activity
2	ZDB-GENE-040426-894	dnajc17	_234_	DnaJ (Hsp40) homolog, subfamily C, member 17	nucleotide binding_AND_nucleic acid binding_AND_protein folding_AND_heat shock protein binding_AND_unfolded protein binding
2	ZDB-GENE-030131-7451	fgfr1op2	_234_	FGFR1 oncogene partner 2	cytoplasm
2	ZDB-GENE-041008-175	flncb	_234_	filamin C, gamma b (actin binding protein 280)	molecular_function_AND_cellular_component_AND_biological_process
2	ZDB-GENE-040426-1476	gpr143	_234_	G protein-coupled receptor 143	receptor activity_AND_G-protein coupled receptor activity_AND_membrane
2	ZDB-GENE-060628-1	map3k7ip1	_234_	mitogen-activated protein kinase kinase kinase 7 interacting protein 1	catalytic activity
2	ZDB-GENE-040426-1168	mpv17	_234_	MpV17 transgene, murine homolog, glomerulosclerosis	molecular_function_AND_membrane attack complex_AND_mitochondrion_AND_biological_process_AND_integral to membrane
2	ZDB-GENE-030131-8227	mrpl3	_234_	mitochondrial ribosomal protein L3	structural constituent of ribosome_AND_intracellular_AND_translation_AND_ribonucleoprotein complex
2	ZDB-GENE-000210-35	ndpkz4	_234_	nucleoside diphosphate kinase-Z4	nucleotide binding_AND_nucleoside diphosphate kinase activity_AND_ATP binding_AND_GTP biosynthetic process_AND_UTP biosynthetic process_AND_CTP biosynthetic process_AND_transferase activity
2	ZDB-GENE-050522-273	ndufs2	_234_	NADH dehydrogenase (ubiquinone) Fe-S protein 2	cellular_component_AND_electron carrier activity_AND_oxidoreductase activity_AND_oxidoreductase activity, acting on NADH or NADPH_AND_NAD binding_AND_oxidation reduction
2	ZDB-GENE-040801-247	paip1	_234_	poly(A) binding protein interacting protein 1	protein binding_AND_cellular_component_AND_RNA metabolic process
2	ZDB-GENE-040426-901	pdgfrl	_234_	platelet-derived growth factor receptor-like	receptor activity_AND_protein binding
2	ZDB-GENE-030131-5143	prpf4	_234_	PRP4 pre-mRNA processing factor 4 homolog (yeast)	peroxidase activity_AND_response to oxidative stress_AND_RNA splicing_AND_heme binding
2	ZDB-GENE-030826-20	rab14	_234_	RAB14, member RAS oncogene family	nucleotide binding_AND_GTP binding_AND_small GTPase mediated signal transduction_AND_protein transport
2	ZDB-GENE-040426-1207	rab14l	_234_	RAB14, member RAS oncogene family, like	nucleotide binding_AND_GTP binding_AND_small GTPase mediated signal transduction_AND_protein transport
2	ZDB-GENE-030131-3464	snupn	_234_	snurportin 1	nucleus_AND_nuclear pore_AND_cytoplasm_AND_protein import into nucleus_AND_intracellular protein transport_AND_protein transporter activity
2	ZDB-GENE-040426-2186	sumo1	_234_	SMT3 suppressor of mif two 3 homolog 1 (yeast)	molecular_function_AND_nucleus_AND_cytoplasm_AND_protein modification process
2	ZDB-GENE-040426-720	th1l	_234_	TH1-like (Drosophila)	molecular_function_AND_nucleus_AND_negative regulation of transcription
2	ZDB-GENE-040912-65	zgc:101630	_234_	zgc:101630	cellular_component_AND_nitrogen compound metabolic process_AND_hydrolase activity, acting on carbon-nitrogen (but not peptide) bonds
2	ZDB-GENE-041114-71	zgc:101877	_234_	zgc:101877	molecular_function_AND_cellular_component_AND_biological_process
2	ZDB-GENE-040426-852	zgc:55944	_234_	zgc:55944	aminopeptidase activity_AND_endopeptidase inhibitor activity_AND_vacuole_AND_proteolysis_AND_zinc ion transport_AND_metalloendopeptidase inhibitor activity_AND_zinc ion binding_AND_hydrolase activity_AND_metal ion binding
2	ZDB-GENE-040426-1240	zgc:63691	_234_	zgc:63691	molecular_function_AND_cytoplasm_AND_biological_process
2	ZDB-GENE-040426-1611	zgc:66327	_234_	zgc:66327	molecular_function_AND_cellular_component_AND_biological_process
2	ZDB-GENE-040704-50	zgc:91819	_234_	zgc:91819	molecular_function_AND_cellular_component_AND_biological_process
2	ZDB-GENE-040718-385	zgc:92203	_234_	zgc:92203	cellular_component
2	ZDB-GENE-040718-351	zgc:92286	_234_	zgc:92286	cellular_component
2	ZDB-GENE-040718-126	zgc:92654	_234_	zgc:92654	molecular_function_AND_cytoplasm_AND_biological_process
2	ZDB-GENE-040801-15	zgc:92726	_234_	zgc:92726	endopeptidase activity_AND_threonine endopeptidase activity_AND_endopeptidase inhibitor activity_AND_cytosol_AND_proteasome core complex_AND_ubiquitin-dependent protein catabolic process_AND_hydrolase activity_AND_protein complex
2	ZDB-GENE-040801-11	zgc:92766	_234_	zgc:92766	cellular_component_AND_biological_process_AND_phosphatase activator activity
2	ZDB-GENE-000516-1		_234_
2	ZDB-GENE-030131-5074		_234_
2	ZDB-GENE-040426-2896	adipor1b	_2345	adiponectin receptor 1b	receptor activity_AND_biological_process_AND_integral to membrane
2	ZDB-GENE-070112-2062	aldh16a1	_2345	aldehyde dehydrogenase 16 family, member A1	cellular_component_AND_metabolic process_AND_oxidoreductase activity
2	ZDB-GENE-030131-6505	arl6ip2	_2345	ADP-ribosylation factor-like 6 interacting protein 2	GTPase activity_AND_GTP binding
2	ZDB-GENE-001207-3	arnt2	_2345	aryl hydrocarbon receptor nuclear translocator 2	two-component sensor activity_AND_two-component signal transduction system (phosphorelay)_AND_response to hypoxia_AND_DNA binding_AND_transcription factor activity_AND_signal transducer activity_AND_nucleus_AND_transcription termination_AND_regulation of transcription, DNA-dependent_AND_multicellular organismal development_AND_transcription regulator activity_AND_transcription antitermination_AND…
2	ZDB-GENE-040426-1512	asah1b	_2345	N-acylsphingosine amidohydrolase (acid ceramidase) 1b	cellular_component_AND_biological_process
2	ZDB-GENE-061027-60	atp2b4	_2345	ATPase, Ca++ transporting, plasma membrane 4	nucleotide binding_AND_ATP binding_AND_membrane attack complex_AND_transport_AND_cation transport_AND_ATPase activity, coupled to transmembrane movement of ions, phosphorylative mechanism_AND_integral to membrane_AND_hydrolase activity_AND_hydrolase activity, acting on acid anhydrides, catalyzing transmembrane movement of substances
2	ZDB-GENE-030616-63	bcap31	_2345	B-cell receptor-associated protein 31	receptor activity_AND_endoplasmic reticulum_AND_intracellular protein transport_AND_integral to membrane
2	ZDB-GENE-030131-6459	cap1	_2345	Cap1 CAP, adenylate cyclase-associated protein 1	somitogenesis_AND_actin binding_AND_actin monomer binding_AND_cytoskeleton organization and biogenesis_AND_activation of adenylate cyclase activity_AND_mesodermal cell migration
2	ZDB-GENE-980526-440	cbfb	_2345	core-binding factor, beta subunit	DNA binding_AND_transcription coactivator activity_AND_nucleus_AND_regulation of transcription, DNA-dependent_AND_core-binding factor complex_AND_transcription regulator activity_AND_protein heterodimerization activity
2	ZDB-GENE-020419-6	cct2	_2345	chaperonin containing TCP1, subunit 2 (beta)	nucleotide binding_AND_protein kinase activity_AND_protein binding_AND_ATP binding_AND_cytoplasm_AND_protein folding_AND_protein amino acid phosphorylation_AND_cellular protein metabolic process_AND_unfolded protein binding
2	ZDB-GENE-040812-3	cdkn1bl	_2345	cyclin-dependent kinase inhibitor 1b, like	cyclin-dependent protein kinase inhibitor activity_AND_nucleus_AND_cell cycle arrest_AND_kinase activity
2	ZDB-GENE-040426-1064	clstn1	_2345	calsyntenin 1	cysteine-type endopeptidase activity_AND_calcium channel activity_AND_calcium ion binding_AND_proteolysis_AND_calcium ion transport_AND_homophilic cell adhesion_AND_membrane_AND_calcium channel inhibitor activity
2	ZDB-GENE-040426-1802	cnksr1	_2345	connector enhancer of kinase suppressor of Ras 1	protein binding_AND_biological_process_AND_kinase activity
2	ZDB-GENE-040718-118	commd2	_2345	COMM domain containing 2	molecular_function_AND_cellular_component_AND_biological_process
2	ZDB-GENE-000208-8	copg2	_2345	coatomer protein complex, subunit gamma 2	structural molecule activity_AND_binding_AND_protein binding_AND_membrane attack complex_AND_cytoplasm_AND_Golgi-associated vesicle_AND_transport_AND_intracellular protein transport_AND_vesicle-mediated transport_AND_membrane coat_AND_COPI vesicle coat
2	ZDB-GENE-050417-263	coq10b	_2345	coenzyme Q10 homolog B (S. cerevisiae)	mitochondrion
2	ZDB-GENE-040808-22	cthrc1a	_2345	collagen triple helix repeat containing 1a	cytoplasm_AND_phosphate transport_AND_collagen catabolic process
2	ZDB-GENE-040426-2148	cyb5a	_2345	cytochrome b5 type A (microsomal)	cellular_component_AND_heme binding_AND_transition metal ion binding
2	ZDB-GENE-031105-2	cyc1	_2345	cytochrome c-1	iron ion binding_AND_cellular_component_AND_electron carrier activity_AND_heme binding
2	ZDB-GENE-980526-280	dlx3b	_2345	distal-less homeobox gene 3b	DNA binding_AND_transcription factor activity_AND_nucleus_AND_regulation of transcription, DNA-dependent_AND_otic vesicle formation_AND_endocrine system development_AND_camera-type eye development_AND_otic placode formation_AND_sequence-specific DNA binding_AND_cartilage development
2	ZDB-GENE-040426-2483	dnajc7	_2345	DnaJ (Hsp40) homolog, subfamily C, member 7	binding_AND_cellular_component_AND_heat shock protein binding
2	ZDB-GENE-040426-1036	dtnbp1a	_2345	dystrobrevin binding protein 1a	protein binding_AND_cytoplasm_AND_biological_process
2	ZDB-GENE-040407-2	elovl5	_2345	ELOVL family member 5, elongation of long chain fatty acids (yeast)	integral to plasma membrane_AND_fatty acid elongase activity_AND_integral to membrane_AND_fatty acid elongation, unsaturated fatty acid_AND_long-chain fatty acid biosynthetic process_AND_very-long-chain fatty acid biosynthetic process
2	ZDB-GENE-020806-5	esr1	_2345	estrogen receptor 1	DNA binding_AND_transcription factor activity_AND_steroid hormone receptor activity_AND_ligand-dependent nuclear receptor activity_AND_thyroid hormone receptor activity_AND_steroid binding_AND_nucleus_AND_transcription termination_AND_regulation of transcription, DNA-dependent_AND_zinc ion transport_AND_zinc ion binding_AND_lipid binding_AND_response to xenobiotic stimulus_AND_transcription antit…
2	ZDB-GENE-020318-1	fabp10	_2345	fatty acid binding protein 10, liver basic	transporter activity_AND_binding_AND_cytoplasm_AND_lipid binding_AND_bile acid binding
2	ZDB-GENE-030131-9506	fgl2	_2345	fibrinogen-like 2	receptor binding_AND_signal transduction
2	ZDB-GENE-030826-23	gorasp1	_2345	golgi reassembly stacking protein 1	cellular_component
2	ZDB-GENE-041010-220	gpd1l	_2345	glycerol-3-phosphate dehydrogenase 1-like	catalytic activity_AND_glycerol-3-phosphate dehydrogenase (NAD+) activity_AND_binding_AND_cytoplasm_AND_carbohydrate metabolic process_AND_glycerol-3-phosphate metabolic process_AND_glycerol-3-phosphate dehydrogenase complex_AND_oxidoreductase activity_AND_oxidoreductase activity, acting on CH-OH group of donors_AND_oxidoreductase activity, acting on the CH-OH group of donors, NAD or NADP as acce…
2	ZDB-GENE-040518-1	he2	_2345	hatching enzyme 2	endopeptidase inhibitor activity_AND_proteolysis_AND_zinc ion transport_AND_metalloendopeptidase inhibitor activity_AND_peptidase activity_AND_zinc ion binding_AND_hydrolase activity_AND_metal ion binding
2	ZDB-GENE-030131-2935	igf2b	_2345	insulin-like growth factor 2b	hormone activity_AND_extracellular region_AND_signal recognition particle, endoplasmic reticulum targeting_AND_negative regulation of signal transduction
2	ZDB-GENE-040801-209	ikzf5	_2345	IKAROS family zinc finger 5	DNA binding_AND_intracellular_AND_nucleus_AND_transcription_AND_transcription termination_AND_regulation of transcription, DNA-dependent_AND_zinc ion transport_AND_zinc ion binding_AND_transcription antitermination_AND_metal ion binding
2	ZDB-GENE-060503-634	ints3	_2345	integrator complex subunit 3	nucleus
2	ZDB-GENE-030131-556	keap1a	_2345	kelch-like ECH-associated protein 1a	protein binding
2	ZDB-GENE-040426-2126	kirrel	_2345	kin of IRRE like (Drosophila)	RNA binding_AND_structural constituent of ribosome_AND_membrane attack complex_AND_intracellular_AND_translation_AND_integral to membrane
2	ZDB-GENE-990415-136	ldb2	_2345	LIM-domain binding factor 2	transcription cofactor activity_AND_nucleus_AND_multicellular organismal development
2	ZDB-GENE-040801-180	lhfpl3	_2345	lipoma HMGIC fusion partner-like 3	molecular_function_AND_membrane attack complex_AND_biological_process_AND_integral to membrane
2	ZDB-GENE-040426-2164	lsm12	_2345	LSM12 homolog (S. cerevisiae)	molecular_function_AND_cellular_component_AND_biological_process
2	ZDB-GENE-050417-399	mecr	_2345	mitochondrial trans-2-enoyl-CoA reductase	catalytic activity_AND_binding_AND_mitochondrion_AND_metabolic process_AND_zinc ion binding_AND_oxidoreductase activity_AND_trans-2-enoyl-CoA reductase (NADPH) activity_AND_oxidation reduction
2	ZDB-GENE-040718-149	meox1	_2345	mesenchyme homeobox 1	DNA binding_AND_transcription factor activity_AND_nucleus_AND_regulation of transcription, DNA-dependent_AND_sequence-specific DNA binding
2	ZDB-GENE-991111-5	mest	_2345	mesoderm specific transcript	catalytic activity
2	ZDB-GENE-070209-137	mfge8	_2345	milk fat globule-EGF factor 8 protein	calcium ion binding_AND_cellular_component_AND_cell adhesion
2	ZDB-GENE-030723-2	nfe2l2	_2345	nuclear factor (erythroid-derived 2)-like 2	DNA binding_AND_transcription factor activity_AND_nucleus_AND_transcription factor complex_AND_regulation of transcription, DNA-dependent_AND_sequence-specific DNA binding_AND_positive regulation of transcription, DNA-dependent_AND_protein heterodimerization activity_AND_protein dimerization activity
2	ZDB-GENE-990604-43	opn1mw4	_2345	opsin 1 (cone pigments), medium-wave-sensitive, 4	rhodopsin-like receptor activity_AND_signal transducer activity_AND_membrane attack complex_AND_signal transduction_AND_G-protein coupled receptor protein signaling pathway_AND_visual perception_AND_phototransduction_AND_photoreceptor activity_AND_integral to membrane_AND_protein-chromophore linkage
2	ZDB-GENE-980605-20	par1	_2345	paraxis	nucleus_AND_transcription regulator activity_AND_regulation of transcription
2	ZDB-GENE-050302-10	phf2	_2345	PHD finger protein 2	protein binding_AND_cellular_component_AND_zinc ion transport_AND_zinc ion binding_AND_metal ion binding
2	ZDB-GENE-020905-5	prrx1a	_2345	paired related homeobox 1a	DNA binding_AND_transcription factor activity_AND_nucleus_AND_regulation of transcription, DNA-dependent_AND_multicellular organismal development_AND_sequence-specific DNA binding
2	ZDB-GENE-040625-69	psmc1b	_2345	proteasome (prosome, macropain) 26S subunit, ATPase, 1b	nucleotide binding_AND_ATP binding_AND_nucleus_AND_cytoplasm_AND_cytosol_AND_hydrolase activity_AND_nucleoside-triphosphatase activity_AND_protein catabolic process_AND_protein complex
2	ZDB-GENE-070424-36	rab8a	_2345	RAB8A, member RAS oncogene family	nucleotide binding_AND_ATP binding_AND_GTP binding_AND_intracellular_AND_regulation of transcription, DNA-dependent_AND_small GTPase mediated signal transduction_AND_transcription factor binding_AND_protein transport_AND_melanosome transport
2	ZDB-GENE-040426-2116	rabggtb	_2345	Rab geranylgeranyltransferase, beta subunit	catalytic activity_AND_cellular_component_AND_biological_process_AND_transferase activity
2	ZDB-GENE-040718-331	rnd3b	_2345	Rho family GTPase 3b	nucleotide binding_AND_GTP binding_AND_membrane attack complex_AND_intracellular_AND_small GTPase mediated signal transduction
2	ZDB-GENE-030729-15	si:dkey-11p23.2	_2345	si:dkey-11p23.2	membrane attack complex_AND_integral to membrane
2	ZDB-GENE-040426-1172	slc25a1	_2345	solute carrier family 25 (mitochondrial carrier; citrate transporter), member 1	transporter activity_AND_binding_AND_membrane attack complex_AND_mitochondrion_AND_mitochondrial inner membrane_AND_integral to membrane
2	ZDB-GENE-040426-1949	slc37a2	_2345	solute carrier family 37 (glycerol-3-phosphate transporter), member 2	transporter activity_AND_membrane attack complex_AND_integral to membrane
2	ZDB-GENE-040109-4	sox7	_2345	SRY-box containing gene 7	vasculogenesis_AND_DNA binding_AND_regulation of transcription, DNA-dependent
2	ZDB-GENE-020919-4	st8sia2	_2345	ST8 alpha-N-acetyl-neuraminide alpha-2,8-sialyltransferase 2	membrane attack complex_AND_protein amino acid glycosylation_AND_sialyltransferase activity_AND_integral to membrane_AND_transferase activity, transferring glycosyl groups_AND_integral to Golgi membrane
2	ZDB-GENE-030804-27	sult1st2	_2345	sulfotransferase family 1, cytosolic sulfotransferase 2	cytoplasm_AND_xenobiotic metabolic process_AND_sulfotransferase activity
2	ZDB-GENE-030131-4172	syne1a	_2345	spectrin repeat containing, nuclear envelope 1a	actin binding_AND_integral to membrane
2	ZDB-GENE-030131-7166	syvn1	_2345	synovial apoptosis inhibitor 1, synoviolin	protein binding_AND_membrane attack complex_AND_signal recognition particle, endoplasmic reticulum targeting_AND_zinc ion transport_AND_zinc ion binding_AND_negative regulation of signal transduction_AND_integral to membrane_AND_ligase activity_AND_metal ion binding
2	ZDB-GENE-061019-1	usp9	_2345	ubiquitin specific peptidase 9	ubiquitin thiolesterase activity_AND_endopeptidase inhibitor activity_AND_ubiquitin-dependent protein catabolic process_AND_peptidase activity_AND_hydrolase activity
2	ZDB-GENE-040426-990	wdr45	_2345	WD repeat domain 45	molecular_function_AND_cellular_component_AND_biological_process
2	ZDB-GENE-990712-17	wif1	_2345	wnt inhibitory factor 1	protein tyrosine kinase activity_AND_extracellular region_AND_signal recognition particle, endoplasmic reticulum targeting_AND_negative regulation of signal transduction
2	ZDB-GENE-040426-1404	wipi1	_2345	WD repeat domain, phosphoinositide interacting 1	acid phosphatase activity_AND_cellular_component
2	ZDB-GENE-040801-24	zgc:100900	_2345	zgc:100900	catalytic activity_AND_binding_AND_cellular_component_AND_metabolic process_AND_oxidoreductase activity_AND_oxidation reduction
2	ZDB-GENE-040801-72	zgc:101130	_2345	zgc:101130	nucleic acid binding_AND_intracellular_AND_zinc ion binding
2	ZDB-GENE-041010-187	zgc:101664	_2345	zgc:101664	molecular_function_AND_cellular_component_AND_biological_process
2	ZDB-GENE-040912-129	zgc:103594	_2345	zgc:103594	cytochrome-c oxidase activity_AND_membrane attack complex_AND_mitochondrion_AND_mitochondrial envelope_AND_electron carrier activity
2	ZDB-GENE-041212-19	zgc:103611	_2345	zgc:103611	molecular_function_AND_biological_process_AND_membrane
2	ZDB-GENE-050706-95	zgc:109983	_2345	zgc:109983	cellular_component_AND_biological_process_AND_methyltransferase activity
2	ZDB-GENE-050522-116	zgc:110010	_2345	zgc:110010	glutathione-disulfide reductase activity_AND_cytoplasm_AND_glutathione metabolic process_AND_electron carrier activity_AND_oxidoreductase activity_AND_cell redox homeostasis_AND_FAD binding_AND_NADP binding_AND_oxidation reduction
2	ZDB-GENE-050320-89	zgc:110122	_2345	zgc:110122	binding_AND_membrane attack complex_AND_mitochondrial inner membrane_AND_transport_AND_integral to membrane
2	ZDB-GENE-050522-192	zgc:110166	_2345	zgc:110166	nuclease activity_AND_nucleus_AND_biological_process_AND_hydrolase activity_AND_endodeoxyribonuclease activity, producing 5'-phosphomonoesters
2	ZDB-GENE-050522-349	zgc:110201	_2345	zgc:110201	inositol or phosphatidylinositol phosphatase activity_AND_cellular_component_AND_biological_process
2	ZDB-GENE-050410-5	zgc:113364	_2345	zgc:113364	nucleic acid binding_AND_cellular_component_AND_biological_process
2	ZDB-GENE-051113-336	zgc:123037	_2345	zgc:123037	molecular_function_AND_cellular_component_AND_biological_process
2	ZDB-GENE-060512-206	zgc:136308	_2345	zgc:136308	nucleic acid binding_AND_intracellular_AND_biological_process_AND_zinc ion binding
2	ZDB-GENE-060616-375	zgc:136380	_2345	zgc:136380	molecular_function_AND_cellular_component_AND_biological_process
2	ZDB-GENE-060818-8	zgc:152753	_2345	zgc:152753	GTP binding_AND_cellular_component_AND_biological_process
2	ZDB-GENE-061103-529	zgc:152779	_2345	zgc:152779	DNA binding_AND_nucleus_AND_protein folding_AND_heat shock protein binding_AND_regulation of transcription_AND_unfolded protein binding
2	ZDB-GENE-061215-7	zgc:158314	_2345	zgc:158314	nucleus_AND_transcription regulator activity_AND_regulation of transcription
2	ZDB-GENE-061201-15	zgc:158431	_2345	zgc:158431	molecular_function_AND_cellular_component_AND_biological_process
2	ZDB-GENE-061201-57	zgc:158432	_2345	zgc:158432	molecular_function_AND_cellular_component_AND_biological_process
2	ZDB-GENE-070112-882	zgc:158604	_2345	zgc:158604	DNA binding_AND_transcription factor activity_AND_nucleus_AND_transcription factor complex_AND_transcription termination_AND_regulation of transcription, DNA-dependent_AND_transcription antitermination
2	ZDB-GENE-040426-2928	zgc:55347	_2345	zgc:55347	molecular_function_AND_cellular_component_AND_response to biotic stimulus_AND_regulation of signal transduction
2	ZDB-GENE-040426-994	zgc:56361	_2345	zgc:56361	damaged DNA binding_AND_DNA-(apurinic or apyrimidinic site) lyase activity_AND_endonuclease activity_AND_base-excision repair_AND_nucleotide-excision repair_AND_zinc ion binding_AND_hydrolase activity, hydrolyzing N-glycosyl compounds
2	ZDB-GENE-040426-2652	zgc:63976	_2345	zgc:63976	molecular_function_AND_cellular_component_AND_biological_process
2	ZDB-GENE-030131-5873	zgc:76924	_2345	zgc:76924	nucleic acid binding_AND_biological_process_AND_zinc ion binding
2	ZDB-GENE-040426-2255	zgc:77067	_2345	zgc:77067	molecular_function_AND_cellular_component_AND_biological_process
2	ZDB-GENE-040426-1824	zgc:77358	_2345	zgc:77358	nucleic acid binding_AND_intracellular_AND_zinc ion binding
2	ZDB-GENE-030131-8007	zgc:77665	_2345	zgc:77665	nucleotide binding_AND_GTP binding_AND_intracellular_AND_small GTPase mediated signal transduction
2	ZDB-GENE-040625-6	zgc:86613	_2345	zgc:86613	molecular_function_AND_cellular_component_AND_biological_process
2	ZDB-GENE-040912-185	zgc:86648	_2345	zgc:86648	tropomyosin binding_AND_cytoskeleton_AND_biological_process
2	ZDB-GENE-040718-424	zgc:91924	_2345	zgc:91924	rhodopsin-like receptor activity_AND_signal transducer activity_AND_signal transduction_AND_G-protein coupled receptor protein signaling pathway_AND_integral to membrane
2	ZDB-GENE-040718-72	zgc:92066	_2345	zgc:92066	binding_AND_iron ion binding_AND_cellular_component_AND_iron ion transport_AND_cellular iron ion homeostasis_AND_ferric iron binding_AND_metal ion binding
2	ZDB-GENE-041114-9	zgc:92080	_2345	zgc:92080	transporter activity_AND_membrane_AND_integral to membrane
2	ZDB-GENE-041212-88	zgc:92217	_2345	zgc:92217	molecular_function_AND_cellular_component
2	ZDB-GENE-041114-173	zgc:92257	_2345	zgc:92257	molecular_function_AND_cellular_component
2	ZDB-GENE-040718-338	zgc:92314	_2345	zgc:92314	iron ion binding_AND_cellular_component_AND_zinc ion binding_AND_oxidoreductase activity_AND_oxidoreductase activity, acting on paired donors, with incorporation or reduction of molecular oxygen, 2-oxoglutarate as one donor, and incorporation of one atom each of oxygen into both donors_AND_protein metabolic process
2	ZDB-GENE-040704-59	zgc:92357	_2345	zgc:92357	molecular_function_AND_cellular_component_AND_biological_process
2	ZDB-GENE-021210-2		_2345
2	ZDB-GENE-030131-1624		_2345
2	ZDB-GENE-030131-1657		_2345
2	ZDB-GENE-030131-1819		_2345
2	ZDB-GENE-030131-5938		_2345
2	ZDB-GENE-030131-6851		_2345
2	ZDB-GENE-040426-2456		_2345
2	ZDB-GENE-040426-2690		_2345
2	ZDB-GENE-041001-118		_2345
2	ZDB-GENE-041210-366		_2345
2	ZDB-GENE-060929-1054		_2345
2	ZDB-GENE-060929-672		_2345
3	ZDB-GENE-040426-1945	acadm	__3__	acyl-Coenzyme A dehydrogenase, C-4 to C-12 straight chain	acyl-CoA dehydrogenase activity_AND_metabolic process_AND_electron carrier activity_AND_oxidoreductase activity_AND_oxidoreductase activity, acting on the CH-CH group of donors_AND_FAD binding
3	ZDB-GENE-030131-899	acadvl	__3__	acyl-Coenzyme A dehydrogenase, very long chain	acyl-CoA dehydrogenase activity_AND_metabolic process_AND_electron carrier activity_AND_oxidoreductase activity_AND_oxidoreductase activity, acting on the CH-CH group of donors_AND_FAD binding
3	ZDB-GENE-030826-12	acin1b	__3__	apoptotic chromatin condensation inducer 1b	molecular_function_AND_cellular_component_AND_biological_process
3	ZDB-GENE-040426-2877	actr5	__3__	ARP5 actin-related protein 5 homolog	protein binding_AND_ATP binding_AND_biological_process
3	ZDB-GENE-030131-2862	adam17a	__3__	a disintegrin and metalloproteinase domain 17a	metalloendopeptidase activity_AND_endopeptidase inhibitor activity_AND_extracellular region_AND_proteolysis_AND_zinc ion transport_AND_integrin-mediated signaling pathway_AND_metalloendopeptidase inhibitor activity_AND_zinc ion binding_AND_hydrolase activity_AND_metal ion binding
3	ZDB-GENE-041210-60	adipor2	__3__	adiponectin receptor 2	receptor activity_AND_integral to membrane
3	ZDB-GENE-040426-2885	aebp2	__3__	AE binding protein 2	DNA binding_AND_intracellular_AND_nucleus_AND_transcription_AND_transcription termination_AND_regulation of transcription, DNA-dependent_AND_zinc ion transport_AND_zinc ion binding_AND_transcription antitermination_AND_metal ion binding
3	ZDB-GENE-030131-512	ak2	__3__	adenylate kinase 2	adenylate kinase activity_AND_ATP binding_AND_nucleobase, nucleoside, nucleotide and nucleic acid metabolic process_AND_transferase activity_AND_phosphotransferase activity, phosphate group as acceptor_AND_nucleotide kinase activity_AND_nucleobase, nucleoside, nucleotide kinase activity
3	ZDB-GENE-040808-44	akr1a1a	__3__	aldo-keto reductase family 1, member A1a (aldehyde reductase)	cellular_component_AND_biological_process_AND_oxidoreductase activity
3	ZDB-GENE-040420-1	alp	__3__	alkaline phosphatase	magnesium ion binding_AND_catalytic activity_AND_alkaline phosphatase activity_AND_zinc ion transport_AND_metabolic process_AND_zinc ion binding_AND_hydrolase activity
3	ZDB-GENE-030131-3187	ap1g1	__3__	adaptor-related protein complex 1, gamma 1 subunit	binding_AND_protein binding_AND_Golgi apparatus_AND_intracellular protein transport_AND_protein transporter activity_AND_vesicle-mediated transport_AND_membrane coat_AND_clathrin adaptor complex
3	ZDB-GENE-040426-930	arpp19b	__3__	cAMP-regulated phosphoprotein 19b	molecular_function_AND_cellular_component_AND_biological_process
3	ZDB-GENE-030616-51	atp11c	__3__	ATPase, Class VI, type 11C	magnesium ion binding_AND_phospholipid-translocating ATPase activity_AND_ATP binding_AND_transport_AND_ATPase activity, coupled to transmembrane movement of ions, phosphorylative mechanism_AND_phospholipid transport_AND_integral to membrane
3	ZDB-GENE-040426-959	atp5s	__3__	ATP synthase, H+ transporting, mitochondrial F0 complex, subunit s	molecular_function_AND_cellular_component_AND_biological_process
3	ZDB-GENE-040426-1143	atp6v1al	__3__	ATPase, H+ transporting, lysosomal 70kDa, V1 subunit A, like	transport_AND_cellular calcium ion homeostasis_AND_cellular sodium ion homeostasis_AND_response to salt stress_AND_response to acidity_AND_hydrogen ion transmembrane transporter activity_AND_proton transport_AND_proton-transporting two-sector ATPase complex_AND_ATP metabolic process_AND_hydrogen ion transporting ATP synthase activity, rotational mechanism_AND_hydrogen ion transporting ATPase acti…
3	ZDB-GENE-030616-612	atp6v1c1	__3__	ATPase, H+ transporting, lysosomal, V1 subunit C, isoform 1	ATP binding_AND_transport_AND_proton-transporting two-sector ATPase complex_AND_hydrolase activity_AND_hydrolase activity, acting on acid anhydrides, catalyzing transmembrane movement of substances_AND_hydrogen ion transporting ATP synthase activity, rotational mechanism_AND_hydrogen ion transporting ATPase activity, rotational mechanism
3	ZDB-GENE-050522-28	barx1	__3__	BarH-like homeobox 1	DNA binding_AND_transcription factor activity_AND_nucleus_AND_regulation of transcription, DNA-dependent_AND_sequence-specific DNA binding
3	ZDB-GENE-050419-215	bcl2l13	__3__	BCL2-like 13 (apoptosis facilitator)	regulation of apoptosis
3	ZDB-GENE-030131-224	bmi1	__3__	B lymphoma Mo-MLV insertion region 1	protein binding_AND_nucleus_AND_transcription_AND_transcription termination_AND_regulation of transcription, DNA-dependent_AND_zinc ion transport_AND_zinc ion binding_AND_transcription antitermination_AND_metal ion binding
3	ZDB-GENE-030829-65	btbd6	__3__	BTB (POZ) domain containing 6	protein binding
3	ZDB-GENE-031113-19	btg3	__3__	B-cell translocation gene 3	molecular_function_AND_cellular_component_AND_biological_process
3	ZDB-GENE-030616-135	cacna1d	__3__	calcium channel, voltage-dependent, L type, alpha 1D subunit	ion channel activity_AND_voltage-gated calcium channel activity_AND_voltage-gated potassium channel activity_AND_calcium ion binding_AND_membrane attack complex_AND_voltage-gated calcium channel complex_AND_transport_AND_ion transport_AND_potassium ion transport_AND_calcium ion transport_AND_voltage-gated potassium channel complex_AND_basal plasma membrane_AND_integral to membrane_AND_calcium cha…
3	ZDB-GENE-030131-8541	capg	__3__	capping protein (actin filament), gelsolin-like	actin binding_AND_cellular_component_AND_biological_process
3	ZDB-GENE-030328-29	cars	__3__	cysteinyl-tRNA synthetase	nucleotide binding_AND_cysteine-tRNA ligase activity_AND_ATP binding_AND_cytoplasm_AND_translation_AND_cysteinyl-tRNA aminoacylation
3	ZDB-GENE-030616-417	cblb	__3__	Cas-Br-M (murine) ecotropic retroviral transforming sequence b	signal transducer activity_AND_calcium ion binding_AND_protein binding_AND_nucleus_AND_zinc ion transport_AND_cell surface receptor linked signal transduction_AND_zinc ion binding_AND_metal ion binding
3	ZDB-GENE-000406-10	ccnb1	__3__	cyclin B1	nucleus
3	ZDB-GENE-040426-866	cdc23	__3__	CDC23 (cell division cycle 23, yeast, homolog)	binding_AND_anaphase-promoting complex_AND_regulation of mitotic metaphase/anaphase transition
3	ZDB-GENE-040808-34	cdkl1	__3__	cyclin-dependent kinase-like 1 (CDC2-related kinase)	nucleotide binding_AND_protein kinase activity_AND_protein serine/threonine kinase activity_AND_cyclin-dependent protein kinase activity_AND_ATP binding_AND_nucleus_AND_cytoplasm_AND_protein amino acid phosphorylation_AND_transferase activity
3	ZDB-GENE-060427-2	cdkn3	__3__	cyclin-dependent kinase inhibitor 3	protein tyrosine phosphatase activity_AND_protein amino acid dephosphorylation
3	ZDB-GENE-980526-137	chrna1	__3__	cholinergic receptor, nicotinic, alpha polypeptide 1	receptor activity_AND_ion channel activity_AND_extracellular ligand-gated ion channel activity_AND_cation channel activity_AND_membrane attack complex_AND_signal recognition particle, endoplasmic reticulum targeting_AND_transport_AND_ion transport_AND_neuromuscular synaptic transmission_AND_motor axon guidance_AND_negative regulation of signal transduction_AND_integral to membrane_AND_regulation …
3	ZDB-GENE-010507-2	clica	__3__	chloride intracellular channel a	voltage-gated chloride channel activity_AND_chloride transport_AND_membrane
3	ZDB-GENE-030131-2299	cltca	__3__	clathrin, heavy polypeptide a (Hc)	structural molecule activity_AND_binding_AND_protein binding_AND_intracellular protein transport_AND_vesicle-mediated transport_AND_clathrin coat of trans-Golgi network vesicle_AND_clathrin coat of coated pit
3	ZDB-GENE-040718-364	coq3	__3__	coenzyme Q3 homolog, methyltransferase (yeast)	ubiquinone biosynthetic process_AND_methyltransferase activity_AND_2-polyprenyl-6-methoxy-1,4-benzoquinone methyltransferase activity
3	ZDB-GENE-020514-1	cpa5	__3__	carboxypeptidase A5	carboxypeptidase activity_AND_proteolysis_AND_zinc ion binding
3	ZDB-GENE-040426-1583	ctssa	__3__	cathepsin S, a	cysteine-type endopeptidase activity_AND_endopeptidase inhibitor activity_AND_cellular_component_AND_proteolysis_AND_cysteine-type peptidase activity_AND_hydrolase activity
3	ZDB-GENE-000128-13	dbx2	__3__	developing brain homeobox 2	DNA binding_AND_transcription factor activity_AND_nucleus_AND_regulation of transcription, DNA-dependent_AND_sequence-specific DNA binding
3	ZDB-GENE-030721-2	dixdc1	__3__	DIX domain containing 1	signal transducer activity_AND_intracellular_AND_cytoplasm_AND_multicellular organismal development_AND_positive regulation of Wnt receptor signaling pathway
3	ZDB-GENE-030326-1	dlst	__3__	dihydrolipoamide S-succinyltransferase	dihydrolipoyllysine-residue succinyltransferase activity_AND_tricarboxylic acid cycle_AND_metabolic process_AND_acyltransferase activity_AND_lipoic acid binding_AND_oxoglutarate dehydrogenase complex
3	ZDB-GENE-040801-90	dnajb1	__3__	DnaJ (Hsp40) homolog, subfamily B, member 1	cellular_component_AND_protein folding_AND_heat shock protein binding_AND_unfolded protein binding
3	ZDB-GENE-030828-11	dnl2	__3__	dynein light chain 2	microtubule motor activity_AND_microtubule associated complex_AND_microtubule-based process
3	ZDB-GENE-050320-132	dnl2l	__3__	dynein light chain 2, like	microtubule motor activity_AND_microtubule associated complex_AND_microtubule-based process
3	ZDB-GENE-050314-5	dnmt8	__3__	DNA (cytosine-5-)-methyltransferase 8	DNA binding_AND_DNA methylation_AND_methyltransferase activity
3	ZDB-GENE-040625-25	eif2b1	__3__	eukaryotic translation initiation factor 2B, subunit 1 alpha	molecular_function_AND_cellular_component_AND_cellular metabolic process
3	ZDB-GENE-040426-2605	eif2b2	__3__	eukaryotic translation initiation factor 2B, subunit 2 beta	molecular_function_AND_cellular_component_AND_cellular metabolic process
3	ZDB-GENE-030131-283	eif2s1	__3__	eukaryotic translation initiation factor 2, subunit 1 alpha	RNA binding_AND_translation initiation factor activity_AND_eukaryotic translation initiation factor 2 complex
3	ZDB-GENE-040912-156	eif4e3	__3__	eukaryotic translation initiation factor 4E family member 3	RNA binding_AND_translation initiation factor activity_AND_cytoplasm_AND_translational initiation
3	ZDB-GENE-050417-27	exosc2	__3__	exosome component 2	RNA binding
3	ZDB-GENE-041010-180	exosc9	__3__	exosome component 9	3'-5'-exoribonuclease activity_AND_RNA binding_AND_RNA processing
3	ZDB-GENE-020318-2	fabp3	__3__	fatty acid binding protein 3, muscle and heart	transporter activity_AND_binding_AND_lipid binding
3	ZDB-GENE-000928-1	fech	__3__	ferrochelatase	ferrochelatase activity_AND_iron ion binding_AND_heme biosynthetic process_AND_iron ion transport_AND_cellular iron ion homeostasis_AND_lyase activity
3	ZDB-GENE-980526-559	fgf6a	__3__	fibroblast growth factor 6a	growth factor activity
3	ZDB-GENE-980526-255	fgfr1	__3__	fibroblast growth factor receptor 1	nucleotide binding_AND_liver development_AND_protein kinase activity_AND_protein tyrosine kinase activity_AND_transmembrane receptor protein tyrosine kinase activity_AND_receptor activity_AND_fibroblast growth factor receptor activity_AND_vascular endothelial growth factor receptor activity_AND_ATP binding_AND_membrane attack complex_AND_signal recognition particle, endoplasmic reticulum targetin…
3	ZDB-GENE-040426-1363	fibp	__3__	fibroblast growth factor (acidic) intracellular binding protein	cellular_component_AND_biological_process_AND_fibroblast growth factor binding
3	ZDB-GENE-040426-1849	fkbp8	__3__	FK506 binding protein 8	binding_AND_protein folding
3	ZDB-GENE-980526-442	gdf6b	__3__	growth differentiation factor 6b	extracellular region_AND_signal recognition particle, endoplasmic reticulum targeting_AND_growth factor activity_AND_negative regulation of signal transduction
3	ZDB-GENE-040723-1	gnl3l	__3__	guanine nucleotide binding protein-like 3 (nucleolar)-like	GTP binding_AND_intracellular_AND_biological_process
3	ZDB-GENE-040624-6	gpr98	__3__	G protein-coupled receptor 98	signal transducer activity_AND_receptor activity_AND_G-protein coupled receptor activity_AND_calcium channel activity_AND_calcium ion binding_AND_membrane attack complex_AND_signal recognition particle, endoplasmic reticulum targeting_AND_calcium ion transport_AND_cell communication_AND_signal transduction_AND_neuropeptide signaling pathway_AND_negative regulation of signal transduction_AND_integ…
3	ZDB-GENE-050417-211	grk1b	__3__	G protein-coupled receptor kinase 1 b	nucleotide binding_AND_protein kinase activity_AND_protein serine/threonine kinase activity_AND_G-protein coupled receptor kinase activity_AND_signal transducer activity_AND_receptor activity_AND_ATP binding_AND_cellular_component_AND_protein amino acid phosphorylation_AND_signal transduction_AND_transferase activity_AND_rhodopsin kinase activity
3	ZDB-GENE-060825-196	grsf1	__3__	G-rich RNA sequence binding factor 1	nucleotide binding_AND_nucleic acid binding_AND_cellular_component_AND_biological_process
3	ZDB-GENE-040718-302	gtf2h3	__3__	general transcription factor IIH, polypeptide 3	core TFIIH complex_AND_DNA repair_AND_regulation of transcription, DNA-dependent_AND_general RNA polymerase II transcription factor activity
3	ZDB-GENE-041006-1	gtf3aa	__3__	general transcription factor IIIAa	nucleic acid binding_AND_intracellular_AND_zinc ion binding
3	ZDB-GENE-030131-7930	gypc	__3__	glycophorin C (Gerbich blood group)	protein binding_AND_extrinsic to plasma membrane
3	ZDB-GENE-040801-261	hadh	__3__	hydroxyacyl-Coenzyme A dehydrogenase	catalytic activity_AND_binding_AND_cellular_component_AND_fatty acid metabolic process_AND_oxidoreductase activity_AND_coenzyme binding
3	ZDB-GENE-030616-153	hectd1	__3__	HECT domain containing 1	ubiquitin-protein ligase activity_AND_binding_AND_intracellular_AND_protein modification process_AND_transferase activity
3	ZDB-GENE-030619-1	hic2	__3__	hypermethylated in cancer 2	nucleic acid binding_AND_DNA binding_AND_protein binding_AND_intracellular_AND_nucleus_AND_transcription_AND_transcription termination_AND_regulation of transcription, DNA-dependent_AND_zinc ion transport_AND_zinc ion binding_AND_transcription antitermination_AND_metal ion binding
3	ZDB-GENE-990415-98	hoxa2b	__3__	homeo box A2b	DNA binding_AND_transcription factor activity_AND_nucleus_AND_transcription termination_AND_regulation of transcription, DNA-dependent_AND_transcription antitermination_AND_sequence-specific DNA binding
3	ZDB-GENE-000823-3	hoxa3a	__3__	homeo box A3a	DNA binding_AND_transcription factor activity_AND_nucleus_AND_transcription termination_AND_regulation of transcription, DNA-dependent_AND_transcription antitermination_AND_sequence-specific DNA binding
3	ZDB-GENE-990415-113	hoxc6a	__3__	homeo box C6a	DNA binding_AND_transcription factor activity_AND_nucleus_AND_transcription termination_AND_regulation of transcription, DNA-dependent_AND_transcription antitermination_AND_sequence-specific DNA binding
3	ZDB-GENE-021206-1	hspd1	__3__	heat shock 60kD protein 1 (chaperonin)	nucleotide binding_AND_protein binding_AND_ATP binding_AND_protein folding_AND_fin regeneration_AND_tissue regeneration_AND_cellular protein metabolic process_AND_unfolded protein binding
3	ZDB-GENE-980526-304	ikzf1	__3__	IKAROS family zinc finger 1 (Ikaros)	nucleotide binding_AND_nucleic acid binding_AND_aminoacyl-tRNA ligase activity_AND_ATP binding_AND_intracellular_AND_cytoplasm_AND_translation_AND_tRNA aminoacylation for protein translation_AND_zinc ion binding_AND_B cell differentiation_AND_T cell differentiation in the thymus
3	ZDB-GENE-041008-205	im:7140576	__3__	im:7140576	cellular_component_AND_carbohydrate metabolic process_AND_intramolecular transferase activity, phosphotransferases
3	ZDB-GENE-040718-474	imp4	__3__	IMP4, U3 small nucleolar ribonucleoprotein, homolog (yeast)	biological_process_AND_hydrolase activity_AND_ribonucleoprotein complex
3	ZDB-GENE-030131-7806	itm2c	__3__	integral membrane protein 2C	molecular_function_AND_cellular_component_AND_biological_process
3	ZDB-GENE-060117-4	kctd12.2	__3__	potassium channel tetramerisation domain containing 12.2	voltage-gated potassium channel activity_AND_protein binding_AND_potassium ion transport_AND_voltage-gated potassium channel complex_AND_membrane
3	ZDB-GENE-030616-325	klhl6	__3__	kelch-like 6 (Drosophila)	protein binding_AND_cellular_component_AND_biological_process
3	ZDB-GENE-030616-541	kpna3	__3__	karyopherin (importin) alpha 3	binding_AND_nucleus_AND_nuclear pore_AND_cytoplasm_AND_protein import into nucleus_AND_intracellular protein transport_AND_protein transporter activity
3	ZDB-GENE-990415-138	ldb1a	__3__	LIM-domain binding factor 1a	transcription cofactor activity_AND_nucleus_AND_multicellular organismal development
3	ZDB-GENE-990415-135	ldb1b	__3__	LIM-domain binding factor 1b	transcription cofactor activity_AND_nucleus_AND_multicellular organismal development
3	ZDB-GENE-050522-236	lims1	__3__	LIM and senescent cell antigen-like domains 1	cellular_component_AND_zinc ion transport_AND_zinc ion binding_AND_metal ion binding
3	ZDB-GENE-050417-446	lin37	__3__	lin-37 homolog (C. elegans)	molecular_function_AND_cellular_component_AND_biological_process
3	ZDB-GENE-040625-88	lysmd3	__3__	LysM, putative peptidoglycan-binding, domain containing 3	molecular_function_AND_membrane attack complex_AND_integral to membrane_AND_cell wall catabolic process
3	ZDB-GENE-980526-515	mafba	__3__	v-maf musculoaponeurotic fibrosarcoma oncogene family, protein B (avian)	DNA binding_AND_transcription factor activity_AND_nucleus_AND_regulation of transcription, DNA-dependent_AND_embryonic pattern specification_AND_anterior/posterior pattern formation_AND_sequence-specific DNA binding_AND_protein dimerization activity
3	ZDB-GENE-041217-24	mag	__3__	myelin associated glycoprotein	sugar binding_AND_signal recognition particle, endoplasmic reticulum targeting_AND_negative regulation of signal transduction
3	ZDB-GENE-030616-360	mamdc1	__3__	MAM domain containing 1	membrane
3	ZDB-GENE-030502-2	mc2r	__3__	melanocortin 2 receptor	rhodopsin-like receptor activity_AND_signal transducer activity_AND_melanocortin receptor activity_AND_adrenocorticotropin receptor activity_AND_membrane attack complex_AND_signal transduction_AND_G-protein coupled receptor protein signaling pathway_AND_integral to membrane_AND_adrenal gland development
3	ZDB-GENE-990415-163	mef2a	__3__	myocyte enhancer factor 2a	somitogenesis_AND_DNA binding_AND_transcription factor activity_AND_nucleus_AND_transcription termination_AND_regulation of transcription, DNA-dependent_AND_heart development_AND_myofibril assembly_AND_transcription antitermination_AND_sequence-specific DNA binding
3	ZDB-GENE-990603-5	melk	__3__	maternal embryonic leucine zipper kinase	nucleotide binding_AND_protein kinase activity_AND_protein serine/threonine kinase activity_AND_ATP binding_AND_protein amino acid phosphorylation_AND_regulation of heart contraction_AND_transferase activity_AND_erythrocyte development
3	ZDB-GENE-040426-1075	mfap1	__3__	microfibrillar-associated protein 1	extracellular region
3	ZDB-GENE-040801-89	mfsd2b	__3__	major facilitator superfamily domain containing 2b	transporter activity_AND_membrane attack complex_AND_integral to membrane
3	ZDB-GENE-030131-2433	midn	__3__	midnolin	nucleus_AND_protein modification process
3	ZDB-GENE-050522-316	mlx	__3__	MAX-like protein X	nucleus_AND_transcription regulator activity_AND_regulation of transcription
3	ZDB-GENE-040426-2197	mpzl3	__3__	myelin protein zero-like 3	molecular_function_AND_biological_process_AND_membrane
3	ZDB-GENE-050320-19	mrpl10	__3__	mitochondrial ribosomal protein L10	mitochondrion_AND_ribonucleoprotein complex
3	ZDB-GENE-040426-1041	mrpl45	__3__	mitochondrial ribosomal protein L45	mitochondrial inner membrane presequence translocase complex_AND_intracellular protein transport_AND_P-P-bond-hydrolysis-driven protein transmembrane transporter activity
3	ZDB-GENE-030131-3497	mylk3	__3__	myosin light chain kinase 3	nucleotide binding_AND_heart morphogenesis_AND_protein kinase activity_AND_protein serine/threonine kinase activity_AND_ATP binding_AND_protein amino acid phosphorylation_AND_transferase activity_AND_sarcomerogenesis
3	ZDB-GENE-050425-2	myoc	__3__	myocilin	membrane
3	ZDB-GENE-030131-9099	nap1l4	__3__	nucleosome assembly protein 1-like 4	nucleus_AND_nucleosome assembly
3	ZDB-GENE-041111-216	neb	__3__	nebulin	molecular_function_AND_cellular_component_AND_biological_process
3	ZDB-GENE-040426-2592	nnt	__3__	nicotinamide nucleotide transhydrogenase	catalytic activity_AND_binding_AND_metabolic process_AND_NAD(P) transhydrogenase activity_AND_NAD(P)+ transhydrogenase (AB-specific) activity_AND_electron carrier activity_AND_proton transport_AND_oxidoreductase activity
3	ZDB-GENE-050522-98	noc4l	__3__	nucleolar complex associated 4 homolog (S. cerevisiae)	molecular_function_AND_membrane attack complex_AND_nucleus_AND_biological_process_AND_integral to membrane
3	ZDB-GENE-021028-1	npm1	__3__	nucleophosmin 1	nucleic acid binding_AND_nucleus
3	ZDB-GENE-070130-1	nr0b1	__3__	nuclear receptor subfamily 0, group B, member 1	DNA binding_AND_transcription factor activity_AND_steroid hormone receptor activity_AND_ligand-dependent nuclear receptor activity_AND_nucleus_AND_transcription termination_AND_regulation of transcription, DNA-dependent_AND_water homeostasis_AND_transcription antitermination
3	ZDB-GENE-040718-357	nrbf2	__3__	nuclear receptor binding factor 2	receptor activity_AND_cellular_component_AND_biological_process
3	ZDB-GENE-010125-1	oprm1	__3__	opioid receptor, mu 1	rhodopsin-like receptor activity_AND_signal transducer activity_AND_opioid receptor activity_AND_signal transduction_AND_G-protein coupled receptor protein signaling pathway_AND_integral to membrane
3	ZDB-GENE-030131-2976	orc6l	__3__	origin recognition complex, subunit 6 homolog-like (yeast)	DNA binding_AND_nuclear origin of replication recognition complex_AND_DNA replication
3	ZDB-GENE-030131-1193	p2ry5	__3__	purinergic receptor P2Y, G-protein coupled, 5	rhodopsin-like receptor activity_AND_signal transducer activity_AND_membrane attack complex_AND_signal transduction_AND_G-protein coupled receptor protein signaling pathway_AND_integral to membrane_AND_purinergic nucleotide receptor activity, G-protein coupled
3	ZDB-GENE-040426-2401	pabpn1	__3__	poly(A) binding protein, nuclear 1	nucleotide binding_AND_nucleic acid binding_AND_cellular_component
3	ZDB-GENE-030131-3507	papolb	__3__	poly(A) polymerase beta (testis specific)	RNA binding_AND_polynucleotide adenylyltransferase activity_AND_nucleus_AND_transcription_AND_nucleotidyltransferase activity_AND_RNA polyadenylation
3	ZDB-GENE-041010-5	park7	__3__	parkinson disease (autosomal recessive, early onset) 7	molecular_function_AND_nucleus_AND_cytoplasm_AND_biological_process
3	ZDB-GENE-990415-208	pdgfra	__3__	platelet derived growth factor receptor alpha	nucleotide binding_AND_protein kinase activity_AND_protein tyrosine kinase activity_AND_transmembrane receptor protein tyrosine kinase activity_AND_receptor activity_AND_vascular endothelial growth factor receptor activity_AND_ATP binding_AND_membrane attack complex_AND_protein amino acid phosphorylation_AND_transmembrane receptor protein tyrosine kinase signaling pathway_AND_integral to membrane…
3	ZDB-GENE-040426-2173	pdhb	__3__	pyruvate dehydrogenase (lipoamide) beta	catalytic activity_AND_metabolic process
3	ZDB-GENE-000921-2	pdp2	__3__	putative pyruvate dehydrogenase phosphatase isoenzyme 2	magnesium ion binding_AND_catalytic activity_AND_protein serine/threonine phosphatase activity_AND_protein amino acid dephosphorylation_AND_protein serine/threonine phosphatase complex_AND_hydrolase activity_AND_metal ion binding
3	ZDB-GENE-030131-5278	phf6	__3__	PHD finger protein 6	protein binding_AND_zinc ion binding
3	ZDB-GENE-061013-96	pi4kb	__3__	phosphatidylinositol 4-kinase, catalytic, beta polypeptide	inositol or phosphatidylinositol kinase activity_AND_cellular_component_AND_transferase activity_AND_phosphotransferase activity, alcohol group as acceptor_AND_phosphoinositide phosphorylation_AND_phosphoinositide-mediated signaling
3	ZDB-GENE-040426-1801	pigf	__3__	phosphatidylinositol glycan, class F	peroxidase activity_AND_endoplasmic reticulum membrane_AND_GPI anchor biosynthetic process_AND_response to oxidative stress_AND_integral to membrane_AND_heme binding
3	ZDB-GENE-041212-54	pih1d2	__3__	PIH1 domain containing 2	molecular_function_AND_cellular_component_AND_biological_process
3	ZDB-GENE-040426-2780	plekha1	__3__	pleckstrin homology domain containing, family A (phosphoinositide binding specific) member 1	molecular_function_AND_cellular_component_AND_biological_process
3	ZDB-GENE-040426-1419	pno1	__3__	partner of NOB1 homolog (S. cerevisiae)	RNA binding_AND_nucleus_AND_biological_process
3	ZDB-GENE-030131-6609	polr2c	__3__	polymerase (RNA) II (DNA directed) polypeptide C	DNA-directed RNA polymerase activity_AND_calcium ion binding_AND_transcription_AND_protein dimerization activity
3	ZDB-GENE-050417-167	ppie	__3__	peptidylprolyl isomerase E (cyclophilin E)	nucleotide binding_AND_nucleic acid binding_AND_peptidyl-prolyl cis-trans isomerase activity_AND_cellular_component_AND_protein folding
3	ZDB-GENE-030826-18	prdx3	__3__	peroxiredoxin 3	antioxidant activity_AND_oxidoreductase activity
3	ZDB-GENE-040426-2427	prkar2ab	__3__	protein kinase, cAMP-dependent, regulatory, type II, alpha, B	nucleotide binding_AND_regulation of protein amino acid phosphorylation_AND_cAMP-dependent protein kinase complex_AND_signal transduction_AND_cAMP-dependent protein kinase regulator activity_AND_kinase activity
3	ZDB-GENE-030616-420	prpf39	__3__	PRP39 pre-mRNA processing factor 39 homolog (yeast)	binding_AND_intracellular_AND_nucleus_AND_RNA processing
3	ZDB-GENE-030131-657	pscd1	__3__	pleckstrin homology, Sec7 and coiled-coil domains 1(cytohesin 1)	ARF guanyl-nucleotide exchange factor activity_AND_intracellular_AND_regulation of ARF protein signal transduction
3	ZDB-GENE-040718-353	psmb2	__3__	proteasome (prosome, macropain) subunit, beta type, 2	threonine endopeptidase activity_AND_endopeptidase inhibitor activity_AND_nucleus_AND_cytoplasm_AND_cytosol_AND_proteasome core complex_AND_ubiquitin-dependent protein catabolic process_AND_hydrolase activity_AND_protein complex
3	ZDB-GENE-040426-2682	psmb3	__3__	proteasome (prosome, macropain) subunit, beta type, 3	threonine endopeptidase activity_AND_endopeptidase inhibitor activity_AND_nucleus_AND_cytoplasm_AND_cytosol_AND_proteasome core complex_AND_ubiquitin-dependent protein catabolic process_AND_hydrolase activity_AND_protein complex
3	ZDB-GENE-040625-125	psmc3ip	__3__	PSMC3 interacting protein	molecular_function_AND_cellular_component_AND_biological_process
3	ZDB-GENE-060825-190	pter	__3__	phosphotriesterase related	cellular_component_AND_zinc ion binding_AND_catabolic process_AND_hydrolase activity, acting on ester bonds
3	ZDB-GENE-990415-230	qk	__3__	quaking	RNA binding_AND_nucleus_AND_cytoplasm_AND_transport_AND_cell differentiation
3	ZDB-GENE-040426-2818	rap2b	__3__	RAP2B, member of RAS oncogene family	nucleotide binding_AND_GTP binding_AND_intracellular_AND_small GTPase mediated signal transduction
3	ZDB-GENE-040426-2298	rbm22	__3__	RNA binding motif protein 22	nucleotide binding_AND_nucleic acid binding_AND_RNA binding_AND_nucleus_AND_spliceosome_AND_zinc ion transport_AND_zinc ion binding_AND_metal ion binding
3	ZDB-GENE-030131-579	rbmx	__3__	RNA binding motif protein, X-linked	nucleotide binding_AND_nucleic acid binding
3	ZDB-GENE-020320-1	rbp1a	__3__	retinol binding protein 1a, cellular	transporter activity_AND_binding_AND_lipid binding
3	ZDB-GENE-030131-7590	rcv1	__3__	recoverin	calcium channel activity_AND_calcium ion binding_AND_calcium ion transport_AND_calcium channel inhibitor activity
3	ZDB-GENE-040718-352	rgp1	__3__	RGP1 retrograde golgi transport homolog (S. cerevisiae)	molecular_function_AND_cellular_component_AND_biological_process
3	ZDB-GENE-030131-3402	rhogc	__3__	ras homolog gene family, member Gc	nucleotide binding_AND_GTP binding_AND_membrane attack complex_AND_intracellular_AND_small GTPase mediated signal transduction
3	ZDB-GENE-060228-7	rhoh	__3__	ras homolog gene family, member H	nucleotide binding_AND_GTP binding_AND_intracellular_AND_small GTPase mediated signal transduction
3	ZDB-GENE-060113-3	ripply3	__3__	ripply3	nucleus
3	ZDB-GENE-041114-24	rpia	__3__	ribose 5-phosphate isomerase A (ribose 5-phosphate epimerase)	ribose-5-phosphate isomerase activity_AND_cellular_component_AND_pentose-phosphate shunt, non-oxidative branch
3	ZDB-GENE-030131-2025	rpl10a	__3__	ribosomal protein L10a	structural constituent of ribosome_AND_intracellular_AND_translation_AND_ribonucleoprotein complex
3	ZDB-GENE-030131-8671	rpl6	__3__	ribosomal protein L6	structural constituent of ribosome_AND_intracellular_AND_translation_AND_ribonucleoprotein complex
3	ZDB-GENE-050522-182	rpp14	__3__	ribonuclease P 14 subunit	ribonuclease activity_AND_cellular_component_AND_tRNA processing
3	ZDB-GENE-030131-8708	rps15a	__3__	ribosomal protein S15a	structural constituent of ribosome_AND_intracellular_AND_translation_AND_ribonucleoprotein complex
3	ZDB-GENE-040927-19	rps4x	__3__	ribosomal protein S4, X-linked	RNA binding_AND_structural constituent of ribosome_AND_intracellular_AND_translation_AND_rRNA binding_AND_ribonucleoprotein complex
3	ZDB-GENE-990415-65	rtk8	__3__	eph-like receptor tyrosine kinase 8	nucleotide binding_AND_protein kinase activity_AND_protein tyrosine kinase activity_AND_receptor activity_AND_ephrin receptor activity_AND_ATP binding_AND_membrane attack complex_AND_protein amino acid phosphorylation_AND_integral to membrane_AND_transferase activity
3	ZDB-GENE-020228-2	sall1a	__3__	sal-like 1a (Drosophila)	nucleic acid binding_AND_intracellular_AND_zinc ion binding_AND_embryonic pectoral fin morphogenesis_AND_positive regulation of fibroblast growth factor receptor signaling pathway
3	ZDB-GENE-041010-211	sccpdhb	__3__	saccharopine dehydrogenase b	molecular_function_AND_cellular_component_AND_biological_process
3	ZDB-GENE-000828-1	scn8aa	__3__	sodium channel, voltage-gated, type VIII, alpha a	voltage-gated sodium channel complex_AND_ion channel activity_AND_voltage-gated sodium channel activity_AND_integral to plasma membrane_AND_transport_AND_ion transport_AND_sodium ion transport_AND_motor axon guidance_AND_larval locomotory behavior_AND_integral to membrane
3	ZDB-GENE-030131-6689	seh1l	__3__	SEH1-like (S. cerevisiae)	molecular_function_AND_cellular_component_AND_biological_process
3	ZDB-GENE-030428-2	sepw2b	__3__	selenoprotein W, 2b	selenium binding_AND_cell redox homeostasis
3	ZDB-GENE-040718-400	serpinb1	__3__	serpin peptidase inhibitor, clade B (ovalbumin), member 1	serine-type endopeptidase inhibitor activity
3	ZDB-GENE-030131-7059	serpinb1l3	__3__	serpin peptidase inhibitor, clade B (ovalbumin), member 1, like 3	serine-type endopeptidase inhibitor activity
3	ZDB-GENE-030131-7169	serpinb1l4	__3__	serpin peptidase inhibitor, clade B (ovalbumin), member 1, like 4	serine-type endopeptidase inhibitor activity_AND_cellular_component_AND_biological_process
3	ZDB-GENE-030711-2	serpind1	__3__	serine (or cysteine) proteinase inhibitor, clade D (heparin cofactor), member 1	serine-type endopeptidase inhibitor activity
3	ZDB-GENE-040426-1467	sfrs1	__3__	splicing factor, arginine/serine-rich 1 (splicing factor 2, alternate splicing factor)	nucleotide binding_AND_nucleic acid binding_AND_RNA binding_AND_nucleus
3	ZDB-GENE-040426-1950	sfrs1l	__3__	splicing factor, arginine/serine-rich 1, like	nucleotide binding_AND_nucleic acid binding_AND_RNA binding_AND_nucleus
3	ZDB-GENE-030616-631	sfrs3a	__3__	splicing factor, arginine/serine-rich 3a	nucleotide binding_AND_nucleic acid binding
3	ZDB-GENE-030131-6059	shd	__3__	Src homology 2 domain containing transforming protein D	protein binding_AND_cellular_component
3	ZDB-GENE-980526-41	shhb	__3__	sonic hedgehog b	endopeptidase inhibitor activity_AND_extracellular region_AND_membrane attack complex_AND_signal recognition particle, endoplasmic reticulum targeting_AND_proteolysis_AND_cell communication_AND_cell-cell signaling_AND_multicellular organismal development_AND_peptidase activity_AND_negative regulation of signal transduction_AND_hydrolase activity_AND_neuron differentiation_AND_forebrain developmen…
3	ZDB-GENE-030131-5627	si:ch211-105d11.2	__3__	si:ch211-105d11.2	membrane attack complex_AND_integral to membrane
3	ZDB-GENE-050309-218	si:ch211-146m5.2	__3__	si:ch211-146m5.2	endopeptidase inhibitor activity_AND_cellular_component_AND_proteolysis_AND_zinc ion transport_AND_metalloendopeptidase inhibitor activity_AND_peptidase activity_AND_zinc ion binding_AND_hydrolase activity
3	ZDB-GENE-040724-38	si:ch211-153c20.2	__3__	si:ch211-153c20.2	membrane attack complex_AND_nucleus_AND_cytoplasm
3	ZDB-GENE-030131-4258	si:dkey-110c1.6	__3__	si:dkey-110c1.6	chromatin_AND_DNA binding_AND_nucleus_AND_regulation of transcription, DNA-dependent
3	ZDB-GENE-030131-1441	si:dkey-149j18.2	__3__	si:dkey-149j18.2	proteolysis_AND_peptidase activity_AND_transferase activity
3	ZDB-GENE-041210-254	si:dkey-183c16.7	__3__	si:dkey-183c16.7	lipid metabolic process_AND_palmitoyl-CoA hydrolase activity_AND_transferase activity
3	ZDB-GENE-030131-6104	si:dkey-209n16.1	__3__	si:dkey-209n16.1	protein kinase activity_AND_protein tyrosine kinase activity_AND_receptor activity_AND_ATP binding_AND_protein amino acid phosphorylation_AND_viral envelope
3	ZDB-GENE-060503-820	si:dkey-24p1.4	__3__	si:dkey-24p1.4	nucleotide binding_AND_GTP binding_AND_membrane attack complex_AND_intracellular_AND_small GTPase mediated signal transduction
3	ZDB-GENE-041008-233	si:dkey-44g23.5	__3__	si:dkey-44g23.5	molecular_function_AND_cellular_component_AND_biological_process
3	ZDB-GENE-040724-146	si:dkey-60a16.5	__3__	si:dkey-60a16.5	membrane attack complex_AND_integral to membrane
3	ZDB-GENE-030131-9599	si:dkey-98p3.7	__3__	si:dkey-98p3.7	cellular_component_AND_biological_process_AND_hydrolase activity
3	ZDB-GENE-020829-1	sim1	__3__	single-minded homolog 1 (Drosophila)	DNA binding_AND_transcription factor activity_AND_signal transducer activity_AND_nucleus_AND_transcription termination_AND_regulation of transcription, DNA-dependent_AND_signal transduction_AND_nervous system development_AND_cell differentiation_AND_transcription regulator activity_AND_transcription antitermination
3	ZDB-GENE-030131-4661	slc15a1	__3__	solute carrier family 15 (oligopeptide transporter), member 1	transporter activity_AND_oligopeptide transport_AND_membrane
3	ZDB-GENE-040426-1869	slc25a20	__3__	solute carrier family 25 (carnitine/acylcarnitine translocase), member 20	transporter activity_AND_binding_AND_membrane attack complex_AND_mitochondrial inner membrane_AND_integral to membrane
3	ZDB-GENE-050913-126	slc25a26	__3__	solute carrier family 25, member 26	binding_AND_membrane attack complex_AND_mitochondrion_AND_mitochondrial inner membrane_AND_transport_AND_integral to membrane
3	ZDB-GENE-051120-138	smyd3	__3__	SET and MYND domain containing 3	nucleus_AND_zinc ion binding
3	ZDB-GENE-061013-757	snai3	__3__	snail homolog 3	nucleic acid binding_AND_intracellular_AND_biological_process_AND_zinc ion binding
3	ZDB-GENE-030131-9475	snx17	__3__	sorting nexin 17	protein binding_AND_cytoplasm_AND_endosome_AND_transport_AND_cell communication_AND_signal transduction_AND_phosphoinositide binding
3	ZDB-GENE-040426-818	srp54	__3__	signal recognition particle 54	nucleotide binding_AND_GTP binding_AND_SRP-dependent cotranslational protein targeting to membrane_AND_7S RNA binding_AND_nucleoside-triphosphatase activity_AND_signal recognition particle
3	ZDB-GENE-030131-7949	supt6h	__3__	suppressor of Ty 6 homolog (S. cerevisiae)	somitogenesis_AND_transcription elongation regulator activity_AND_RNA binding_AND_protein binding_AND_nucleus_AND_nucleobase, nucleoside, nucleotide and nucleic acid metabolic process_AND_transcription termination_AND_regulation of transcription, DNA-dependent_AND_regulation of transcription from RNA polymerase II promoter_AND_hydrolase activity, acting on ester bonds_AND_transcription antitermin…
3	ZDB-GENE-040426-1013	taf8	__3__	TAF8 RNA polymerase II, TATA box binding protein (TBP)-associated factor	nucleus_AND_cytoplasm_AND_transcription_AND_transcription termination_AND_regulation of transcription, DNA-dependent_AND_cell differentiation_AND_transcription antitermination
3	ZDB-GENE-040426-2827	tex10	__3__	testis expressed 10	membrane attack complex_AND_nucleus_AND_integral to membrane
3	ZDB-GENE-040426-1746	tfdp1	__3__	transcription factor Dp-1	DNA binding_AND_transcription factor activity_AND_nucleus_AND_transcription factor complex_AND_transcription termination_AND_regulation of transcription, DNA-dependent_AND_transcription antitermination
3	ZDB-GENE-030131-1811	tmcc3	__3__	transmembrane and coiled-coil domain family 3	integral to membrane
3	ZDB-GENE-060825-249	tmem103	__3__	transmembrane protein 103	molecular_function_AND_cellular_component_AND_biological_process
3	ZDB-GENE-040625-78	tmem19	__3__	transmembrane protein 19	molecular_function_AND_biological_process_AND_integral to membrane
3	ZDB-GENE-030131-5971	tnfrsf21	__3__	tumor necrosis factor receptor superfamily, member 21	receptor activity_AND_protein binding_AND_signal transduction
3	ZDB-GENE-041008-138	trdmt1	__3__	tRNA aspartic acid methyltransferase 1	DNA binding_AND_cellular_component_AND_DNA methylation_AND_methyltransferase activity
3	ZDB-GENE-030513-3	tshb	__3__	thyroid stimulating hormone, beta subunit	hormone activity_AND_extracellular region
3	ZDB-GENE-030820-3	tshz1	__3__	teashirt family zinc finger 1	transcription factor activity_AND_intracellular_AND_nucleus_AND_regulation of transcription, DNA-dependent_AND_zinc ion binding_AND_sequence-specific DNA binding
3	ZDB-GENE-040426-995	ttc25	__3__	tetratricopeptide repeat domain 25	binding
3	ZDB-GENE-030131-296	ttpal	__3__	tocopherol (alpha) transfer protein-like	transporter activity_AND_intracellular
3	ZDB-GENE-030616-72	ube2a	__3__	ubiquitin-conjugating enzyme E2A (RAD6 homolog)	ligase activity_AND_small conjugating protein ligase activity_AND_post-translational protein modification_AND_regulation of protein metabolic process
3	ZDB-GENE-030131-2735	ube2d1	__3__	ubiquitin-conjugating enzyme E2D 1 (UBC4/5 homolog, yeast)	cellular_component_AND_ligase activity_AND_small conjugating protein ligase activity_AND_post-translational protein modification_AND_regulation of protein metabolic process
3	ZDB-GENE-040426-830	upp2	__3__	uridine phosphorylase 2	catalytic activity_AND_uridine phosphorylase activity_AND_cytoplasm_AND_nucleoside metabolic process_AND_nucleotide catabolic process
3	ZDB-GENE-030131-5408	vcp	__3__	valosin containing protein	nucleotide binding_AND_ATP binding_AND_hydrolase activity_AND_nucleoside-triphosphatase activity
3	ZDB-GENE-001201-3	vtg4	__3__	vitellogenin 4	lipid transporter activity
3	ZDB-GENE-030131-2624	wac	__3__	WW domain containing adaptor with coiled-coil	protein binding_AND_cellular_component_AND_biological_process
3	ZDB-GENE-030131-5990	wtap	__3__	Wilms tumor 1 associated protein	nucleus
3	ZDB-GENE-040426-1596	zfand2a	__3__	zinc finger, AN1-type domain 2A	cellular_component_AND_zinc ion transport_AND_zinc ion binding_AND_metal ion binding
3	ZDB-GENE-030131-378	zfr	__3__	zinc finger RNA binding protein	nucleic acid binding_AND_DNA binding_AND_RNA binding_AND_intracellular_AND_nucleus_AND_cytoplasm_AND_zinc ion binding
3	ZDB-GENE-040801-53	zgc:100832	__3__	zgc:100832	protein binding_AND_cellular_component_AND_protein catabolic process
3	ZDB-GENE-040801-22	zgc:100903	__3__	zgc:100903	cellular_component_AND_biological_process_AND_lipid binding
3	ZDB-GENE-040801-79	zgc:101113	__3__	zgc:101113	molecular_function_AND_cellular_component_AND_biological_process
3	ZDB-GENE-041114-202	zgc:101525	__3__	zgc:101525	molecular_function_AND_biological_process_AND_membrane
3	ZDB-GENE-041121-14	zgc:101581	__3__	zgc:101581	RNA binding_AND_translation initiation factor activity_AND_cytoplasm_AND_translational initiation
3	ZDB-GENE-041010-188	zgc:101658	__3__	zgc:101658	molecular_function_AND_cellular_component_AND_biological_process
3	ZDB-GENE-041010-167	zgc:101720	__3__	zgc:101720	molecular_function_AND_biological_process
3	ZDB-GENE-041114-98	zgc:101798	__3__	zgc:101798	molecular_function_AND_membrane attack complex_AND_biological_process_AND_integral to membrane
3	ZDB-GENE-041212-9	zgc:101893	__3__	zgc:101893	nucleotide binding_AND_GTP binding_AND_small GTPase mediated signal transduction
3	ZDB-GENE-040912-118	zgc:101894	__3__	zgc:101894	protein folding_AND_prefoldin complex_AND_unfolded protein binding
3	ZDB-GENE-040912-37	zgc:103495	__3__	zgc:103495	molecular_function_AND_cellular_component_AND_biological_process
3	ZDB-GENE-041010-95	zgc:103767	__3__	zgc:103767	molecular_function_AND_cellular_component_AND_biological_process
3	ZDB-GENE-050706-80	zgc:110030	__3__	zgc:110030	molecular_function_AND_cellular_component_AND_biological_process
3	ZDB-GENE-050417-353	zgc:110214	__3__	zgc:110214	molecular_function_AND_cellular_component_AND_biological_process
3	ZDB-GENE-050417-99	zgc:110245	__3__	zgc:110245	molecular_function_AND_cellular_component_AND_biological_process
3	ZDB-GENE-050417-309	zgc:110355	__3__	zgc:110355	transporter activity_AND_membrane attack complex_AND_synaptic vesicle_AND_integral to membrane
3	ZDB-GENE-050522-513	zgc:110584	__3__	zgc:110584	RNA polymerase II transcription factor activity_AND_transcription factor TFIIA complex_AND_transcription initiation from RNA polymerase II promoter
3	ZDB-GENE-050522-502	zgc:110606	__3__	zgc:110606	nucleotide binding_AND_nucleic acid binding_AND_cellular_component_AND_biological_process
3	ZDB-GENE-050522-52	zgc:110610	__3__	zgc:110610	nucleotide binding_AND_protein kinase activity_AND_protein serine/threonine kinase activity_AND_phosphorylase kinase activity_AND_calmodulin binding_AND_ATP binding_AND_phosphorylase kinase complex_AND_glycogen biosynthetic process_AND_protein amino acid phosphorylation_AND_transferase activity
3	ZDB-GENE-050522-42	zgc:110625	__3__	zgc:110625	structural molecule activity_AND_membrane attack complex_AND_tight junction_AND_biological_process_AND_integral to membrane
3	ZDB-GENE-050417-438	zgc:110646	__3__	zgc:110646	molecular_function_AND_nucleus_AND_transcription_AND_transcription termination_AND_regulation of transcription, DNA-dependent_AND_transcription antitermination
3	ZDB-GENE-050417-46	zgc:110718	__3__	zgc:110718	molecular_function_AND_cellular_component_AND_biological_process
3	ZDB-GENE-050522-556	zgc:111823	__3__	zgc:111823	molecular_function_AND_cellular_component_AND_biological_process
3	ZDB-GENE-050706-173	zgc:111879	__3__	zgc:111879	DNA binding_AND_transcription factor activity_AND_nucleus_AND_transcription factor complex_AND_transcription termination_AND_regulation of transcription, DNA-dependent_AND_transcription antitermination
3	ZDB-GENE-050522-304	zgc:111986	__3__	zgc:111986	molecular_function_AND_cellular_component_AND_biological_process
3	ZDB-GENE-050522-274	zgc:112032	__3__	zgc:112032	molecular_function_AND_cellular_component_AND_biological_process
3	ZDB-GENE-050417-136	zgc:112060	__3__	zgc:112060	regulation of cell growth_AND_insulin-like growth factor binding_AND_extracellular region
3	ZDB-GENE-050522-252	zgc:112061	__3__	zgc:112061	nucleotide binding_AND_microtubule motor activity_AND_ATP binding_AND_microtubule associated complex_AND_microtubule-based movement
3	ZDB-GENE-050417-283	zgc:112084	__3__	zgc:112084	catalytic activity_AND_beta-N-acetylhexosaminidase activity_AND_cellular_component_AND_carbohydrate metabolic process_AND_oxidoreductase activity_AND_cation binding
3	ZDB-GENE-050417-270	zgc:112095	__3__	zgc:112095	molecular_function_AND_cellular_component_AND_biological_process
3	ZDB-GENE-050522-229	zgc:112165	__3__	zgc:112165	calcium channel activity_AND_calcium ion binding_AND_membrane attack complex_AND_calcium ion transport_AND_metabolic process_AND_acyltransferase activity_AND_integral to membrane_AND_calcium channel inhibitor activity
3	ZDB-GENE-050706-140	zgc:112345	__3__	zgc:112345	biological_process
3	ZDB-GENE-050522-205	zgc:112359	__3__	zgc:112359	structural molecule activity_AND_intermediate filament_AND_biological_process
3	ZDB-GENE-050417-304	zgc:112432	__3__	zgc:112432	molecular_function_AND_cellular_component_AND_biological_process
3	ZDB-GENE-050417-166	zgc:112472	__3__	zgc:112472	cellular_component_AND_biological_process
3	ZDB-GENE-050306-1	zgc:112980	__3__	zgc:112980	molecular_function_AND_cellular_component_AND_biological_process
3	ZDB-GENE-050410-1	zgc:113196	__3__	zgc:113196	calcium ion binding_AND_cellular_component_AND_biological_process
3	ZDB-GENE-050522-31	zgc:113305	__3__	zgc:113305	cellular_component_AND_biological_process
3	ZDB-GENE-050227-10	zgc:113348	__3__	zgc:113348	nucleic acid binding_AND_intracellular_AND_zinc ion binding
3	ZDB-GENE-050913-114	zgc:114051	__3__	zgc:114051	nucleosome_AND_DNA binding_AND_nucleus_AND_nucleosome assembly
3	ZDB-GENE-051030-24	zgc:123019	__3__	zgc:123019	nucleic acid binding_AND_cellular_component_AND_zinc ion transport_AND_zinc ion binding_AND_metal ion binding
3	ZDB-GENE-060421-2909	zgc:136360	__3__	zgc:136360	molecular_function_AND_nucleus_AND_biological_process
3	ZDB-GENE-060616-196	zgc:136367	__3__	zgc:136367	acyl-CoA dehydrogenase activity_AND_cellular_component_AND_metabolic process_AND_electron carrier activity_AND_oxidoreductase activity_AND_oxidoreductase activity, acting on the CH-CH group of donors_AND_FAD binding
3	ZDB-GENE-060519-11	zgc:136383	__3__	zgc:136383	lipid transporter activity_AND_cellular_component
3	ZDB-GENE-060421-3113	zgc:136465	__3__	zgc:136465	molecular_function_AND_cellular_component_AND_biological_process
3	ZDB-GENE-060623-36	zgc:136697	__3__	zgc:136697	nucleotide binding_AND_protein kinase activity_AND_protein serine/threonine kinase activity_AND_ATP binding_AND_cellular_component_AND_protein amino acid phosphorylation_AND_transferase activity
3	ZDB-GENE-060616-101	zgc:136894	__3__	zgc:136894	protein binding_AND_intracellular_AND_zinc ion transport_AND_zinc ion binding_AND_metal ion binding
3	ZDB-GENE-060331-121	zgc:136896	__3__	zgc:136896	structural constituent of ribosome_AND_intracellular_AND_translation
3	ZDB-GENE-060929-740	zgc:153034	__3__	zgc:153034	cellular_component_AND_metabolic process_AND_methyltransferase activity
3	ZDB-GENE-060929-652	zgc:153296	__3__	zgc:153296	glycerone kinase activity_AND_ATP binding_AND_cellular_component_AND_glycerol metabolic process
3	ZDB-GENE-070105-3	zgc:153460	__3__	zgc:153460	binding_AND_cellular_component_AND_biological_process
3	ZDB-GENE-060929-572	zgc:153632	__3__	zgc:153632	cellular_component_AND_biological_process_AND_protein binding, bridging_AND_actin filament binding
3	ZDB-GENE-061103-523	zgc:153824	__3__	zgc:153824	molecular_function_AND_membrane attack complex_AND_nucleus_AND_cytoplasm_AND_biological_process
3	ZDB-GENE-060825-144	zgc:154081	__3__	zgc:154081	tRNA binding_AND_cellular_component_AND_biological_process
3	ZDB-GENE-070112-2012	zgc:158628	__3__	zgc:158628	molecular_function_AND_cellular_component_AND_biological_process
3	ZDB-GENE-070112-1802	zgc:158752	__3__	zgc:158752	transporter activity_AND_membrane_AND_integral to membrane
3	ZDB-GENE-070410-18	zgc:162119	__3__	zgc:162119	phospholipase A2 activity_AND_calcium ion binding_AND_extracellular region_AND_phospholipid metabolic process_AND_lipid catabolic process
3	ZDB-GENE-070424-86	zgc:162263	__3__	zgc:162263	cellular_component_AND_ligase activity_AND_small conjugating protein ligase activity_AND_post-translational protein modification_AND_regulation of protein metabolic process
3	ZDB-GENE-030131-5107	zgc:162335	__3__	zgc:162335	DNA binding_AND_regulation of transcription, DNA-dependent
3	ZDB-GENE-070410-89	zgc:162613	__3__	zgc:162613	molecular_function_AND_cellular_component_AND_biological_process
3	ZDB-GENE-070424-37	zgc:162707	__3__	zgc:162707	molecular_function_AND_cellular_component_AND_biological_process
3	ZDB-GENE-070410-107	zgc:162898	__3__	zgc:162898	molecular_function_AND_cellular_component_AND_biological_process
3	ZDB-GENE-030131-210	zgc:55292	__3__	zgc:55292	molecular_function_AND_cellular_component_AND_biological_process
3	ZDB-GENE-040426-782	zgc:55696	__3__	zgc:55696	catalytic activity_AND_binding_AND_cellular_component_AND_metabolic process
3	ZDB-GENE-040426-881	zgc:56068	__3__	zgc:56068	cellular_component_AND_glycerol metabolic process_AND_glycerophosphodiester phosphodiesterase activity
3	ZDB-GENE-040426-1914	zgc:56231	__3__	zgc:56231	nucleotide binding_AND_microtubule motor activity_AND_ATP binding_AND_microtubule associated complex_AND_microtubule-based movement
3	ZDB-GENE-030131-551	zgc:56340	__3__	zgc:56340	cellular_component_AND_ligase activity_AND_small conjugating protein ligase activity_AND_post-translational protein modification_AND_regulation of protein metabolic process
3	ZDB-GENE-040426-1009	zgc:56388	__3__	zgc:56388	molecular_function_AND_cellular_component_AND_biological_process
3	ZDB-GENE-040426-1084	zgc:56585	__3__	zgc:56585	catalytic activity_AND_binding_AND_cellular_component_AND_metabolic process_AND_oxidoreductase activity_AND_oxidation reduction
3	ZDB-GENE-040426-1151	zgc:63528	__3__	zgc:63528	aminopeptidase activity_AND_cellular_component_AND_proteolysis_AND_metalloexopeptidase activity_AND_hydrolase activity
3	ZDB-GENE-031118-188	zgc:63565	__3__	zgc:63565	nucleotide binding_AND_ATP binding_AND_GTP binding_AND_intracellular_AND_regulation of transcription, DNA-dependent_AND_small GTPase mediated signal transduction_AND_transcription factor binding_AND_protein transport
3	ZDB-GENE-040426-1395	zgc:64187	__3__	zgc:64187	rhodopsin-like receptor activity_AND_signal transducer activity_AND_membrane attack complex_AND_signal transduction_AND_G-protein coupled receptor protein signaling pathway_AND_integral to membrane_AND_purinergic nucleotide receptor activity, G-protein coupled
3	ZDB-GENE-040426-2121	zgc:65871	__3__	zgc:65871	nucleic acid binding_AND_cellular_component_AND_biological_process
3	ZDB-GENE-040426-1517	zgc:66036	__3__	zgc:66036	transporter activity_AND_membrane_AND_integral to membrane
3	ZDB-GENE-040426-1584	zgc:66268	__3__	zgc:66268	monooxygenase activity_AND_iron ion binding_AND_heme biosynthetic process_AND_iron ion transport_AND_cellular iron ion homeostasis_AND_electron carrier activity_AND_oxidoreductase activity_AND_oxidoreductase activity, acting on paired donors, with incorporation or reduction of molecular oxygen, reduced flavin or flavoprotein as one donor, and incorporation of one atom of oxygen_AND_heme binding_A…
3	ZDB-GENE-040426-1609	zgc:66323	__3__	zgc:66323	cellular_component_AND_ligase activity_AND_small conjugating protein ligase activity_AND_post-translational protein modification_AND_regulation of protein metabolic process
3	ZDB-GENE-040426-1977	zgc:73070	__3__	zgc:73070	protein binding_AND_membrane attack complex_AND_zinc ion transport_AND_zinc ion binding_AND_integral to membrane_AND_metal ion binding
3	ZDB-GENE-030131-4311	zgc:73134	__3__	zgc:73134	ARF guanyl-nucleotide exchange factor activity_AND_intracellular_AND_regulation of ARF protein signal transduction
3	ZDB-GENE-030131-6922	zgc:73136	__3__	zgc:73136	molecular_function_AND_membrane attack complex_AND_transport_AND_integral to membrane
3	ZDB-GENE-040426-1722	zgc:73228	__3__	zgc:73228	binding_AND_transport_AND_membrane_AND_integral to membrane
3	ZDB-GENE-040426-1743	zgc:73275	__3__	zgc:73275	structural molecule activity_AND_intermediate filament_AND_biological_process
3	ZDB-GENE-040426-1772	zgc:73350	__3__	zgc:73350	molecular_function_AND_cellular_component_AND_biological_process
3	ZDB-GENE-040426-1986	zgc:73358	__3__	zgc:73358	structural molecule activity_AND_protein binding_AND_intracellular protein transport_AND_vesicle-mediated transport_AND_clathrin coat of trans-Golgi network vesicle_AND_clathrin coat of coated pit
3	ZDB-GENE-040426-1784	zgc:73380	__3__	zgc:73380	molecular_function_AND_cellular_component_AND_biological_process
3	ZDB-GENE-040426-1796	zgc:77144	__3__	zgc:77144	catalytic activity_AND_binding_AND_cytoplasm_AND_metabolic process_AND_oxidoreductase activity_AND_oxidation reduction
3	ZDB-GENE-040426-1805	zgc:77221	__3__	zgc:77221	molecular_function_AND_cellular_component_AND_biological_process
3	ZDB-GENE-040426-1891	zgc:77852	__3__	zgc:77852	molecular_function_AND_cellular_component_AND_biological_process
3	ZDB-GENE-040426-1897	zgc:77870	__3__	zgc:77870	nicotinate phosphoribosyltransferase activity_AND_cytoplasm_AND_transferase activity, transferring glycosyl groups
3	ZDB-GENE-040808-67	zgc:85725	__3__	zgc:85725	nucleotide binding_AND_GTP binding_AND_intracellular_AND_small GTPase mediated signal transduction
3	ZDB-GENE-040625-180	zgc:86599	__3__	zgc:86599	cytochrome-c oxidase activity_AND_mitochondrial envelope
3	ZDB-GENE-040625-133	zgc:86773	__3__	zgc:86773	nucleotide binding_AND_ATP binding_AND_GTP binding_AND_intracellular_AND_regulation of transcription, DNA-dependent_AND_small GTPase mediated signal transduction_AND_transcription factor binding_AND_protein transport
3	ZDB-GENE-040704-52	zgc:91813	__3__	zgc:91813	molecular_function_AND_cellular_component_AND_biological_process
3	ZDB-GENE-040801-208	zgc:91856	__3__	zgc:91856	nucleotide binding_AND_protein kinase activity_AND_protein serine/threonine kinase activity_AND_ATP binding_AND_cellular_component_AND_protein amino acid phosphorylation_AND_transferase activity
3	ZDB-GENE-040718-421	zgc:91931	__3__	zgc:91931	protein binding_AND_intracellular protein transport_AND_vesicle-mediated transport_AND_membrane coat_AND_clathrin adaptor complex
3	ZDB-GENE-040718-70	zgc:92069	__3__	zgc:92069	molecular_function_AND_cellular_component_AND_biological_process
3	ZDB-GENE-040912-18	zgc:92169	__3__	zgc:92169	calcium channel activity_AND_calcium ion binding_AND_cellular_component_AND_calcium ion transport_AND_calcium channel inhibitor activity
3	ZDB-GENE-040718-26	zgc:92196	__3__	zgc:92196	molecular_function_AND_cellular_component_AND_biological_process
3	ZDB-GENE-040718-382	zgc:92212	__3__	zgc:92212	molecular_function_AND_cellular_component_AND_biological_process
3	ZDB-GENE-040718-363	zgc:92259	__3__	zgc:92259	biological_process
3	ZDB-GENE-040801-202	zgc:92417	__3__	zgc:92417	molecular_function_AND_cellular_component_AND_biological_process
3	ZDB-GENE-040912-5	zgc:92445	__3__	zgc:92445	mitochondrion_AND_methyltransferase activity
3	ZDB-GENE-040718-140	zgc:92633	__3__	zgc:92633	ATP binding_AND_cellular_component_AND_biological_process
3	ZDB-GENE-040801-175	zgc:92657	__3__	zgc:92657	cytoplasm_AND_hydrolase activity_AND_hydrolase activity, acting on ester bonds_AND_D-amino acid catabolic process
3	ZDB-GENE-040718-123	zgc:92658	__3__	zgc:92658	molecular_function_AND_cellular_component_AND_biological_process
3	ZDB-GENE-040718-112	zgc:92676	__3__	zgc:92676	molecular_function_AND_membrane attack complex_AND_cytoplasm_AND_transport_AND_vacuolar transport_AND_retromer complex
3	ZDB-GENE-040718-294	zgc:92770	__3__	zgc:92770	structural constituent of ribosome_AND_intracellular_AND_translation_AND_ribonucleoprotein complex
3	ZDB-GENE-040718-274	zgc:92795	__3__	zgc:92795	protein binding_AND_intracellular protein transport_AND_protein transporter activity_AND_vesicle-mediated transport_AND_membrane coat
3	ZDB-GENE-040801-165	zgc:92872	__3__	zgc:92872	structural constituent of ribosome_AND_intracellular_AND_translation_AND_ribonucleoprotein complex
3	ZDB-GENE-040718-179	zgc:92878	__3__	zgc:92878	DNA-directed RNA polymerase activity_AND_transcription
3	ZDB-GENE-040426-1248	zgpat	__3__	zinc finger, CCCH-type with G patch domain	nucleic acid binding_AND_intracellular_AND_biological_process_AND_zinc ion binding
3	ZDB-GENE-030131-1518		__3__
3	ZDB-GENE-030131-3167		__3__
3	ZDB-GENE-030131-4041		__3__
3	ZDB-GENE-030131-6187		__3__
3	ZDB-GENE-030131-822		__3__
3	ZDB-GENE-030616-54		__3__
3	ZDB-GENE-030616-571		__3__
3	ZDB-GENE-030926-1		__3__
3	ZDB-GENE-031107-3		__3__
3	ZDB-GENE-040625-1		__3__
3	ZDB-GENE-040924-7		__3__
3	ZDB-GENE-041008-219		__3__
3	ZDB-GENE-041010-161		__3__
3	ZDB-GENE-041014-315		__3__
3	ZDB-GENE-041014-321		__3__
3	ZDB-GENE-041210-10		__3__
3	ZDB-GENE-050126-3		__3__
3	ZDB-GENE-050419-260		__3__
3	ZDB-GENE-050610-10		__3__
3	ZDB-GENE-050610-21		__3__
3	ZDB-GENE-050610-25		__3__
3	ZDB-GENE-050610-26		__3__
3	ZDB-GENE-050610-27		__3__
3	ZDB-GENE-050610-28		__3__
3	ZDB-GENE-050610-29		__3__
3	ZDB-GENE-050610-30		__3__
3	ZDB-GENE-051113-224		__3__
3	ZDB-GENE-051113-308		__3__
3	ZDB-GENE-060503-309		__3__
3	ZDB-GENE-060503-399		__3__
3	ZDB-GENE-060503-437		__3__
3	ZDB-GENE-060503-592		__3__
3	ZDB-GENE-060720-1		__3__
3	ZDB-GENE-060929-1118		__3__
3	ZDB-GENE-060929-656		__3__
3	ZDB-GENE-061013-697		__3__
3	ZDB-GENE-050417-3	2008-09-10	__3_5	septin 10	nucleotide binding_AND_protein binding_AND_GTP binding_AND_cell cycle_AND_septin complex
3	ZDB-GENE-040520-4	actc1l	__3_5	actin, alpha, cardiac muscle 1 like	nucleotide binding_AND_protein binding_AND_ATP binding_AND_cytoplasm_AND_cytoskeleton
3	ZDB-GENE-030131-2721	add3a	__3_5	adducin 3 (gamma) a	metal ion binding
3	ZDB-GENE-010302-3	agxt	__3_5	alanine-glyoxylate aminotransferase	catalytic activity_AND_serine-pyruvate transaminase activity_AND_mitochondrion_AND_peroxisome_AND_protein targeting to peroxisome_AND_metabolic process_AND_alanine-glyoxylate transaminase activity_AND_transferase activity_AND_pyridoxal phosphate binding_AND_pyruvate biosynthetic process_AND_glyoxylate metabolic process
3	ZDB-GENE-030131-6735	aip	__3_5	aryl hydrocarbon receptor interacting protein	receptor activity_AND_binding_AND_cellular_component_AND_protein folding
3	ZDB-GENE-060502-2	alg2	__3_5	asparagine-linked glycosylation 2 homolog (S. cerevisiae, alpha-1,3-mannosyltransferase)	glycolipid mannosyltransferase activity_AND_nucleus_AND_biosynthetic process
3	ZDB-GENE-030131-5234	arf1l	__3_5	ADP-ribosylation factor 1 like	nucleotide binding_AND_GTP binding_AND_intracellular_AND_small GTPase mediated signal transduction
3	ZDB-GENE-040426-938	bcs1l	__3_5	BCS1-like (yeast)	nucleotide binding_AND_ATP binding_AND_membrane attack complex_AND_mitochondrion_AND_integral to membrane_AND_nucleoside-triphosphatase activity
3	ZDB-GENE-040426-1421	cct4	__3_5	chaperonin containing TCP1, subunit 4 (delta)	nucleotide binding_AND_response to hypoxia_AND_protein binding_AND_ATP binding_AND_cytoplasm_AND_protein folding_AND_cellular protein metabolic process_AND_unfolded protein binding
3	ZDB-GENE-030131-180	cd63	__3_5	Cd63 antigen	membrane attack complex_AND_integral to membrane
3	ZDB-GENE-040426-1443	cdkal1	__3_5	CDK5 regulatory subunit associated protein 1-like 1	catalytic activity_AND_iron ion binding_AND_membrane attack complex_AND_iron ion transport_AND_cellular iron ion homeostasis_AND_metabolic process_AND_integral to membrane_AND_metal ion binding_AND_iron-sulfur cluster binding_AND_4 iron, 4 sulfur cluster binding
3	ZDB-GENE-030131-9884	cpox	__3_5	coproporphyrinogen oxidase	coproporphyrinogen oxidase activity_AND_porphyrin biosynthetic process_AND_hemoglobin biosynthetic process
3	ZDB-GENE-030131-1171	ctrb1	__3_5	chymotrypsinogen B1	serine-type endopeptidase activity_AND_endopeptidase inhibitor activity_AND_proteolysis_AND_hydrolase activity
3	ZDB-GENE-030826-35	cugbp2	__3_5	CUG triplet repeat, RNA binding protein 2	nucleotide binding_AND_nucleic acid binding_AND_RNA binding_AND_nucleus_AND_cytoplasm
3	ZDB-GENE-040801-260	cutl1	__3_5	cut-like 1 (Drosophila)	molecular_function_AND_intra-Golgi vesicle-mediated transport_AND_integral to Golgi membrane
3	ZDB-GENE-020419-30	ddx19	__3_5	DEAD/H (Asp-Glu-Ala-Asp/His) box polypeptide 19 (DBP5 homolog, yeast)	nucleic acid binding_AND_helicase activity_AND_ATP binding_AND_ATP-dependent helicase activity_AND_hydrolase activity
3	ZDB-GENE-040426-2793	derl1	__3_5	Der1-like domain family, member 1	molecular_function_AND_cellular_component_AND_biological_process
3	ZDB-GENE-030131-1264	dnajc3	__3_5	DnaJ (Hsp40) homolog, subfamily C, member 3	binding_AND_cellular_component_AND_heat shock protein binding
3	ZDB-GENE-050302-15	dock7	__3_5	dedicator of cytokinesis 7	guanyl-nucleotide exchange factor activity_AND_GTP binding_AND_extracellular region_AND_immune response_AND_chemokine activity_AND_GTPase binding
3	ZDB-GENE-040426-915	eif4a3	__3_5	eukaryotic translation initiation factor 4A, isoform 3	nucleotide binding_AND_nucleic acid binding_AND_helicase activity_AND_ATP binding_AND_cellular_component_AND_ATP-dependent helicase activity_AND_biological_process_AND_hydrolase activity
3	ZDB-GENE-040426-1931	etfb	__3_5	electron-transfer-flavoprotein, beta polypeptide	electron carrier activity
3	ZDB-GENE-031114-2	fam60al	__3_5	family with sequence similarity 60, member A, like	DNA binding_AND_cellular_component_AND_biological_process
3	ZDB-GENE-050512-2	farsa	__3_5	phenylalanyl-tRNA synthetase, alpha subunit	nucleotide binding_AND_aminoacyl-tRNA ligase activity_AND_phenylalanine-tRNA ligase activity_AND_ATP binding_AND_cytoplasm_AND_translation_AND_tRNA aminoacylation for protein translation_AND_phenylalanyl-tRNA aminoacylation
3	ZDB-GENE-041114-83	ftsj1	__3_5	FtsJ homolog 1 (E. coli)	molecular_function_AND_cellular_component_AND_biological_process
3	ZDB-GENE-060929-998	galnt11	__3_5	UDP-N-acetyl-alpha-D-galactosamine:polypeptide N-acetylgalactosaminyltransferase 11 (GalNAc-T11)	calcium channel activity_AND_calcium ion binding_AND_sugar binding_AND_membrane attack complex_AND_calcium ion transport_AND_integral to membrane_AND_transferase activity_AND_transferase activity, transferring glycosyl groups_AND_calcium channel inhibitor activity_AND_manganese ion binding
3	ZDB-GENE-040912-38	glod4	__3_5	glyoxalase domain containing 4	molecular_function_AND_cellular_component_AND_biological_process
3	ZDB-GENE-031113-27	hel_dr3	__3_5	helentron 3 helitron-like transposon replicase/helicase/endonuclease	helicase activity_AND_endonuclease activity
3	ZDB-GENE-030616-127	ier5	__3_5	immediate early response 5	molecular_function_AND_cellular_component_AND_biological_process
3	ZDB-GENE-020320-5	il17rd	__3_5	interleukin 17 receptor D	inactivation of MAPK activity_AND_receptor activity_AND_membrane attack complex_AND_signal recognition particle, endoplasmic reticulum targeting_AND_dorsal/ventral pattern formation_AND_negative regulation of signal transduction_AND_integral to membrane_AND_negative regulation of fibroblast growth factor receptor signaling pathway
3	ZDB-GENE-040718-245	impa1	__3_5	inositol(myo)-1(or 4)-monophosphatase 1	inositol or phosphatidylinositol phosphatase activity_AND_intracellular_AND_biological_process_AND_zinc ion binding
3	ZDB-GENE-050417-210	lhx9	__3_5	LIM homeobox 9	DNA binding_AND_transcription factor activity_AND_nucleus_AND_regulation of transcription, DNA-dependent_AND_zinc ion transport_AND_zinc ion binding_AND_sequence-specific DNA binding_AND_metal ion binding
3	ZDB-GENE-060512-98	map2k4	__3_5	mitogen-activated protein kinase kinase 4	protein kinase activity_AND_protein serine/threonine kinase activity_AND_ATP binding_AND_cellular_component_AND_protein amino acid phosphorylation_AND_determination of dorsal identity
3	ZDB-GENE-980526-200	mhc2dab	__3_5	major histocompatibility complex class II DAB gene	immune response_AND_membrane_AND_integral to membrane_AND_antigen processing and presentation_AND_MHC class II protein complex
3	ZDB-GENE-031202-2	mmp13	__3_5	matrix metalloproteinase 13	catalytic activity_AND_metalloendopeptidase activity_AND_endopeptidase inhibitor activity_AND_calcium channel activity_AND_calcium ion binding_AND_proteinaceous extracellular matrix_AND_proteolysis_AND_calcium ion transport_AND_zinc ion transport_AND_metabolic process_AND_metalloendopeptidase inhibitor activity_AND_zinc ion binding_AND_hydrolase activity_AND_calcium channel inhibitor activity_AND…
3	ZDB-GENE-041008-125	mrpl48	__3_5	mitochondrial ribosomal protein L48	structural constituent of ribosome_AND_intracellular_AND_translation
3	ZDB-GENE-980526-492	msxd	__3_5	muscle segment homeobox D	DNA binding_AND_transcription factor activity_AND_nucleus_AND_regulation of transcription, DNA-dependent_AND_sequence-specific DNA binding
3	ZDB-GENE-050306-50	pfdn1	__3_5	prefoldin subunit 1	protein folding_AND_prefoldin complex_AND_unfolded protein binding
3	ZDB-GENE-050320-72	pid1	__3_5	phosphotyrosine interaction domain containing 1	cellular_component_AND_biological_process
3	ZDB-GENE-030131-2199	prkcbp1l	__3_5	protein kinase C binding protein 1, like	protein binding_AND_zinc ion transport_AND_zinc ion binding_AND_kinase activity_AND_metal ion binding
3	ZDB-GENE-030131-8730	psmc1a	__3_5	proteasome (prosome, macropain) 26S subunit, ATPase, 1a	nucleotide binding_AND_ATP binding_AND_nucleus_AND_cytoplasm_AND_cytosol_AND_hydrolase activity_AND_nucleoside-triphosphatase activity_AND_protein catabolic process_AND_protein complex
3	ZDB-GENE-030131-666	psmc3	__3_5	proteasome (prosome, macropain) 26S subunit, ATPase, 3	nucleotide binding_AND_ATP binding_AND_nucleus_AND_cytoplasm_AND_cytosol_AND_hydrolase activity_AND_nucleoside-triphosphatase activity_AND_protein catabolic process_AND_protein complex
3	ZDB-GENE-050522-492	ptbp1	__3_5	polypyrimidine tract binding protein 1	nucleotide binding_AND_nucleic acid binding_AND_RNA binding_AND_nucleus_AND_mRNA processing
3	ZDB-GENE-040426-2665	rhoac	__3_5	ras homolog gene family, member Ac	nucleotide binding_AND_GTP binding_AND_membrane attack complex_AND_intracellular_AND_small GTPase mediated signal transduction
3	ZDB-GENE-990415-247	rrm1	__3_5	ribonucleotide reductase M1 polypeptide	nucleotide binding_AND_ribonucleoside-diphosphate reductase activity_AND_ATP binding_AND_cytoplasm_AND_ribonucleoside-diphosphate reductase complex_AND_DNA replication_AND_oxidoreductase activity_AND_oxidation reduction
3	ZDB-GENE-040426-1314	rtn4ip1	__3_5	reticulon 4 interacting protein 1	catalytic activity_AND_binding_AND_mitochondrion_AND_metabolic process_AND_zinc ion binding_AND_oxidoreductase activity
3	ZDB-GENE-050327-58	rufy3	__3_5	RUN and FYVE domain containing 3	molecular_function_AND_cellular_component_AND_biological_process
3	ZDB-GENE-030131-2559	scyl3	__3_5	SCY1-like 3 (S. cerevisiae)	protein kinase activity_AND_ATP binding_AND_cellular_component_AND_protein amino acid phosphorylation
3	ZDB-GENE-030616-435	si:busm1-266f07.1	__3_5	si:busm1-266f07.1	immune response_AND_membrane_AND_integral to membrane_AND_antigen processing and presentation_AND_MHC class II protein complex
3	ZDB-GENE-040912-148	slc35b1	__3_5	solute carrier family 35, member B1	membrane attack complex_AND_transport_AND_integral to membrane
3	ZDB-GENE-030131-6406	taf3	__3_5	TAF3 RNA polymerase II, TATA box binding protein (TBP)-associated facto	protein binding_AND_transcription factor TFIID complex_AND_zinc ion transport_AND_zinc ion binding_AND_metal ion binding
3	ZDB-GENE-040718-58	tjp2b	__3_5	tight junction protein 2b (zona occludens 2)	protein binding_AND_cellular_component_AND_biological_process
3	ZDB-GENE-030131-3831	utp15	__3_5	utp15, U3 small nucleolar ribonucleoprotein, homolog	nucleus
3	ZDB-GENE-990415-272	vasa	__3_5	vasa homolog	nucleotide binding_AND_nucleic acid binding_AND_helicase activity_AND_ATP binding_AND_ATP-dependent helicase activity_AND_gonad development_AND_hydrolase activity
3	ZDB-GENE-030131-8764	vps29	__3_5	vacuolar protein sorting 29 (yeast)	phosphoserine phosphatase activity_AND_membrane attack complex_AND_cytoplasm_AND_endosome_AND_transport_AND_zinc ion transport_AND_zinc ion binding_AND_hydrolase activity_AND_metal ion binding
3	ZDB-GENE-030407-2	vsnp	__3_5	vasotocin neurophysin	extracellular region
3	ZDB-GENE-040927-13	zgc:101858	__3_5	zgc:101858	catalytic activity_AND_binding_AND_cellular_component_AND_metabolic process_AND_oxidoreductase activity_AND_oxidation reduction
3	ZDB-GENE-041010-124	zgc:103457	__3_5	zgc:103457	catalytic activity_AND_binding_AND_cellular_component_AND_metabolic process_AND_oxidoreductase activity_AND_oxidation reduction
3	ZDB-GENE-050417-335	zgc:111983	__3_5	zgc:111983	molecular_function_AND_cellular_component_AND_biological_process
3	ZDB-GENE-051225-1	zgc:123077	__3_5	zgc:123077	molecular_function_AND_immune response_AND_membrane_AND_integral to membrane_AND_antigen processing and presentation_AND_MHC class II protein complex
3	ZDB-GENE-061027-330	zgc:152682	__3_5	zgc:152682	molecular_function_AND_immune response_AND_membrane_AND_integral to membrane_AND_antigen processing and presentation_AND_MHC class II protein complex
3	ZDB-GENE-061013-537	zgc:153268	__3_5	zgc:153268	cellular_component_AND_biological_process_AND_heat shock protein binding
3	ZDB-GENE-061027-39	zgc:153918	__3_5	zgc:153918	molecular_function_AND_cellular_component_AND_biological_process
3	ZDB-GENE-061215-29	zgc:158157	__3_5	zgc:158157	protein binding_AND_cellular_component_AND_zinc ion transport_AND_zinc ion binding_AND_metal ion binding
3	ZDB-GENE-061215-23	zgc:158409	__3_5	zgc:158409	chromatin_AND_DNA binding_AND_nucleus_AND_biological_process
3	ZDB-GENE-070410-13	zgc:161973	__3_5	zgc:161973	molecular_function_AND_cellular_component_AND_biological_process
3	ZDB-GENE-070410-56	zgc:162272	__3_5	zgc:162272	molecular_function_AND_cellular_component_AND_biological_process
3	ZDB-GENE-070424-75	zgc:162944	__3_5	zgc:162944	molecular_function_AND_cellular_component_AND_biological_process
3	ZDB-GENE-040426-2679	zgc:56382	__3_5	zgc:56382	molecular_function_AND_cellular_component_AND_biological_process
3	ZDB-GENE-040426-1238	zgc:63689	__3_5	zgc:63689	protein folding_AND_heat shock protein binding_AND_unfolded protein binding
3	ZDB-GENE-040801-240	zgc:92000	__3_5	zgc:92000	cytoplasm_AND_glycolipid transporter activity_AND_glycolipid binding
3	ZDB-GENE-040912-7	zgc:92124	__3_5	zgc:92124	nucleotide binding_AND_protein kinase activity_AND_protein tyrosine kinase activity_AND_protein binding_AND_ATP binding_AND_cellular_component_AND_protein amino acid phosphorylation_AND_transferase activity
3	ZDB-GENE-040718-35	zgc:92182	__3_5	zgc:92182	molecular_function_AND_cellular_component_AND_biological_process
3	ZDB-GENE-040718-56	zgc:92512	__3_5	zgc:92512	protein binding_AND_cellular_component_AND_biological_process
3	ZDB-GENE-040718-454	zgc:92624	__3_5	zgc:92624	intracellular_AND_biological_process_AND_zinc ion binding
3	ZDB-GENE-040912-89	zgc:92806	__3_5	zgc:92806	molecular_function_AND_cellular_component_AND_biological_process
3	ZDB-GENE-030131-2143		__3_5
3	ZDB-GENE-030131-6397		__3_5
3	ZDB-GENE-040426-1350		__3_5
3	ZDB-GENE-040426-1737		__3_5
3	ZDB-GENE-060421-5867		__3_5
3	ZDB-GENE-060623-30		__3_5
3	ZDB-GENE-021003-1	acvrl1	__34_	activin A receptor type II-like 1	nucleotide binding_AND_blood vessel development_AND_protein kinase activity_AND_protein serine/threonine kinase activity_AND_transmembrane receptor protein serine/threonine kinase activity_AND_receptor activity_AND_ATP binding_AND_protein amino acid phosphorylation_AND_transferase activity_AND_determination of ventral identity_AND_blood vessel morphogenesis
3	ZDB-GENE-050604-1	cyp3a65	__34_	cytochrome P450, family 3, subfamily A, polypeptide 65	monooxygenase activity_AND_iron ion binding_AND_heme biosynthetic process_AND_iron ion transport_AND_cellular iron ion homeostasis_AND_electron carrier activity_AND_response to xenobiotic stimulus_AND_oxidoreductase activity_AND_oxidoreductase activity, acting on paired donors, with incorporation or reduction of molecular oxygen, reduced flavin or flavoprotein as one donor, and incorporation of o…
3	ZDB-GENE-030328-41	dio1	__34_	deiodinase, iodothyronine, type I	thyroxine 5'-deiodinase activity_AND_selenium binding
3	ZDB-GENE-030131-6422	hnrnpu	__34_	heterogeneous nuclear ribonucleoprotein U	nucleic acid binding_AND_ribonucleoprotein complex
3	ZDB-GENE-070103-2	hs6st1b	__34_	heparan sulfate 6-O-sulfotransferase 1b	membrane attack complex_AND_integral to membrane_AND_transferase activity
3	ZDB-GENE-030721-4	pcdh10b	__34_	protocadherin 10b	somitogenesis_AND_calcium channel activity_AND_calcium ion binding_AND_calcium ion transport_AND_homophilic cell adhesion_AND_membrane_AND_calcium channel inhibitor activity_AND_paraxial mesoderm development
3	ZDB-GENE-040426-1244	rars2	__34_	arginyl-tRNA synthetase 2, mitochondrial (putative)	nucleotide binding_AND_aminoacyl-tRNA ligase activity_AND_arginine-tRNA ligase activity_AND_ATP binding_AND_cytoplasm_AND_translation_AND_tRNA aminoacylation for protein translation_AND_arginyl-tRNA aminoacylation
3	ZDB-GENE-030131-1291	rpl3	__34_	ribosomal protein L3	structural constituent of ribosome_AND_intracellular_AND_translation_AND_ribonucleoprotein complex
3	ZDB-GENE-040426-848	serpine2	__34_	serine (or cysteine) proteinase inhibitor, clade E (nexin, plasminogen activator inhibitor type 1), member 2	serine-type endopeptidase inhibitor activity
3	ZDB-GENE-030131-8279	si:ch211-51e12.7	__34_	si:ch211-51e12.7	molecular_function_AND_cellular_component_AND_biological_process
3	ZDB-GENE-050419-111	si:dkey-188k17.1	__34_	si:dkey-188k17.1	signal transducer activity_AND_receptor activity_AND_G-protein coupled receptor activity_AND_membrane attack complex_AND_signal transduction_AND_G-protein coupled receptor protein signaling pathway_AND_integral to membrane
3	ZDB-GENE-050306-39	slc25a32b	__34_	solute carrier family 25, member 32b	transporter activity_AND_binding_AND_membrane attack complex_AND_mitochondrion_AND_mitochondrial inner membrane_AND_mitochondrial transport_AND_integral to membrane
3	ZDB-GENE-050419-198	smad6b	__34_	SMAD family member 6b	transcription factor activity_AND_protein binding_AND_intracellular_AND_nucleus_AND_transcription factor complex_AND_transcription termination_AND_regulation of transcription, DNA-dependent_AND_transforming growth factor beta receptor signaling pathway_AND_transcription antitermination
3	ZDB-GENE-040426-2504	tmub1	__34_	transmembrane and ubiquitin-like domain containing 1	copper ion binding_AND_protein modification process_AND_integral to membrane
3	ZDB-GENE-030131-8820	tollip	__34_	toll interacting protein	molecular_function_AND_endoplasmic reticulum_AND_biological_process
3	ZDB-GENE-040801-114	zgc:101021	__34_	zgc:101021	calcium ion binding_AND_cellular_component_AND_biological_process_AND_pyrophosphatase activity
3	ZDB-GENE-040912-53	zgc:101748	__34_	zgc:101748	molecular_function_AND_cellular_component_AND_biological_process
3	ZDB-GENE-040912-48	zgc:101783	__34_	zgc:101783	molecular_function_AND_cellular_component_AND_biological_process
3	ZDB-GENE-041114-67	zgc:101897	__34_	zgc:101897	glutathione transferase activity_AND_cytoplasm_AND_metabolic process
3	ZDB-GENE-041010-65	zgc:103539	__34_	zgc:103539	DNA binding_AND_chromatin silencing complex_AND_regulation of transcription, DNA-dependent_AND_protein amino acid deacetylation_AND_zinc ion binding_AND_NAD-dependent histone deacetylase activity_AND_NAD binding
3	ZDB-GENE-040927-10	zgc:103672	__34_	zgc:103672	cellular_component
3	ZDB-GENE-050417-142	zgc:110388	__34_	zgc:110388	molecular_function_AND_intracellular_AND_ribonucleoprotein complex_AND_ribosome biogenesis
3	ZDB-GENE-050417-422	zgc:110677	__34_	zgc:110677	molecular_function_AND_extracellular region_AND_signal recognition particle, endoplasmic reticulum targeting_AND_negative regulation of signal transduction
3	ZDB-GENE-051113-256	zgc:123333	__34_	zgc:123333	catalytic activity_AND_hydrolase activity, hydrolyzing O-glycosyl compounds_AND_cellular_component_AND_carbohydrate metabolic process
3	ZDB-GENE-060512-216	zgc:136493	__34_	zgc:136493	catalytic activity_AND_binding_AND_cellular_component_AND_metabolic process_AND_oxidoreductase activity, acting on the CH-OH group of donors, NAD or NADP as acceptor_AND_cofactor binding_AND_NAD binding
3	ZDB-GENE-040718-355	zgc:92277	__34_	zgc:92277	cellular_component_AND_biological_process_AND_methyltransferase activity
3	ZDB-GENE-040718-354	zgc:92278	__34_	zgc:92278	nucleotide binding_AND_nucleic acid binding_AND_cellular_component_AND_biological_process
3	ZDB-GENE-040718-62	zgc:92502	__34_	zgc:92502	cellular_component_AND_biological_process_AND_oxidoreductase activity
3	ZDB-GENE-040718-187	zgc:92863	__34_	zgc:92863	molecular_function_AND_membrane attack complex_AND_biological_process_AND_integral to membrane
3	ZDB-GENE-030131-1697		__34_
3	ZDB-GENE-030131-2196		__34_
3	ZDB-GENE-050417-83	abhd4	__345	abhydrolase domain containing 4	aminopeptidase activity_AND_cellular_component_AND_proteolysis_AND_hydrolase activity
3	ZDB-GENE-041010-109	atl3	__345	atlastin 3	GTPase activity_AND_GTP binding_AND_cellular_component
3	ZDB-GENE-030616-56	ccdc80	__345	coiled-coil domain containing 80	extracellular region_AND_signal recognition particle, endoplasmic reticulum targeting_AND_negative regulation of signal transduction
3	ZDB-GENE-030131-1175	cd9	__345	CD9 antigen (p24)	membrane attack complex_AND_integral to membrane
3	ZDB-GENE-040426-2768	cd9l	__345	CD9 antigen, like	membrane attack complex_AND_integral to membrane
3	ZDB-GENE-000112-36	couptf5	__345	chicken ovalbumin upstream promoter transcription factor 5	DNA binding_AND_transcription factor activity_AND_nucleus_AND_transcription termination_AND_regulation of transcription, DNA-dependent_AND_zinc ion transport_AND_zinc ion binding_AND_transcription antitermination_AND_sequence-specific DNA binding_AND_metal ion binding
3	ZDB-GENE-030131-102	ctgf	__345	connective tissue growth factor	regulation of cell growth_AND_insulin-like growth factor binding_AND_extracellular region
3	ZDB-GENE-030131-3060	cyp3c1	__345	cytochrome P450, family 3, subfamily c, polypeptide 1	monooxygenase activity_AND_iron ion binding_AND_heme biosynthetic process_AND_iron ion transport_AND_cellular iron ion homeostasis_AND_electron carrier activity_AND_oxidoreductase activity_AND_oxidoreductase activity, acting on paired donors, with incorporation or reduction of molecular oxygen, reduced flavin or flavoprotein as one donor, and incorporation of one atom of oxygen_AND_heme binding_A…
3	ZDB-GENE-021223-1	dag1	__345	dystroglycan 1	calcium ion binding_AND_protein binding_AND_dystrophin-associated glycoprotein complex_AND_membrane_AND_muscle attachment_AND_receptor clustering
3	ZDB-GENE-041010-209	golph3	__345	golgi phosphoprotein 3	molecular_function_AND_cellular_component_AND_biological_process
3	ZDB-GENE-020806-4	gstp1	__345	glutathione S-transferase pi	glutathione transferase activity_AND_metabolic process
3	ZDB-GENE-011109-2	klf2b	__345	Kruppel-like factor 2b	nucleic acid binding_AND_DNA binding_AND_intracellular_AND_DNA methylation_AND_zinc ion binding
3	ZDB-GENE-030131-6067	mapre1l	__345	microtubule-associated protein, RP/EB family, member 1, like	microtubule binding
3	ZDB-GENE-030131-4120	mll5	__345	myeloid/lymphoid or mixed-lineage leukemia 5 (trithorax homolog, Drosophila)	protein binding_AND_nucleus_AND_zinc ion transport_AND_zinc ion binding_AND_metal ion binding
3	ZDB-GENE-980526-26	msxb	__345	muscle segment homeobox B	DNA binding_AND_transcription factor activity_AND_nucleus_AND_regulation of transcription, DNA-dependent_AND_dorsal/ventral pattern formation_AND_fin regeneration_AND_otic placode formation_AND_sequence-specific DNA binding
3	ZDB-GENE-980526-115	nr2f1	__345	nuclear receptor subfamily 2, group F, member 1	DNA binding_AND_transcription factor activity_AND_steroid hormone receptor activity_AND_ligand-dependent nuclear receptor activity_AND_nucleus_AND_transcription termination_AND_regulation of transcription, DNA-dependent_AND_zinc ion transport_AND_visual perception_AND_zinc ion binding_AND_transcription antitermination_AND_sequence-specific DNA binding_AND_metal ion binding
3	ZDB-GENE-040426-2807	pgd	__345	phosphogluconate hydrogenase	catalytic activity_AND_phosphogluconate dehydrogenase (decarboxylating) activity_AND_binding_AND_pentose-phosphate shunt_AND_metabolic process_AND_oxidoreductase activity_AND_NADP binding_AND_coenzyme binding_AND_oxidation reduction
3	ZDB-GENE-041114-91	pgrmc1	__345	progesterone receptor membrane component 1	receptor activity_AND_cellular_component_AND_biological_process_AND_heme binding_AND_transition metal ion binding
3	ZDB-GENE-040704-54	ppapdc1b	__345	phosphatidic acid phosphatase type 2 domain containing 1B	catalytic activity_AND_biological_process_AND_membrane
3	ZDB-GENE-040801-220	rasgef1bb	__345	RasGEF domain family, member 1Bb	guanyl-nucleotide exchange factor activity_AND_intracellular_AND_small GTPase mediated signal transduction_AND_regulation of small GTPase mediated signal transduction
3	ZDB-GENE-041219-1	sfrs6	__345	splicing factor, arginine/serine-rich 6	nucleotide binding_AND_nucleic acid binding_AND_cellular_component
3	ZDB-GENE-050208-622	si:dkey-15h8.1	__345	si:dkey-15h8.1	nucleic acid binding_AND_intracellular_AND_zinc ion binding
3	ZDB-GENE-040718-6	slc30a5	__345	solute carrier family 30 (zinc transporter), member 5	zinc ion transmembrane transporter activity_AND_membrane attack complex_AND_cation transport_AND_zinc ion transport_AND_zinc ion binding_AND_cation transmembrane transporter activity_AND_integral to membrane
3	ZDB-GENE-050913-8	slc9a7	__345	solute carrier family 9 (sodium/hydrogen exchanger), member 7	transport_AND_sodium ion transport_AND_regulation of pH_AND_antiporter activity_AND_solute:hydrogen antiporter activity_AND_sodium:hydrogen antiporter activity_AND_integral to membrane
3	ZDB-GENE-050417-436	sqrdl	__345	sulfide quinone reductase-like (yeast)	cellular_component_AND_biological_process
3	ZDB-GENE-040426-1322	st3gal3	__345	ST3 beta-galactoside alpha-2,3-sialyltransferase 3	membrane attack complex_AND_protein amino acid glycosylation_AND_N-acetyllactosaminide alpha-2,3-sialyltransferase activity_AND_integral to membrane_AND_transferase activity, transferring glycosyl groups_AND_integral to Golgi membrane
3	ZDB-GENE-020419-40	stka	__345	serine/threonine kinase a	nucleotide binding_AND_magnesium ion binding_AND_protein kinase activity_AND_protein serine/threonine kinase activity_AND_ATP binding_AND_nucleus_AND_protein amino acid phosphorylation_AND_transferase activity_AND_metal ion binding
3	ZDB-GENE-030131-2144	sult1st1	__345	sulfotransferase family, cytosolic sulfotransferase 1	cytoplasm_AND_xenobiotic metabolic process_AND_sulfotransferase activity
3	ZDB-GENE-030219-114	sult2st1	__345	sulfotransferase family 2, cytosolic sulfotransferase 1	sulfotransferase activity_AND_sulfurtransferase activity
3	ZDB-GENE-990706-5	svil	__345	supervillin	actin binding_AND_cytoskeleton organization and biogenesis
3	ZDB-GENE-020708-4	thbs4b	__345	thrombospondin 4b	structural molecule activity_AND_calcium channel activity_AND_calcium ion binding_AND_extracellular region_AND_signal recognition particle, endoplasmic reticulum targeting_AND_calcium ion transport_AND_cell adhesion_AND_heparin binding_AND_negative regulation of signal transduction_AND_calcium channel inhibitor activity
3	ZDB-GENE-000511-5	tradd	__345	tnfrsf1a-associated via death domain	signal transducer activity_AND_protein binding_AND_cytoplasm_AND_cytoskeleton_AND_apoptosis_AND_induction of apoptosis_AND_signal transduction_AND_positive regulation of apoptosis_AND_positive regulation of I-kappaB kinase/NF-kappaB cascade
3	ZDB-GENE-041114-58	zgc:103654	__345	zgc:103654	catalytic activity_AND_binding_AND_cellular_component_AND_metabolic process_AND_oxidoreductase activity_AND_oxidation reduction
3	ZDB-GENE-050522-141	zgc:109981	__345	zgc:109981	cytoplasm_AND_thiopurine S-methyltransferase activity_AND_metabolic process
3	ZDB-GENE-060929-994	zgc:153440	__345	zgc:153440	molecular_function_AND_cellular_component_AND_biological_process
3	ZDB-GENE-030131-5063	zgc:55768	__345	zgc:55768	GTP binding_AND_intracellular_AND_biological_process
3	ZDB-GENE-040426-1175	zgc:63587	__345	zgc:63587	nucleotide binding_AND_protein binding_AND_GTP binding_AND_cell cycle_AND_septin complex
3	ZDB-GENE-040426-2049	zgc:76925	__345	zgc:76925	catalytic activity_AND_binding_AND_cellular_component_AND_metabolic process_AND_oxidoreductase activity_AND_oxidation reduction
3	ZDB-GENE-030131-1500	zgc:77126	__345	zgc:77126	catalytic activity_AND_cellular_component_AND_metabolic process_AND_carbohydrate biosynthetic process
3	ZDB-GENE-030131-727	zgc:77244	__345	zgc:77244	voltage-gated potassium channel activity_AND_protein binding_AND_potassium ion transport_AND_voltage-gated potassium channel complex_AND_membrane
3	ZDB-GENE-040704-14	zgc:91912	__345	zgc:91912	catalytic activity_AND_cellular_component_AND_amino acid metabolic process_AND_lyase activity_AND_pyridoxal phosphate binding
3	ZDB-GENE-030131-9181		__345
3	ZDB-GENE-040718-210		__345
3	ZDB-GENE-060825-63		__345
4	ZDB-GENE-040516-14	arhgef18	___4_	rho/rac guanine nucleotide exchange factor (GEF) 18	Rho guanyl-nucleotide exchange factor activity_AND_intracellular_AND_regulation of Rho protein signal transduction
4	ZDB-GENE-010508-1	bcmo1	___4_	beta-carotene 15,15'-monooxygenase 1	eye photoreceptor cell differentiation_AND_beta-carotene 15,15'-monooxygenase activity_AND_ferrous iron binding_AND_oxidoreductase activity, acting on single donors with incorporation of molecular oxygen, incorporation of two atoms of oxygen_AND_hindbrain development
4	ZDB-GENE-040426-2005	crsp7	___4_	cofactor required for Sp1 transcriptional activation, subunit 7	DNA binding_AND_protein binding_AND_nucleus_AND_transcription_AND_transcription termination_AND_regulation of transcription, DNA-dependent_AND_transcription regulator activity_AND_transcription antitermination
4	ZDB-GENE-040426-1894	dao.3	___4_	D-amino-acid oxidase 3	catalytic activity_AND_D-amino-acid oxidase activity_AND_binding_AND_metabolic process_AND_oxidoreductase activity
4	ZDB-GENE-040526-1	dzip1	___4_	DAZ interacting protein 1	intracellular_AND_nucleus_AND_cytoplasm_AND_NLS-bearing substrate import into nucleus_AND_zinc ion transport_AND_determination of left/right symmetry_AND_zinc ion binding_AND_regulation of smoothened signaling pathway_AND_embryonic heart tube development_AND_metal ion binding
4	ZDB-GENE-000920-1	edn1	___4_	endothelin 1	extracellular region_AND_regulation of vasoconstriction_AND_embryonic viscerocranium morphogenesis_AND_cartilage development
4	ZDB-GENE-030131-5128	eef2l	___4_	eukaryotic translation elongation factor 2, like	nucleotide binding_AND_GTPase activity_AND_GTP binding_AND_embryonic development
4	ZDB-GENE-050302-175	hapln1a	___4_	hyaluronan and proteoglycan link protein 1a	hydrolase activity, hydrolyzing O-glycosyl compounds_AND_binding_AND_hyaluronic acid binding_AND_carbohydrate metabolic process_AND_cell adhesion
4	ZDB-GENE-000901-1	iclp1	___4_	invariant chain-like protein 1	intracellular protein transport_AND_immune response_AND_membrane_AND_antigen processing and presentation_AND_MHC class II protein binding
4	ZDB-GENE-031006-1	idh1	___4_	isocitrate dehydrogenase 1 (NADP+), soluble	isocitrate dehydrogenase (NADP+) activity_AND_isocitrate metabolic process_AND_oxidoreductase activity_AND_oxidoreductase activity, acting on the CH-OH group of donors, NAD or NADP as acceptor_AND_oxidation reduction
4	ZDB-GENE-050327-68	ikbkg	___4_	inhibitor of kappa light polypeptide gene enhancer in B-cells, kinase gamma	protein binding_AND_cellular_component_AND_I-kappaB phosphorylation_AND_kinase activity_AND_positive regulation of I-kappaB kinase/NF-kappaB cascade
4	ZDB-GENE-040426-2574	irf2bp2	___4_	interferon regulatory factor 2 binding protein 2	nucleus_AND_transcription_AND_transcription termination_AND_regulation of transcription, DNA-dependent_AND_transcription antitermination
4	ZDB-GENE-040426-1825	irx4a	___4_	iroquois homeobox protein 4a	DNA binding_AND_transcription factor activity_AND_nucleus_AND_regulation of transcription, DNA-dependent_AND_sequence-specific DNA binding
4	ZDB-GENE-041014-1	met	___4_	met proto-oncogene (hepatocyte growth factor receptor)	nucleotide binding_AND_protein kinase activity_AND_protein tyrosine kinase activity_AND_receptor activity_AND_calcium ion binding_AND_ATP binding_AND_membrane attack complex_AND_protein amino acid phosphorylation_AND_integral to membrane_AND_transferase activity
4	ZDB-GENE-030901-2	mmp14b	___4_	matrix metalloproteinase 14 (membrane-inserted) beta	catalytic activity_AND_metalloendopeptidase activity_AND_endopeptidase inhibitor activity_AND_calcium channel activity_AND_calcium ion binding_AND_proteinaceous extracellular matrix_AND_proteolysis_AND_calcium ion transport_AND_zinc ion transport_AND_metabolic process_AND_metalloendopeptidase inhibitor activity_AND_zinc ion binding_AND_anterior/posterior axis specification_AND_hydrolase activity_…
4	ZDB-GENE-980526-322	msxa	___4_	muscle segment homeobox A	DNA binding_AND_transcription factor activity_AND_nucleus_AND_regulation of transcription, DNA-dependent_AND_sequence-specific DNA binding
4	ZDB-GENE-041114-63	nr2e3	___4_	nuclear receptor subfamily 2, group E, member 3	DNA binding_AND_transcription factor activity_AND_steroid hormone receptor activity_AND_ligand-dependent nuclear receptor activity_AND_steroid binding_AND_nucleus_AND_transcription termination_AND_regulation of transcription, DNA-dependent_AND_zinc ion transport_AND_zinc ion binding_AND_transcription antitermination_AND_sequence-specific DNA binding_AND_metal ion binding
4	ZDB-GENE-040426-2685	oclna	___4_	occludin a	structural molecule activity_AND_membrane attack complex_AND_tight junction_AND_integral to membrane
4	ZDB-GENE-040718-401	pdlim5	___4_	PDZ and LIM domain 5	protein binding_AND_cellular_component_AND_zinc ion transport_AND_zinc ion binding_AND_metal ion binding
4	ZDB-GENE-030131-7459	ppial	___4_	peptidylprolyl isomerase A, like	response to hypoxia_AND_peptidyl-prolyl cis-trans isomerase activity_AND_cellular_component_AND_protein folding
4	ZDB-GENE-030131-9033	prrx1b	___4_	paired related homeobox 1b	DNA binding_AND_transcription factor activity_AND_nucleus_AND_regulation of transcription, DNA-dependent_AND_multicellular organismal development_AND_sequence-specific DNA binding
4	ZDB-GENE-041102-1	pth2	___4_	parathyroid hormone 2	cAMP biosynthetic process_AND_receptor agonist activity
4	ZDB-GENE-030131-7951	rcbtb1	___4_	regulator of chromosome condensation (RCC1) and BTB (POZ) domain containing protein 1	protein binding_AND_cellular_component_AND_biological_process
4	ZDB-GENE-060125-2	rock2b	___4_	rho-associated, coiled-coil containing protein kinase 2b	nucleotide binding_AND_cytokinesis_AND_protein kinase activity_AND_protein serine/threonine kinase activity_AND_protein binding_AND_ATP binding_AND_intracellular_AND_protein amino acid phosphorylation_AND_zinc ion transport_AND_signal transduction_AND_intracellular signaling cascade_AND_zinc ion binding_AND_transferase activity_AND_metal ion binding
4	ZDB-GENE-030109-2	ruvbl1	___4_	RuvB-like 1 (E. coli)	nucleotide binding_AND_DNA helicase activity_AND_ATP binding_AND_nucleus_AND_transcription_AND_transcription termination_AND_regulation of transcription, DNA-dependent_AND_hydrolase activity_AND_nucleoside-triphosphatase activity_AND_transcription antitermination_AND_positive regulation of transcription
4	ZDB-GENE-040219-1	sarm1	___4_	sterile alpha and TIR motif containing 1	biological_process
4	ZDB-GENE-040426-2706	sfrs2	___4_	splicing factor, arginine/serine-rich 2	nucleotide binding_AND_nucleic acid binding_AND_cellular_component
4	ZDB-GENE-041014-335	si:dkey-65b13.9	___4_	si:dkey-65b13.9	protein kinase activity_AND_protein serine/threonine kinase activity_AND_ATP binding_AND_protein amino acid phosphorylation
4	ZDB-GENE-050726-3	sid4	___4_	secreted immunoglobulin domain 4	anatomical structure morphogenesis_AND_extracellular matrix binding
4	ZDB-GENE-021115-1	slc11a2	___4_	solute carrier family 11 (proton-coupled divalent metal ion transporters), member 2	transporter activity_AND_iron ion transmembrane transporter activity_AND_embryonic hemopoiesis_AND_hemoglobin biosynthetic process
4	ZDB-GENE-030131-4755	slc6a19	___4_	solute carrier family 6 (neurotransmitter transporter), member 19	neurotransmitter:sodium symporter activity_AND_membrane attack complex_AND_integral to plasma membrane_AND_transport_AND_neurotransmitter transport_AND_integral to membrane
4	ZDB-GENE-030804-28	sult1st3	___4_	sulfotransferase family 1, cytosolic sulfotransferase 3	cytoplasm_AND_xenobiotic metabolic process_AND_sulfotransferase activity
4	ZDB-GENE-040426-2379	tdh	___4_	L-threonine dehydrogenase	catalytic activity_AND_binding_AND_metabolic process_AND_cellular metabolic process_AND_coenzyme binding
4	ZDB-GENE-040426-1547	tial1	___4_	TIA1 cytotoxic granule-associated RNA binding protein-like 1	nucleotide binding_AND_nucleic acid binding
4	ZDB-GENE-990415-55	tie1	___4_	endothelium-specific receptor tyrosine kinase 1	protein kinase activity_AND_protein tyrosine kinase activity_AND_transmembrane receptor protein tyrosine kinase activity_AND_receptor activity_AND_ATP binding_AND_membrane attack complex_AND_protein amino acid phosphorylation_AND_integral to membrane_AND_transferase activity
4	ZDB-GENE-990415-270	tp53	___4_	tumor protein p53	DNA damage checkpoint_AND_response to tumor cell_AND_DNA binding_AND_transcription factor activity_AND_protein binding_AND_nucleus_AND_cytoplasm_AND_transcription termination_AND_regulation of transcription, DNA-dependent_AND_zinc ion transport_AND_apoptosis_AND_induction of apoptosis_AND_DNA damage response, signal transduction by p53 class mediator resulting in transcription of p21 class mediat…
4	ZDB-GENE-001201-1	vtg1	___4_	vitellogenin 1	lipid transporter activity_AND_response to estradiol stimulus_AND_response to chemical stimulus_AND_response to estrogen stimulus
4	ZDB-GENE-001201-5	vtg6	___4_	vitellogenin 6	lipid transporter activity
4	ZDB-GENE-040927-25	zgc:101723	___4_	zgc:101723	catalytic activity_AND_binding_AND_cellular_component_AND_metabolic process_AND_electron carrier activity_AND_oxidoreductase activity_AND_D-xylose 1-dehydrogenase (NADP+) activity_AND_oxidation reduction
4	ZDB-GENE-041212-21	zgc:103590	___4_	zgc:103590	cellular_component_AND_N-acetyltransferase activity_AND_metabolic process
4	ZDB-GENE-061013-502	zgc:153156	___4_	zgc:153156	cellular_component_AND_zinc ion transport_AND_zinc ion binding_AND_metal ion binding
4	ZDB-GENE-060825-295	zgc:153694	___4_	zgc:153694	molecular_function_AND_cellular_component_AND_biological_process
4	ZDB-GENE-070112-1042	zgc:158722	___4_	zgc:158722	molecular_function_AND_nucleus_AND_protein ubiquitination
4	ZDB-GENE-070410-84	zgc:162600	___4_	zgc:162600	prenyltransferase activity_AND_biosynthetic process_AND_integral to membrane
4	ZDB-GENE-070410-127	zgc:163023	___4_	zgc:163023	molecular_function_AND_membrane attack complex_AND_biological_process_AND_integral to membrane
4	ZDB-GENE-030131-8741	zgc:56419	___4_	zgc:56419	transporter activity_AND_binding_AND_cellular_component
4	ZDB-GENE-040426-1230	zgc:63673	___4_	zgc:63673	motor activity_AND_GTP binding_AND_cytoplasm_AND_microtubule_AND_cilium_AND_small GTPase mediated signal transduction_AND_cell projection organization and biogenesis_AND_dynein complex
4	ZDB-GENE-040426-1273	zgc:63850	___4_	zgc:63850	hydroxypyruvate isomerase activity
4	ZDB-GENE-040426-2572	zgc:65779	___4_	zgc:65779	protein binding_AND_membrane attack complex_AND_zinc ion transport_AND_zinc ion binding_AND_integral to membrane_AND_metal ion binding
4	ZDB-GENE-030131-337	zgc:65861	___4_	zgc:65861	nucleosome_AND_DNA binding_AND_nucleus_AND_nucleosome assembly
4	ZDB-GENE-040426-1885	zgc:77817	___4_	zgc:77817	molecular_function_AND_cellular_component_AND_biological_process
4	ZDB-GENE-030616-606		___4_
4	ZDB-GENE-060421-952		___4_
4	ZDB-GENE-040426-1565	acsl4	___45	acyl-CoA synthetase long-chain family member 4	catalytic activity_AND_cellular_component_AND_metabolic process
4	ZDB-GENE-001229-2	alas1	___45	aminolevulinate, delta-, synthetase 1	catalytic activity_AND_5-aminolevulinate synthase activity_AND_metabolic process_AND_biosynthetic process_AND_transferase activity_AND_transferase activity, transferring nitrogenous groups_AND_pyridoxal phosphate binding_AND_tetrapyrrole biosynthetic process
4	ZDB-GENE-021120-3	aldh3d1	___45	aldehyde dehydrogenase 3 family, member D1	aldehyde dehydrogenase [NAD(P)+] activity_AND_cellular_component_AND_aldehyde metabolic process_AND_oxidoreductase activity
4	ZDB-GENE-030131-4282	anxa2a	___45	annexin A2a	phospholipase inhibitor activity_AND_calcium channel activity_AND_calcium ion binding_AND_calcium-dependent phospholipid binding_AND_calcium ion transport_AND_cytoskeletal protein binding_AND_calcium channel inhibitor activity
4	ZDB-GENE-030131-1334	arg2	___45	arginase, type II	hydrolase activity_AND_hydrolase activity, acting on carbon-nitrogen (but not peptide) bonds, in linear amidines_AND_manganese ion binding_AND_metal ion binding
4	ZDB-GENE-040426-2816	arhgdia	___45	Rho GDP dissociation inhibitor (GDI) alpha	Rho GDP-dissociation inhibitor activity_AND_cytoplasm_AND_biological_process
4	ZDB-GENE-040426-1332	arrb2	___45	arrestin, beta 2	molecular_function_AND_cellular_component_AND_signal transduction_AND_muscle development_AND_sensory perception_AND_regulation of smoothened signaling pathway
4	ZDB-GENE-990415-37	c3c	___45	complement component c3c	endopeptidase inhibitor activity_AND_protein binding_AND_extracellular region_AND_inflammatory response_AND_complement activation
4	ZDB-GENE-050522-84	capn2b	___45	calpain 2, (m/II) large subunit b	cysteine-type endopeptidase activity_AND_calcium-dependent cysteine-type endopeptidase activity_AND_calcium ion binding_AND_intracellular_AND_proteolysis
4	ZDB-GENE-030131-977	cct5	___45	chaperonin containing TCP1, subunit 5 (epsilon)	nucleotide binding_AND_protein binding_AND_ATP binding_AND_cytoplasm_AND_protein folding_AND_cellular protein metabolic process_AND_unfolded protein binding
4	ZDB-GENE-020111-4	cebpd	___45	CCAAT/enhancer binding protein (C/EBP), delta	DNA binding_AND_transcription factor activity_AND_nucleus_AND_regulation of transcription, DNA-dependent_AND_sequence-specific DNA binding_AND_protein dimerization activity
4	ZDB-GENE-010328-9	cldni	___45	claudin i	structural molecule activity_AND_membrane attack complex_AND_tight junction_AND_integral to membrane
4	ZDB-GENE-021115-9	copeb	___45	core promoter element binding protein	nucleic acid binding_AND_intracellular_AND_zinc ion binding
4	ZDB-GENE-030131-8325	cotl1	___45	coactosin-like 1 (Dictyostelium)	actin binding_AND_intracellular
4	ZDB-GENE-030318-1	cxcl12a	___45	chemokine (C-X-C motif) ligand 12a (stromal cell-derived factor 1)	neuron migration_AND_cytokine activity_AND_extracellular region_AND_immune response_AND_axon guidance_AND_chemokine activity_AND_negative regulation of cell proliferation_AND_germ cell migration_AND_organ morphogenesis_AND_myofibril assembly_AND_positive regulation of cell migration_AND_regulation of axon extension_AND_fin regeneration_AND_retinal ganglion cell axon guidance_AND_chemoattractant a…
4	ZDB-GENE-031116-61	cxcr7b	___45	chemokine (C-X-C motif) receptor 7b	angiogenesis_AND_vasculogenesis_AND_rhodopsin-like receptor activity_AND_signal transducer activity_AND_signal transduction_AND_G-protein coupled receptor protein signaling pathway_AND_germ cell migration_AND_integral to membrane_AND_chemokine binding
4	ZDB-GENE-050320-85	dbt	___45	dihydrolipoamide branched chain transacylase E2	protein binding_AND_cellular_component_AND_metabolic process_AND_acyltransferase activity_AND_lipoic acid binding
4	ZDB-GENE-030613-1	dusp6	___45	dual specificity phosphatase 6	phosphoprotein phosphatase activity_AND_protein amino acid dephosphorylation_AND_protein tyrosine/serine/threonine phosphatase activity_AND_dorsal/ventral pattern formation_AND_kinase activity_AND_MAP kinase tyrosine/serine/threonine phosphatase activity_AND_regulation of fibroblast growth factor receptor signaling pathway_AND_regulation of endodermal cell fate specification
4	ZDB-GENE-030723-6	egr2a	___45	early growth response 2a	nucleic acid binding_AND_intracellular_AND_nucleus_AND_zinc ion transport_AND_zinc ion binding_AND_metal ion binding
4	ZDB-GENE-040426-1785	fkbp1b	___45	FK506 binding protein 1b	peptidyl-prolyl cis-trans isomerase activity_AND_cellular_component_AND_protein folding
4	ZDB-GENE-030616-630	fkbp5	___45	FK506 binding protein 5	binding_AND_protein folding
4	ZDB-GENE-030131-8417	glulb	___45	glutamate-ammonia ligase (glutamine synthase) b	catalytic activity_AND_glutamate-ammonia ligase activity_AND_cellular_component_AND_glutamine biosynthetic process_AND_nitrogen compound metabolic process
4	ZDB-GENE-050419-45	gmds	___45	GDP-mannose 4,6-dehydratase	catalytic activity_AND_binding_AND_intracellular_AND_metabolic process_AND_GDP-mannose 4,6-dehydratase activity_AND_oxidoreductase activity_AND_GDP-mannose metabolic process_AND_cellular metabolic process_AND_coenzyme binding
4	ZDB-GENE-050913-47	herpud1	___45	homocysteine-inducible, endoplasmic reticulum stress-inducible, ubiquitin-like domain member 1	molecular_function_AND_cellular_component_AND_protein modification process
4	ZDB-GENE-040426-1007	idh3a	___45	isocitrate dehydrogenase 3 (NAD+) alpha	isocitrate dehydrogenase (NAD+) activity_AND_mitochondrion_AND_tricarboxylic acid cycle_AND_metabolic process_AND_oxidoreductase activity_AND_oxidoreductase activity, acting on the CH-OH group of donors, NAD or NADP as acceptor_AND_oxidation reduction
4	ZDB-GENE-040912-165	irf9	___45	interferon regulatory factor 9	transcription factor activity_AND_nucleus_AND_transcription termination_AND_regulation of transcription, DNA-dependent_AND_transcription antitermination
4	ZDB-GENE-040426-2666	junbl	___45	jun B proto-oncogene, like	DNA binding_AND_transcription factor activity_AND_nucleus_AND_regulation of transcription, DNA-dependent_AND_sequence-specific DNA binding_AND_protein dimerization activity
4	ZDB-GENE-991207-22	jup	___45	junction plakoglobin	binding_AND_nucleus_AND_cell-cell adherens junction_AND_cell adhesion_AND_catenin complex_AND_desmosome
4	ZDB-GENE-040426-1297	kcnk5	___45	potassium channel, subfamily K, member 5	potassium channel activity_AND_membrane attack complex_AND_transport_AND_potassium ion transport_AND_integral to membrane
4	ZDB-GENE-040329-3	mao	___45	monoamine oxidase	membrane attack complex_AND_mitochondrion_AND_amine oxidase activity_AND_electron carrier activity_AND_integral to membrane_AND_oxidoreductase activity_AND_biogenic amine catabolic process_AND_oxidation reduction
4	ZDB-GENE-000511-7	mcl1a	___45	myeloid cell leukemia sequence 1a	tissue homeostasis_AND_apoptosis_AND_regulation of apoptosis_AND_chordate embryonic development_AND_negative regulation of apoptosis_AND_negative regulation of caspase activity
4	ZDB-GENE-030131-6506	mobkl1b	___45	MOB1, Mps One Binder kinase activator-like 1B (yeast)	protein binding_AND_cellular_component_AND_kinase activity
4	ZDB-GENE-030131-8903	mpped2	___45	metallophosphoesterase domain containing 2	cellular_component_AND_hydrolase activity
4	ZDB-GENE-980526-265	myog	___45	myogenin	DNA binding_AND_nucleus_AND_regulation of transcription, DNA-dependent_AND_response to stress_AND_muscle development_AND_transcription regulator activity
4	ZDB-GENE-991206-8	nog1	___45	noggin 1	molecular_function_AND_extracellular region_AND_signal recognition particle, endoplasmic reticulum targeting_AND_dorsal/ventral pattern formation_AND_negative regulation of signal transduction_AND_cell differentiation_AND_negative regulation of BMP signaling pathway_AND_negative regulation of endodermal cell fate specification_AND_negative regulation of cell differentiation_AND_cartilage developm…
4	ZDB-GENE-990415-252	nr2f2	___45	nuclear receptor subfamily 2, group F, member 2	DNA binding_AND_transcription factor activity_AND_steroid hormone receptor activity_AND_ligand-dependent nuclear receptor activity_AND_nucleus_AND_transcription termination_AND_regulation of transcription, DNA-dependent_AND_zinc ion transport_AND_zinc ion binding_AND_transcription antitermination_AND_sequence-specific DNA binding_AND_metal ion binding
4	ZDB-GENE-040426-2871	nvl	___45	nuclear VCP-like	nucleotide binding_AND_ATP binding_AND_biological_process_AND_nucleoside-triphosphatase activity
4	ZDB-GENE-050521-1	nxt2	___45	nuclear transport factor 2-like export factor 2	intracellular_AND_transport_AND_heart development
4	ZDB-GENE-030131-6251	ppil4	___45	peptidylprolyl isomerase (cyclophilin)-like 4	nucleotide binding_AND_nucleic acid binding_AND_peptidyl-prolyl cis-trans isomerase activity_AND_cellular_component_AND_protein folding
4	ZDB-GENE-031006-10	rab32	___45	RAB32, member RAS oncogene family	nucleotide binding_AND_protein kinase activity_AND_ATP binding_AND_GTP binding_AND_protein amino acid phosphorylation_AND_small GTPase mediated signal transduction_AND_protein transport
4	ZDB-GENE-040625-27	rac2	___45	ras-related C3 botulinum toxin substrate 2 (rho family, small GTP binding protein Rac2)	nucleotide binding_AND_GTP binding_AND_membrane attack complex_AND_intracellular_AND_small GTPase mediated signal transduction
4	ZDB-GENE-040426-793	rasl11b	___45	RAS-like, family 11, member B	nucleotide binding_AND_GTP binding_AND_small GTPase mediated signal transduction_AND_mesendoderm development
4	ZDB-GENE-040718-255	rel	___45	v-rel reticuloendotheliosis viral oncogene homolog	transcription factor activity_AND_nucleus_AND_regulation of transcription, DNA-dependent_AND_protein heterodimerization activity
4	ZDB-GENE-030410-4	sepm	___45	selenoprotein M	signal recognition particle, endoplasmic reticulum targeting_AND_selenium binding_AND_negative regulation of signal transduction
4	ZDB-GENE-040426-2924	sesn3	___45	sestrin 3	molecular_function_AND_nucleus_AND_cell cycle arrest
4	ZDB-GENE-030131-2860	sgk1	___45	serum/glucocorticoid regulated kinase 1	nucleotide binding_AND_protein kinase activity_AND_protein serine/threonine kinase activity_AND_ATP binding_AND_protein amino acid phosphorylation_AND_transferase activity
4	ZDB-GENE-040426-2396	slc25a25	___45	solute carrier family 25 (mitochondrial carrier; phosphate carrier), member 25	transporter activity_AND_calcium channel activity_AND_binding_AND_calcium ion binding_AND_membrane attack complex_AND_mitochondrion_AND_mitochondrial inner membrane_AND_calcium ion transport_AND_integral to membrane_AND_calcium channel inhibitor activity
4	ZDB-GENE-040426-2183	slc25a33	___45	solute carrier family 25, member 33	binding_AND_membrane attack complex_AND_mitochondrion_AND_mitochondrial inner membrane_AND_transport_AND_integral to membrane
4	ZDB-GENE-030131-921	snx3	___45	sorting nexin 3	protein binding_AND_cell communication_AND_phosphoinositide binding
4	ZDB-GENE-030131-7349	socs3a	___45	suppressor of cytokine signaling 3a	protein binding_AND_cellular_component_AND_intracellular signaling cascade
4	ZDB-GENE-040426-2528	socs3b	___45	suppressor of cytokine signaling 3b	protein binding_AND_cellular_component_AND_intracellular signaling cascade
4	ZDB-GENE-040426-2482	stxbp2	___45	syntaxin binding protein 2	cellular_component_AND_vesicle docking during exocytosis_AND_vesicle-mediated transport
4	ZDB-GENE-040426-1426	surf4	___45	surfeit gene 4	molecular_function_AND_cellular_component_AND_biological_process
4	ZDB-GENE-040718-59	tes	___45	testis derived transcript (3 LIM domains)	cellular_component_AND_zinc ion transport_AND_zinc ion binding_AND_metal ion binding
4	ZDB-GENE-980605-9	ube2k	___45	ubiquitin-conjugating enzyme E2K (UBC1 homolog, yeast)	ligase activity_AND_small conjugating protein ligase activity_AND_post-translational protein modification_AND_regulation of protein metabolic process
4	ZDB-GENE-990708-8	ucp2	___45	uncoupling protein 2	transporter activity_AND_binding_AND_membrane attack complex_AND_mitochondrion_AND_mitochondrial inner membrane_AND_mitochondrial transport_AND_integral to membrane
4	ZDB-GENE-030825-7	xiap	___45	X-linked inhibitor of apoptosis	protein binding_AND_intracellular_AND_zinc ion transport_AND_zinc ion binding_AND_metal ion binding
4	ZDB-GENE-040822-35	yipf1	___45	Yip1 domain family, member 1	molecular_function_AND_cellular_component_AND_biological_process
4	ZDB-GENE-040912-55	zgc:101739	___45	zgc:101739	receptor activity_AND_signal transduction_AND_integral to membrane
4	ZDB-GENE-041010-125	zgc:103456	___45	zgc:103456	molecular_function_AND_biological_process_AND_integral to membrane
4	ZDB-GENE-050417-400	zgc:110152	___45	zgc:110152	chromatin_AND_chromatin binding_AND_nucleus_AND_chromatin assembly or disassembly
4	ZDB-GENE-050320-48	zgc:110791	___45	zgc:110791	cellular_component_AND_ligase activity_AND_small conjugating protein ligase activity_AND_post-translational protein modification_AND_regulation of protein metabolic process
4	ZDB-GENE-061103-433	zgc:153082	___45	zgc:153082	NAD+ kinase activity_AND_cellular_component_AND_metabolic process
4	ZDB-GENE-061027-365	zgc:153665	___45	zgc:153665	molecular_function_AND_membrane attack complex_AND_biological_process_AND_integral to membrane
4	ZDB-GENE-061103-427	zgc:153952	___45	zgc:153952	protein kinase activity_AND_protein serine/threonine kinase activity_AND_ATP binding_AND_cellular_component_AND_protein amino acid phosphorylation
4	ZDB-GENE-070424-62	zgc:162253	___45	zgc:162253	nucleotide binding_AND_protein kinase activity_AND_protein serine/threonine kinase activity_AND_protein binding_AND_ATP binding_AND_cellular_component_AND_protein amino acid phosphorylation_AND_cell communication_AND_transferase activity_AND_phosphoinositide binding
4	ZDB-GENE-040426-2814	zgc:55262	___45	zgc:55262	cysteine-type endopeptidase activity_AND_calcium-dependent cysteine-type endopeptidase activity_AND_calcium ion binding_AND_intracellular_AND_proteolysis_AND_hydrolase activity
4	ZDB-GENE-040122-2	zgc:55813	___45	zgc:55813	catalytic activity_AND_cellular_component_AND_carbohydrate metabolic process_AND_cation binding
4	ZDB-GENE-040426-1726	zgc:73238	___45	zgc:73238	molecular_function_AND_cellular_component_AND_biological_process
4	ZDB-GENE-040426-2539	zgc:77025	___45	zgc:77025	molecular_function_AND_cytoplasm_AND_transport_AND_protein transport
4	ZDB-GENE-030131-5134	zgc:77455	___45	zgc:77455	molecular_function_AND_cellular_component_AND_biological_process
4	ZDB-GENE-040426-3	zgc:85866	___45	zgc:85866	regulation of cell growth_AND_insulin-like growth factor binding_AND_extracellular region
4	ZDB-GENE-040718-197	zgc:92851	___45	zgc:92851	DNA binding_AND_transcription factor activity_AND_nucleus_AND_transcription termination_AND_regulation of transcription, DNA-dependent_AND_transcription antitermination_AND_sequence-specific DNA binding_AND_protein dimerization activity
4	ZDB-GENE-030131-2547		___45
4	ZDB-GENE-030131-9512		___45
4	ZDB-GENE-040426-1258		___45
4	ZDB-GENE-050522-386		___45
5	ZDB-GENE-050522-375	2008-09-03	____5	septin 3	nucleotide binding_AND_protein binding_AND_GTP binding_AND_cytoplasm_AND_cell cycle_AND_septin complex
5	ZDB-GENE-030131-8714	abcf2	____5	ATP-binding cassette, sub-family F (GCN20), member 2	nucleotide binding_AND_ATP binding_AND_ATPase activity_AND_nucleoside-triphosphatase activity
5	ZDB-GENE-061027-74	abhd2b	____5	abhydrolase domain containing 2b	membrane attack complex_AND_biological_process_AND_integral to membrane_AND_hydrolase activity
5	ZDB-GENE-040912-90	abhd3	____5	abhydrolase domain containing 3	cellular_component_AND_biological_process
5	ZDB-GENE-990714-22	acat2	____5	acetyl-CoA acetyltransferase 2	catalytic activity_AND_metabolic process_AND_transferase activity
5	ZDB-GENE-030616-583	acin1a	____5	apoptotic chromatin condensation inducer 1a	nucleotide binding_AND_nucleic acid binding
5	ZDB-GENE-030131-1229	acta2	____5	actin, alpha 2, smooth muscle, aorta	nucleotide binding_AND_protein binding_AND_ATP binding_AND_cytoplasm_AND_cytoskeleton_AND_biological_process
5	ZDB-GENE-030616-622	adam8a	____5	a disintegrin and metalloproteinase domain 8a	metalloendopeptidase activity_AND_endopeptidase inhibitor activity_AND_membrane attack complex_AND_proteolysis_AND_zinc ion transport_AND_integrin-mediated signaling pathway_AND_metalloendopeptidase inhibitor activity_AND_zinc ion binding_AND_integral to membrane_AND_hydrolase activity
5	ZDB-GENE-030529-3	adh8a	____5	alcohol dehydrogenase 8a	alcohol dehydrogenase activity_AND_alcohol metabolic process_AND_ethanol metabolic process_AND_zinc ion transport_AND_zinc ion binding_AND_oxidoreductase activity_AND_metal ion binding_AND_oxidation reduction
5	ZDB-GENE-040718-169	adipor1a	____5	adiponectin receptor 1a	receptor activity_AND_biological_process_AND_integral to membrane
5	ZDB-GENE-040426-905	adrm1b	____5	adhesion regulating molecule 1b	nucleus_AND_cytoplasm_AND_cytosol_AND_protein complex
5	ZDB-GENE-040426-1409	aes	____5	amino-terminal enhancer of split	molecular_function_AND_cellular_component_AND_biological_process
5	ZDB-GENE-030131-1205	agt	____5	angiotensinogen	serine-type endopeptidase inhibitor activity_AND_signal recognition particle, endoplasmic reticulum targeting_AND_negative regulation of signal transduction
5	ZDB-GENE-030909-5	aktip	____5	akt interacting protein	small conjugating protein ligase activity_AND_post-translational protein modification_AND_regulation of protein metabolic process
5	ZDB-GENE-040718-74	aldh3a2	____5	aldehyde dehydrogenase 3 family, member A2	aldehyde dehydrogenase (NAD) activity_AND_aldehyde dehydrogenase [NAD(P)+] activity_AND_cellular_component_AND_aldehyde metabolic process_AND_oxidoreductase activity_AND_oxidation reduction
5	ZDB-GENE-030131-1452	alox12	____5	arachidonate 12-lipoxygenase	iron ion binding_AND_leukotriene metabolic process_AND_iron ion transport_AND_cellular iron ion homeostasis_AND_lipoxygenase activity_AND_oxidoreductase activity_AND_oxidoreductase activity, acting on single donors with incorporation of molecular oxygen, incorporation of two atoms of oxygen_AND_metal ion binding_AND_oxidation reduction
5	ZDB-GENE-040426-1711	amph	____5	amphiphysin	protein binding_AND_cytoplasm
5	ZDB-GENE-040426-2393	amy2a	____5	amylase, alpha 2A; pancreatic	catalytic activity_AND_carbohydrate metabolic process_AND_cation binding
5	ZDB-GENE-030707-4	anxa11a	____5	annexin A11a	calcium channel activity_AND_calcium ion binding_AND_calcium-dependent phospholipid binding_AND_calcium ion transport_AND_calcium channel inhibitor activity
5	ZDB-GENE-010406-1	anxa13	____5	annexin A13	calcium channel activity_AND_calcium ion binding_AND_calcium-dependent phospholipid binding_AND_calcium ion transport_AND_calcium channel inhibitor activity
5	ZDB-GENE-030131-6664	anxa1a	____5	annexin A1a	phospholipase inhibitor activity_AND_calcium channel activity_AND_calcium ion binding_AND_calcium-dependent phospholipid binding_AND_calcium ion transport_AND_calcium channel inhibitor activity
5	ZDB-GENE-030131-6554	anxa1b	____5	annexin A1b	calcium channel activity_AND_calcium ion binding_AND_calcium-dependent phospholipid binding_AND_calcium ion transport_AND_calcium channel inhibitor activity
5	ZDB-GENE-040426-1119	ap1s1	____5	adaptor-related protein complex 1, sigma 1 subunit	protein binding_AND_intracellular protein transport_AND_protein transporter activity_AND_vesicle-mediated transport_AND_membrane coat_AND_clathrin coat of trans-Golgi network vesicle_AND_clathrin adaptor complex
5	ZDB-GENE-030131-9870	apeh	____5	acylpeptide hydrolase	proteolysis_AND_serine-type peptidase activity_AND_hydrolase activity
5	ZDB-GENE-040426-2761	apex1	____5	APEX nuclease (multifunctional DNA repair enzyme) 1	heart looping_AND_DNA binding_AND_nuclease activity_AND_endonuclease activity_AND_intracellular_AND_DNA repair_AND_negative regulation of apoptosis_AND_heart contraction
5	ZDB-GENE-021031-2	arcn1	____5	archain 1	protein binding_AND_intracellular protein transport_AND_vesicle-mediated transport_AND_clathrin adaptor complex
5	ZDB-GENE-040121-7	arcn1l	____5	archain 1 like	protein binding_AND_intracellular protein transport_AND_vesicle-mediated transport_AND_clathrin adaptor complex
5	ZDB-GENE-040426-2914	arglu1a	____5	arginine and glutamate rich 1a	molecular_function_AND_cellular_component_AND_biological_process
5	ZDB-GENE-030722-5	arhgef1	____5	rho guanine nucleotide exchange factor (GEF) 1	Rho guanyl-nucleotide exchange factor activity_AND_intracellular_AND_zinc ion transport_AND_intracellular signaling cascade_AND_zinc ion binding_AND_regulation of Rho protein signal transduction_AND_metal ion binding
5	ZDB-GENE-040426-1604	arl2bp	____5	ADP-ribosylation factor-like 2 binding protein	cytoplasm_AND_mitochondrion
5	ZDB-GENE-040426-1878	arl4a	____5	ADP-ribosylation factor-like 4a	nucleotide binding_AND_GTP binding_AND_intracellular_AND_small GTPase mediated signal transduction
5	ZDB-GENE-040116-1	arpc1a	____5	actin related protein 2/3 complex, subunit 1A	actin binding_AND_cytoskeleton_AND_regulation of actin filament polymerization
5	ZDB-GENE-030131-7414	arpc1b	____5	actin related protein 2/3 complex, subunit 1B	actin binding_AND_cytoskeleton_AND_regulation of actin filament polymerization
5	ZDB-GENE-040625-107	arpc3	____5	actin related protein 2/3 complex, subunit 3	molecular_function_AND_cytoskeleton_AND_regulation of actin filament polymerization
5	ZDB-GENE-010724-9	arpc4	____5	actin related protein 2/3 complex, subunit 4	molecular_function_AND_cytoskeleton_AND_actin filament polymerization
5	ZDB-GENE-040120-7	arpc5b	____5	actin related protein 2/3 complex, subunit 5B	molecular_function_AND_cytoskeleton_AND_regulation of actin filament polymerization
5	ZDB-GENE-040426-1281	arpp19a	____5	cAMP-regulated phosphoprotein 19a	receptor binding_AND_cellular_component_AND_positive regulation of gluconeogenesis
5	ZDB-GENE-041010-191	asah1	____5	N-acylsphingosine amidohydrolase (acid ceramidase) 1	cellular_component_AND_biological_process_AND_hydrolase activity
5	ZDB-GENE-041112-1	asah2	____5	N-acylsphingosine amidohydrolase 2	Golgi membrane_AND_membrane attack complex_AND_endoplasmic reticulum membrane_AND_plasma membrane_AND_integral to plasma membrane_AND_ceramide metabolic process_AND_integral to membrane_AND_apical plasma membrane_AND_hydrolase activity_AND_ceramidase activity
5	ZDB-GENE-040625-120	asna1	____5	arsA arsenite transporter, ATP-binding, homolog 1 (bacterial)	ATP binding_AND_anion transport_AND_membrane
5	ZDB-GENE-030131-4334	atf1	____5	activating transcription factor 1	DNA binding_AND_transcription factor activity_AND_protein binding_AND_nucleus_AND_regulation of transcription, DNA-dependent_AND_sequence-specific DNA binding_AND_protein dimerization activity
5	ZDB-GENE-040426-728	atf3	____5	activating transcription factor 3	DNA binding_AND_transcription factor activity_AND_nucleus_AND_regulation of transcription, DNA-dependent_AND_response to virus_AND_sequence-specific DNA binding_AND_protein dimerization activity
5	ZDB-GENE-040426-2804	atp13a	____5	ATPase type 13A	nucleotide binding_AND_catalytic activity_AND_ATP binding_AND_transport_AND_cation transport_AND_metabolic process_AND_ATPase activity, coupled to transmembrane movement of ions, phosphorylative mechanism_AND_integral to membrane_AND_hydrolase activity_AND_hydrolase activity, acting on acid anhydrides, catalyzing transmembrane movement of substances
5	ZDB-GENE-001127-2	atp1b2a	____5	ATPase, Na+/K+ transporting, beta 2a polypeptide	sodium:potassium-exchanging ATPase activity_AND_membrane attack complex_AND_transport_AND_potassium ion transport_AND_sodium ion transport_AND_integral to membrane
5	ZDB-GENE-030925-29	atp2b1a	____5	ATPase, Ca++ transporting, plasma membrane 1a	nucleotide binding_AND_catalytic activity_AND_calcium-transporting ATPase activity_AND_calcium ion binding_AND_ATP binding_AND_membrane attack complex_AND_cation transport_AND_calcium ion transport_AND_metabolic process_AND_calcium ion transmembrane transporter activity_AND_ATPase activity, coupled to transmembrane movement of ions, phosphorylative mechanism_AND_integral to membrane_AND_hydrolase…
5	ZDB-GENE-030131-2019	atrxl	____5	alpha thalassemia/mental retardation syndrome X-linked, like	protein binding_AND_zinc ion binding
5	ZDB-GENE-000403-1	axin1	____5	axin 1	eye development_AND_signal transducer activity_AND_intracellular_AND_cytoplasm_AND_activation of JNK activity_AND_multicellular organismal development_AND_determination of left/right symmetry_AND_dorsal/ventral pattern formation_AND_negative regulation of Wnt receptor signaling pathway_AND_fin regeneration_AND_positive regulation of JNK cascade_AND_embryonic eye morphogenesis
5	ZDB-GENE-030121-1	azin1	____5	antizyme inhibitor 1	catalytic activity_AND_polyamine biosynthetic process
5	ZDB-GENE-040801-191	b3gat2	____5	beta-1,3-glucuronyltransferase 2 (glucuronosyltransferase S)	biological_process_AND_galactosylgalactosylxylosylprotein 3-beta-glucuronosyltransferase activity_AND_membrane
5	ZDB-GENE-030131-8470	b3gnt5	____5	UDP-GlcNAc:betaGal beta-1,3-N-acetylglucosaminyltransferase 5	membrane attack complex_AND_protein amino acid glycosylation_AND_galactosyltransferase activity_AND_integral to membrane_AND_transferase activity, transferring glycosyl groups
5	ZDB-GENE-000511-6	bax	____5	bcl2-associated X protein	apoptosis_AND_regulation of apoptosis_AND_positive regulation of apoptosis_AND_positive regulation of caspase activity_AND_response to cadmium ion_AND_response to methylmercury
5	ZDB-GENE-040426-1083	bbs5	____5	Bardet-Biedl syndrome 5	heart looping_AND_molecular_function_AND_cellular_component_AND_melanosome transport_AND_intracellular transport_AND_pigment granule aggregation in cell center
5	ZDB-GENE-040426-2922	bc2	____5	putative breast adenocarcinoma marker	membrane attack complex_AND_cytoplasm_AND_endosome_AND_transport_AND_protein transport
5	ZDB-GENE-030131-5598	bin2l	____5	bridging integrator 2, like	protein binding_AND_cytoplasm
5	ZDB-GENE-010502-3	bing3y	____5	bing3 like gene	calcium ion binding
5	ZDB-GENE-980528-2059	bmp4	____5	bone morphogenetic protein 4	mesoderm formation_AND_extracellular region_AND_determination of left/right symmetry_AND_heart development_AND_growth factor activity_AND_embryonic hemopoiesis_AND_negative regulation of endodermal cell fate specification_AND_cell fate commitment_AND_determination of ventral identity
5	ZDB-GENE-040805-1	braf	____5	v-raf murine sarcoma viral oncogene homolog B1	nucleotide binding_AND_protein kinase activity_AND_protein serine/threonine kinase activity_AND_protein tyrosine kinase activity_AND_ATP binding_AND_protein amino acid phosphorylation_AND_zinc ion transport_AND_signal transduction_AND_intracellular signaling cascade_AND_zinc ion binding_AND_transferase activity_AND_metal ion binding
5	ZDB-GENE-030131-3951	bzw1a	____5	basic leucine zipper and W2 domains 1a	transcription_AND_transcription termination_AND_regulation of transcription, DNA-dependent_AND_transcription antitermination
5	ZDB-GENE-040426-2881	bzw1b	____5	basic leucine zipper and W2 domains 1b	cellular_component_AND_transcription_AND_transcription termination_AND_regulation of transcription, DNA-dependent_AND_transcription antitermination
5	ZDB-GENE-050522-285	c10orf11	____5	chromosome 10 open reading frame 11	protein binding_AND_biological_process
5	ZDB-GENE-030131-2772	c1galt1c1	____5	C1GALT1-specific chaperone 1	molecular_function_AND_cellular_component_AND_biological_process
5	ZDB-GENE-030131-6808	c2orf24	____5	chromosome 2 open reading frame 24	molecular_function_AND_cellular_component_AND_biological_process
5	ZDB-GENE-990415-36	c3b	____5	complement component c3b	endopeptidase inhibitor activity_AND_protein binding_AND_extracellular region_AND_inflammatory response_AND_complement activation
5	ZDB-GENE-050320-99	c6ast3	____5	six-cysteine containing astacin protease 3	endopeptidase inhibitor activity_AND_cellular_component_AND_proteolysis_AND_zinc ion transport_AND_metalloendopeptidase inhibitor activity_AND_peptidase activity_AND_zinc ion binding_AND_hydrolase activity_AND_metal ion binding
5	ZDB-GENE-000208-17	calr	____5	calreticulin	calcium ion binding_AND_endoplasmic reticulum_AND_protein folding_AND_unfolded protein binding
5	ZDB-GENE-030131-9907	calrl	____5	calreticulin like	calcium ion binding_AND_endoplasmic reticulum_AND_protein folding_AND_unfolded protein binding
5	ZDB-GENE-040718-277	camk2d2	____5	calcium/calmodulin-dependent protein kinase (CaM kinase) II delta 2	nucleotide binding_AND_protein kinase activity_AND_protein serine/threonine kinase activity_AND_calmodulin-dependent protein kinase activity_AND_calmodulin binding_AND_ATP binding_AND_cellular_component_AND_protein amino acid phosphorylation_AND_transferase activity
5	ZDB-GENE-040426-2441	cant1	____5	calcium activated nucleotidase 1	calcium ion binding_AND_cellular_component_AND_biological_process_AND_pyrophosphatase activity
5	ZDB-GENE-030113-3	capns1a	____5	calpain, small subunit 1 a	calcium ion binding_AND_cellular_component
5	ZDB-GENE-030131-5237	capza1	____5	capping protein (actin filament) muscle Z-line, alpha 1	actin binding_AND_F-actin capping protein complex_AND_Z disc_AND_actin cytoskeleton organization and biogenesis
5	ZDB-GENE-000713-1	casp8	____5	caspase 8, apoptosis-related cysteine peptidase	protein binding_AND_proteolysis_AND_apoptosis_AND_cysteine-type peptidase activity_AND_regulation of apoptosis_AND_positive regulation of apoptosis
5	ZDB-GENE-030825-5	casp9	____5	caspase 9, apoptosis-related cysteine protease	endopeptidase inhibitor activity_AND_protein binding_AND_intracellular_AND_proteolysis_AND_apoptosis_AND_peptidase activity_AND_cysteine-type peptidase activity_AND_hydrolase activity_AND_regulation of apoptosis_AND_positive regulation of apoptosis
5	ZDB-GENE-020812-1	caspb	____5	caspase b	endopeptidase inhibitor activity_AND_protein binding_AND_proteolysis_AND_apoptosis_AND_peptidase activity_AND_cysteine-type peptidase activity_AND_hydrolase activity
5	ZDB-GENE-021030-3	cbs	____5	cystathionine-beta-synthase	catalytic activity_AND_cystathionine beta-synthase activity_AND_cytoplasm_AND_cysteine biosynthetic process from serine_AND_metabolic process_AND_cysteine biosynthetic process via cystathionine_AND_pyridoxal phosphate binding
5	ZDB-GENE-030131-4945	cbx1a	____5	chromobox homolog 1a (HP1 beta homolog Drosophila)	chromatin_AND_chromatin binding_AND_nucleus_AND_chromatin assembly or disassembly
5	ZDB-GENE-000208-28	ccl1	____5	CC chemokine 1	cytokine activity_AND_extracellular region_AND_extracellular space_AND_immune response_AND_chemokine activity
5	ZDB-GENE-980526-176	ccnd1	____5	cyclin D1	nucleus_AND_camera-type eye morphogenesis
5	ZDB-GENE-020419-5	cct3	____5	chaperonin containing TCP1, subunit 3 (gamma)	nucleotide binding_AND_protein binding_AND_ATP binding_AND_cytoplasm_AND_protein folding_AND_cellular protein metabolic process_AND_negative regulation of retinal cell programmed cell death_AND_embryonic eye morphogenesis_AND_unfolded protein binding
5	ZDB-GENE-030131-1986	cd99l2	____5	CD99 antigen-like 2	membrane attack complex_AND_signal recognition particle, endoplasmic reticulum targeting_AND_negative regulation of signal transduction_AND_integral to membrane
5	ZDB-GENE-041114-163	cdadc1	____5	cytidine and dCMP deaminase domain containing 1	cellular_component_AND_zinc ion transport_AND_zinc ion binding_AND_hydrolase activity_AND_metal ion binding
5	ZDB-GENE-040704-22	cdc42ep4	____5	CDC42 effector protein (Rho GTPase binding) 4	molecular_function_AND_cellular_component_AND_biological_process
5	ZDB-GENE-030131-6069	cdc42l	____5	cell division cycle 42, like	nucleotide binding_AND_GTP binding_AND_membrane attack complex_AND_intracellular_AND_small GTPase mediated signal transduction
5	ZDB-GENE-030131-9260	cdc42se1	____5	CDC42 small effector 1	molecular_function_AND_membrane attack complex_AND_cytoplasm_AND_cytoskeleton_AND_biological_process
5	ZDB-GENE-010606-1	cdh1	____5	cadherin 1, epithelial	gastrulation with mouth forming second_AND_neuron migration_AND_neural tube formation_AND_calcium channel activity_AND_calcium ion binding_AND_membrane attack complex_AND_microvillus_AND_cell-cell adherens junction_AND_cell cortex_AND_calcium ion transport_AND_homophilic cell adhesion_AND_ectoderm development_AND_germ cell migration_AND_integral to membrane_AND_cell-cell adhesion_AND_catenin comp…
5	ZDB-GENE-040426-2741	cdk2	____5	cyclin-dependent kinase 2	nucleotide binding_AND_protein kinase activity_AND_protein serine/threonine kinase activity_AND_ATP binding_AND_protein amino acid phosphorylation_AND_transferase activity
5	ZDB-GENE-030131-6034	cdv3	____5	carnitine deficiency-associated gene expressed in ventricle 3	cytoplasm
5	ZDB-GENE-980526-330	cdx4	____5	caudal type homeo box transcription factor 4	somitogenesis_AND_DNA binding_AND_transcription factor activity_AND_nucleus_AND_regulation of transcription, DNA-dependent_AND_multicellular organismal development_AND_anterior/posterior axis specification_AND_anterior/posterior pattern formation_AND_rostrocaudal neural tube patterning_AND_hindbrain-spinal cord boundary formation_AND_hemopoiesis_AND_pancreas development_AND_sequence-specific DNA …
5	ZDB-GENE-020111-3	cebpb	____5	CCAAT/enhancer binding protein (C/EBP), beta	DNA binding_AND_transcription factor activity_AND_nucleus_AND_regulation of transcription, DNA-dependent_AND_response to bacterium_AND_sequence-specific DNA binding_AND_protein dimerization activity
5	ZDB-GENE-040426-1154	cep63	____5	centrosomal protein 63	molecular_function_AND_cellular_component_AND_biological_process
5	ZDB-GENE-980526-487	cfb	____5	complement factor B	serine-type endopeptidase activity_AND_extracellular region_AND_signal recognition particle, endoplasmic reticulum targeting_AND_proteolysis_AND_complement activation_AND_response to bacterium_AND_negative regulation of signal transduction
5	ZDB-GENE-040426-896	chek1	____5	CHK1 checkpoint homolog (S. pombe)	nucleotide binding_AND_protein kinase activity_AND_protein serine/threonine kinase activity_AND_ATP binding_AND_cellular_component_AND_protein amino acid phosphorylation_AND_transferase activity
5	ZDB-GENE-040426-2812	chmp4b	____5	chromatin modifying protein 4B	cytoplasm_AND_transport_AND_protein transport
5	ZDB-GENE-040426-1374	chmp5	____5	chromatin modifying protein 5	molecular_function_AND_cytoplasm_AND_transport_AND_protein transport
5	ZDB-GENE-040808-57	ciapin1	____5	cytokine induced apoptosis inhibitor 1	molecular_function_AND_cellular_component_AND_biological_process
5	ZDB-GENE-010328-13	cldn11	____5	claudin 11	structural molecule activity_AND_membrane attack complex_AND_tight junction_AND_integral to membrane
5	ZDB-GENE-010328-5	cldne	____5	claudin e	structural molecule activity_AND_membrane attack complex_AND_tight junction_AND_integral to membrane
5	ZDB-GENE-040426-2542	clic5	____5	chloride intracellular channel 5	voltage-gated chloride channel activity_AND_chloride transport_AND_membrane
5	ZDB-GENE-040426-1774	clu	____5	clusterin (complement lysis inhibitor, SP-40,40, sulfated glycoprotein 2, testosterone-repressed prostate message 2, apolipoprotein J)	cell death
5	ZDB-GENE-040426-2113	cmpk	____5	cytidylate kinase	nucleotide binding_AND_cytidylate kinase activity_AND_ATP binding_AND_nucleus_AND_cytoplasm_AND_nucleobase, nucleoside, nucleotide and nucleic acid metabolic process_AND_transferase activity_AND_phosphotransferase activity, phosphate group as acceptor_AND_nucleotide kinase activity_AND_nucleobase, nucleoside, nucleotide kinase activity
5	ZDB-GENE-030131-5499	cndp2	____5	CNDP dipeptidase 2 (metallopeptidase M20 family)	cellular_component_AND_proteolysis_AND_hydrolase activity_AND_protein dimerization activity
5	ZDB-GENE-030131-542	cnn2	____5	calponin 2	actin binding_AND_cellular_component_AND_actomyosin structure organization and biogenesis_AND_regulation of MAPKKK cascade_AND_regulation of blood vessel endothelial cell migration
5	ZDB-GENE-040426-2845	cnot8	____5	CCR4-NOT transcription complex, subunit 8	nucleus
5	ZDB-GENE-060315-3	cnpy1	____5	canopy1	endoplasmic reticulum_AND_signal recognition particle, endoplasmic reticulum targeting_AND_fibroblast growth factor receptor signaling pathway_AND_negative regulation of signal transduction_AND_midbrain-hindbrain boundary development
5	ZDB-GENE-040426-2671	cog2	____5	component of oligomeric golgi complex 2	Golgi organization and biogenesis_AND_protein transport_AND_membrane
5	ZDB-GENE-030516-3	col18a1	____5	collagen type XVIII, alpha 1	structural molecule activity_AND_binding_AND_extracellular region_AND_cytoplasm_AND_phosphate transport_AND_cell adhesion_AND_collagen catabolic process_AND_extracellular matrix
5	ZDB-GENE-030131-9102	col1a1	____5	collagen, type I, alpha 1	extracellular matrix structural constituent_AND_collagen_AND_cytoplasm_AND_phosphate transport_AND_regulation of ossification_AND_collagen catabolic process
5	ZDB-GENE-030131-8415	col1a2	____5	collagen, type I, alpha 2	extracellular matrix structural constituent_AND_collagen_AND_cytoplasm_AND_phosphate transport_AND_collagen catabolic process
5	ZDB-GENE-030131-4317	cops4	____5	COP9 constitutive photomorphogenic homolog subunit 4 (Arabidopsis)	nucleus_AND_cytoplasm_AND_biological_process_AND_signalosome
5	ZDB-GENE-000406-6	copz1	____5	coatomer protein complex, subunit zeta 1	lens development in camera-type eye_AND_protein binding_AND_intracellular protein transport_AND_vesicle-mediated transport_AND_membrane coat
5	ZDB-GENE-030131-2258	coro2a	____5	coronin, actin binding protein, 2A	molecular_function_AND_cellular_component_AND_biological_process
5	ZDB-GENE-010522-1	cp	____5	ceruloplasmin	copper ion transmembrane transporter activity_AND_copper ion binding_AND_copper ion transport_AND_oxidoreductase activity_AND_metal ion binding_AND_oxidation reduction
5	ZDB-GENE-030131-1132	cpb1	____5	carboxypeptidase B1 (tissue)	carboxypeptidase activity_AND_calcium ion binding_AND_proteolysis_AND_zinc ion binding
5	ZDB-GENE-041010-9	cpt1al	____5	carnitine palmitoyltransferase 1A like	cellular_component_AND_acyltransferase activity_AND_response to bacterium
5	ZDB-GENE-040426-1626	creld2	____5	cysteine-rich with EGF-like domains 2	calcium channel activity_AND_calcium ion binding_AND_extracellular region_AND_signal recognition particle, endoplasmic reticulum targeting_AND_calcium ion transport_AND_negative regulation of signal transduction_AND_calcium channel inhibitor activity
5	ZDB-GENE-040426-2951	crkl	____5	v-crk sarcoma virus CT10 oncogene homolog (avian)-like	protein binding_AND_cellular_component_AND_myoblast fusion
5	ZDB-GENE-010426-7	cry4	____5	cryptochrome 4	DNA photolyase activity_AND_DNA repair
5	ZDB-GENE-040426-2385	csnk1db	____5	casein kinase 1, delta b	nucleotide binding_AND_protein kinase activity_AND_protein serine/threonine kinase activity_AND_ATP binding_AND_protein amino acid phosphorylation_AND_transferase activity
5	ZDB-GENE-030131-774	cth	____5	cystathionase (cystathionine gamma-lyase)	catalytic activity_AND_amino acid metabolic process_AND_lyase activity_AND_pyridoxal phosphate binding
5	ZDB-GENE-060815-3	ctnna2	____5	catenin (cadherin-associated protein), alpha 2	structural molecule activity_AND_cell adhesion_AND_actin cytoskeleton_AND_cadherin binding
5	ZDB-GENE-050522-352	ctns	____5	cystinosis, nephropathic	molecular_function_AND_cellular_component_AND_biological_process
5	ZDB-GENE-030619-9	ctsc	____5	cathepsin C	cysteine-type endopeptidase activity_AND_endopeptidase inhibitor activity_AND_proteolysis_AND_cysteine-type peptidase activity_AND_hydrolase activity
5	ZDB-GENE-010131-8	ctsd	____5	cathepsin D	aspartic-type endopeptidase activity_AND_endopeptidase inhibitor activity_AND_signal recognition particle, endoplasmic reticulum targeting_AND_proteolysis_AND_negative regulation of signal transduction_AND_hydrolase activity
5	ZDB-GENE-001205-4	ctsk	____5	cathepsin K	cysteine-type endopeptidase activity_AND_endopeptidase inhibitor activity_AND_cellular_component_AND_proteolysis_AND_cysteine-type peptidase activity_AND_hydrolase activity
5	ZDB-GENE-030131-106	ctsl1a	____5	cathepsin L, 1 a	cysteine-type endopeptidase activity_AND_endopeptidase inhibitor activity_AND_proteolysis_AND_cysteine-type peptidase activity_AND_hydrolase activity
5	ZDB-GENE-030131-6283	cuedc2	____5	CUE domain containing 2	nucleus_AND_cytoplasm
5	ZDB-GENE-050417-174	cx35.4	____5	connexin 35.4	connexon complex_AND_cell communication_AND_integral to membrane
5	ZDB-GENE-010619-1	cx44.2	____5	connexin 44.2	membrane attack complex_AND_connexon complex_AND_cell communication_AND_integral to membrane
5	ZDB-GENE-030728-4	cxxc1	____5	CXXC finger 1 (PHD domain)	blood vessel development_AND_DNA binding_AND_protein binding_AND_zinc ion transport_AND_zinc ion binding_AND_hemopoiesis_AND_DNA methylation on cytosine_AND_metal ion binding
5	ZDB-GENE-040426-2614	cyb5b	____5	cytochrome b5 type B	cellular_component_AND_heme binding_AND_transition metal ion binding
5	ZDB-GENE-040426-1526	cyba	____5	cytochrome b-245, alpha polypeptide	cellular_component_AND_heme binding
5	ZDB-GENE-990415-44	cyp26a1	____5	cytochrome P450, subfamily XXVIA, polypeptide 1	blood vessel development_AND_somitogenesis_AND_monooxygenase activity_AND_iron ion binding_AND_membrane attack complex_AND_microsome_AND_heme biosynthetic process_AND_iron ion transport_AND_cellular iron ion homeostasis_AND_electron carrier activity_AND_oxidoreductase activity_AND_heme binding_AND_rhombomere 4 morphogenesis_AND_forebrain anterior/posterior pattern formation_AND_hindbrain developm…
5	ZDB-GENE-040625-2	cyp51	____5	cytochrome P450, family 51	monooxygenase activity_AND_iron ion binding_AND_heme biosynthetic process_AND_iron ion transport_AND_cellular iron ion homeostasis_AND_methyltransferase activity_AND_electron carrier activity_AND_heme binding_AND_metal ion binding
5	ZDB-GENE-040401-3	d4st1	____5	dermatan 4 sulfotransferase 1	membrane attack complex_AND_integral to membrane_AND_transferase activity
5	ZDB-GENE-020402-3	dacha	____5	dachshund a	nucleus_AND_inner ear development
5	ZDB-GENE-020402-4	dachb	____5	dachshund b	molecular_function_AND_nucleus_AND_inner ear development
5	ZDB-GENE-020402-5	dachc	____5	dachshund c	molecular_function_AND_nucleus_AND_biological_process
5	ZDB-GENE-010102-1	dcn	____5	decorin	protein binding
5	ZDB-GENE-040704-65	dctn3	____5	dynactin 3 (p22)	molecular_function_AND_cellular_component_AND_biological_process
5	ZDB-GENE-040426-2656	ddc	____5	dopa decarboxylase	catalytic activity_AND_cellular_component_AND_amino acid and derivative metabolic process_AND_lyase activity_AND_carboxy-lyase activity_AND_carboxylic acid metabolic process_AND_pyridoxal phosphate binding
5	ZDB-GENE-040426-2147	ddost	____5	dolichyl-diphosphooligosaccharide-protein glycosyltransferase	dolichyl-diphosphooligosaccharide-protein glycotransferase activity_AND_endoplasmic reticulum membrane_AND_protein amino acid N-linked glycosylation via asparagine
5	ZDB-GENE-040625-160	ddt	____5	D-dopachrome tautomerase	molecular_function_AND_cellular_component_AND_biological_process
5	ZDB-GENE-040718-404	dgcr2	____5	DiGeorge syndrome critical region gene 2	binding_AND_cellular_component_AND_biological_process
5	ZDB-GENE-040426-2236	dhdds	____5	dehydrodolichyl diphosphate synthase	cellular_component_AND_metabolic process_AND_transferase activity
5	ZDB-GENE-990708-5	dkk1	____5	dickkopf 1	protein binding_AND_extracellular region_AND_cytoplasm_AND_multicellular organismal development_AND_ectoderm development_AND_negative regulation of Wnt receptor signaling pathway_AND_regulation of cell migration_AND_forebrain development_AND_notochord development_AND_cell migration involved in gastrulation
5	ZDB-GENE-031113-9	dnajb11	____5	DnaJ (Hsp40) homolog, subfamily B, member 11	cellular_component_AND_protein folding_AND_heat shock protein binding_AND_unfolded protein binding
5	ZDB-GENE-040910-4	dnajb13	____5	DnaJ (Hsp40) related, subfamily B, member 13	cellular_component_AND_protein folding_AND_heat shock protein binding_AND_unfolded protein binding
5	ZDB-GENE-040426-1195	dopey2	____5	dopey family member 2	molecular_function_AND_cellular_component_AND_biological_process
5	ZDB-GENE-040426-2018	dusp1	____5	dual specificity phosphatase 1	protein tyrosine phosphatase activity_AND_cellular_component_AND_protein amino acid dephosphorylation_AND_protein tyrosine/serine/threonine phosphatase activity_AND_hydrolase activity_AND_MAP kinase tyrosine/serine/threonine phosphatase activity
5	ZDB-GENE-040426-709	dusp4	____5	dual specificity phosphatase 4	M phase of mitotic cell cycle_AND_protein tyrosine phosphatase activity_AND_intracellular_AND_protein amino acid dephosphorylation_AND_protein tyrosine/serine/threonine phosphatase activity_AND_hydrolase activity_AND_MAP kinase tyrosine/serine/threonine phosphatase activity
5	ZDB-GENE-010625-1	dusp5	____5	dual specificity phosphatase 5	protein tyrosine phosphatase activity_AND_protein amino acid dephosphorylation_AND_protein tyrosine/serine/threonine phosphatase activity_AND_hydrolase activity_AND_MAP kinase tyrosine/serine/threonine phosphatase activity
5	ZDB-GENE-040426-808	edem1	____5	ER degradation enhancer, mannosidase alpha-like 1	mannosyl-oligosaccharide 1,2-alpha-mannosidase activity_AND_calcium ion binding_AND_membrane
5	ZDB-GENE-040426-1710	edf1	____5	endothelial differentiation-related factor 1	DNA binding_AND_nucleus_AND_transcription_AND_transcription termination_AND_regulation of transcription, DNA-dependent_AND_transcription antitermination_AND_sequence-specific DNA binding
5	ZDB-GENE-020916-2	eef2k	____5	elongation factor-2 kinase	protein serine/threonine kinase activity_AND_binding_AND_ATP binding_AND_cellular_component_AND_protein amino acid phosphorylation
5	ZDB-GENE-980526-335	ef1	____5	ETS-related factor1	DNA binding_AND_transcription factor activity_AND_nucleus_AND_regulation of transcription, DNA-dependent_AND_sequence-specific DNA binding
5	ZDB-GENE-040718-157	egfl6	____5	EGF-like-domain, multiple 6	calcium ion binding_AND_biological_process_AND_membrane
5	ZDB-GENE-040426-2541	egln3	____5	egl nine homolog 3 (C. elegans)	iron ion binding_AND_oxidoreductase activity_AND_oxidoreductase activity, acting on paired donors, with incorporation or reduction of molecular oxygen, 2-oxoglutarate as one donor, and incorporation of one atom each of oxygen into both donors_AND_protein metabolic process
5	ZDB-GENE-030131-9347	ehd2	____5	EH-domain containing 2	nucleotide binding_AND_GTPase activity_AND_calcium ion binding_AND_GTP binding_AND_cellular_component
5	ZDB-GENE-040724-44	ehmt1a	____5	euchromatic histone-lysine N-methyltransferase 1a	nucleus_AND_methyltransferase activity_AND_zinc ion binding_AND_chromatin modification_AND_histone-lysine N-methyltransferase activity
5	ZDB-GENE-030131-3085	eif2s2	____5	eukaryotic translation initiation factor 2, subunit 2 beta	translation initiation factor activity_AND_translational initiation
5	ZDB-GENE-030131-8442	eif3d	____5	eukaryotic translation initiation factor 3, subunit D	translation initiation factor activity_AND_cellular_component_AND_translational initiation
5	ZDB-GENE-031030-2	eif4a1a	____5	eukaryotic translation initiation factor 4A, isoform 1A	nucleic acid binding_AND_helicase activity_AND_ATP binding_AND_ATP-dependent helicase activity_AND_hydrolase activity
5	ZDB-GENE-031118-110	eif6	____5	eukaryotic translation initiation factor 6	integrin-mediated signaling pathway_AND_mature ribosome assembly_AND_ribosome binding
5	ZDB-GENE-030131-5485	elovl1	____5	elongation of very long chain fatty acids (FEN1/Elo2, SUR4/Elo3, yeast)-like 1	molecular_function_AND_biological_process_AND_integral to membrane
5	ZDB-GENE-030114-1	elovl6	____5	ELOVL family member 6, elongation of long chain fatty acids (yeast)	membrane attack complex_AND_mitochondrion_AND_integral to membrane
5	ZDB-GENE-990415-54	emx2	____5	empty spiracles homeobox 2	DNA binding_AND_transcription factor activity_AND_nucleus_AND_regulation of transcription, DNA-dependent_AND_brain development_AND_sequence-specific DNA binding
5	ZDB-GENE-001207-7	epha4a	____5	eph receptor A4a	nucleotide binding_AND_protein kinase activity_AND_protein tyrosine kinase activity_AND_transmembrane receptor protein tyrosine kinase activity_AND_receptor activity_AND_ephrin receptor activity_AND_ATP binding_AND_membrane attack complex_AND_protein amino acid phosphorylation_AND_transmembrane receptor protein tyrosine kinase signaling pathway_AND_anterior/posterior pattern formation_AND_cell-ce…
5	ZDB-GENE-040426-795	ergic3	____5	ERGIC and golgi 3	molecular_function_AND_membrane attack complex_AND_transport_AND_integral to membrane
5	ZDB-GENE-040426-1312	ero1l	____5	ERO1-like (S. cerevisiae)	protein binding_AND_endoplasmic reticulum membrane_AND_protein thiol-disulfide exchange_AND_electron carrier activity_AND_oxidoreductase activity, acting on sulfur group of donors, disulfide as acceptor_AND_FAD binding
5	ZDB-GENE-050913-156	esco2	____5	establishment of cohesion 1 homolog 2 (S. cerevisiae)	nucleus_AND_DNA repair_AND_zinc ion transport_AND_zinc ion binding_AND_acyltransferase activity_AND_metal ion binding
5	ZDB-GENE-000607-65	evla	____5	Enah/Vasp-like a	hydrogen ion transmembrane transporter activity_AND_proton-transporting two-sector ATPase complex
5	ZDB-GENE-041124-3	ext2	____5	exostoses (multiple) 2	heparan sulfate proteoglycan biosynthetic process_AND_membrane_AND_regulation of axon extension_AND_pectoral fin development_AND_embryonic pectoral fin morphogenesis_AND_positive regulation of fibroblast growth factor receptor signaling pathway_AND_N-acetylglucosaminyl-proteoglycan 4-beta-glucuronosyltransferase activity
5	ZDB-GENE-050417-234	f3b	____5	coagulation factor IIIb	blood coagulation_AND_integral to membrane
5	ZDB-GENE-030131-5531	f5	____5	coagulation factor V	copper ion transmembrane transporter activity_AND_copper ion binding_AND_copper ion transport_AND_cell adhesion_AND_oxidoreductase activity_AND_metal ion binding_AND_oxidation reduction
5	ZDB-GENE-040801-125	fam49a	____5	family with sequence similarity 49, member A	DNA binding_AND_cellular_component_AND_DNA methylation_AND_N-methyltransferase activity
5	ZDB-GENE-040426-2908	far1	____5	fatty acyl CoA reductase 1	catalytic activity_AND_binding_AND_cellular_component_AND_metabolic process
5	ZDB-GENE-041212-85	fbxo44	____5	F-box protein 44	protein binding_AND_cellular_component_AND_protein catabolic process
5	ZDB-GENE-050506-78	fdps	____5	farnesyl diphosphate synthase (farnesyl pyrophosphate synthetase, dimethylallyltranstransferase, geranyltranstransferase)	cellular_component_AND_isoprenoid biosynthetic process_AND_transferase activity
5	ZDB-GENE-030131-9261	fgb	____5	fibrinogen, B beta polypeptide	receptor binding_AND_fibrinogen complex_AND_signal transduction_AND_platelet activation_AND_protein binding, bridging_AND_protein polymerization
5	ZDB-GENE-030131-3101	fkbp10	____5	FK506 binding protein 10	calcium ion binding_AND_endoplasmic reticulum_AND_protein folding
5	ZDB-GENE-030616-357	fkbp11	____5	FK506 binding protein 11	peptidyl-prolyl cis-trans isomerase activity_AND_protein folding
5	ZDB-GENE-041010-192	fn3krp	____5	fructosamine-3-kinase-related protein	cellular_component_AND_biological_process_AND_kinase activity
5	ZDB-GENE-031222-4	fos	____5	v-fos FBJ murine osteosarcoma viral oncogene homolog	DNA binding_AND_double-stranded DNA binding_AND_transcription factor activity_AND_nucleus_AND_regulation of transcription, DNA-dependent_AND_sequence-specific DNA binding_AND_protein dimerization activity
5	ZDB-GENE-041203-1	foxp1b	____5	forkhead box P1b	DNA binding_AND_transcription factor activity_AND_intracellular_AND_nucleus_AND_transcription termination_AND_regulation of transcription, DNA-dependent_AND_zinc ion transport_AND_zinc ion binding_AND_transcription antitermination_AND_sequence-specific DNA binding_AND_metal ion binding
5	ZDB-GENE-030131-7434	fuca1	____5	fucosidase, alpha-L- 1, tissue	catalytic activity_AND_alpha-L-fucosidase activity_AND_carbohydrate metabolic process_AND_cation binding
5	ZDB-GENE-030903-5	fyna	____5	FYN oncogene related to SRC, FGR, YES a	nucleotide binding_AND_gastrulation with mouth forming second_AND_protein kinase activity_AND_protein tyrosine kinase activity_AND_protein binding_AND_ATP binding_AND_nucleus_AND_cytosol_AND_protein amino acid phosphorylation_AND_transferase activity_AND_regulation of protein kinase activity_AND_protein amino acid autophosphorylation_AND_cytosolic calcium ion homeostasis_AND_convergent extension …
5	ZDB-GENE-050706-89	fynb	____5	FYN oncogene related to SRC, FGR, YES b	nucleotide binding_AND_protein kinase activity_AND_protein tyrosine kinase activity_AND_protein binding_AND_ATP binding_AND_cellular_component_AND_protein amino acid phosphorylation_AND_transferase activity_AND_regulation of protein kinase activity_AND_convergent extension involved in gastrulation
5	ZDB-GENE-030131-7452	g3bp1	____5	GTPase activating protein (SH3 domain) binding protein 1	nucleotide binding_AND_nucleic acid binding_AND_intracellular_AND_transport
5	ZDB-GENE-031001-4	g6pc	____5	glucose-6-phosphatase, catalytic	catalytic activity_AND_biological_process_AND_membrane
5	ZDB-GENE-040426-1971	gadd45b	____5	growth arrest and DNA-damage-inducible, beta	somitogenesis_AND_response to cadmium ion_AND_response to methylmercury
5	ZDB-GENE-050223-1	gadd45bl	____5	growth arrest and DNA-damage-inducible, beta like	somitogenesis
5	ZDB-GENE-060421-6479	gale	____5	UDP-galactose-4-epimerase	catalytic activity_AND_UDP-glucose 4-epimerase activity_AND_binding_AND_cellular_component_AND_carbohydrate metabolic process_AND_galactose metabolic process_AND_isomerase activity_AND_racemase and epimerase activity, acting on carbohydrates and derivatives_AND_cellular metabolic process_AND_coenzyme binding
5	ZDB-GENE-050522-284	galnt7	____5	UDP-N-acetyl-alpha-D-galactosamine: polypeptide N-acetylgalactosaminyltransferase 7	calcium channel activity_AND_calcium ion binding_AND_sugar binding_AND_membrane attack complex_AND_calcium ion transport_AND_integral to membrane_AND_transferase activity_AND_transferase activity, transferring glycosyl groups_AND_calcium channel inhibitor activity_AND_manganese ion binding
5	ZDB-GENE-040426-2372	gatad2a	____5	GATA zinc finger domain containing 2A	nucleic acid binding_AND_transcription factor activity_AND_nucleus_AND_regulation of transcription, DNA-dependent_AND_zinc ion binding_AND_sequence-specific DNA binding
5	ZDB-GENE-030131-5906	gclm	____5	glutamate-cysteine ligase, modifier subunit	oxidoreductase activity_AND_ligase activity
5	ZDB-GENE-030131-8742	ggps1	____5	geranylgeranyl diphosphate synthase 1	cellular_component_AND_isoprenoid biosynthetic process_AND_transferase activity
5	ZDB-GENE-040426-921	gipc2	____5	GIPC PDZ domain containing family, member 2	protein binding_AND_cellular_component_AND_biological_process
5	ZDB-GENE-040426-2485	gkap1	____5	G kinase anchoring protein 1	cellular_component_AND_biological_process
5	ZDB-GENE-030131-688	glula	____5	glutamate-ammonia ligase (glutamine synthase) a	catalytic activity_AND_glutamate-ammonia ligase activity_AND_glutamine biosynthetic process_AND_nitrogen compound metabolic process
5	ZDB-GENE-030429-30	gmnn	____5	geminin, DNA replication inhibitor	negative regulation of DNA replication
5	ZDB-GENE-030131-2229	gnaia	____5	guanine nucleotide binding protein (G protein), alpha inhibiting activity polypeptide a	nucleotide binding_AND_signal transducer activity_AND_GTP binding_AND_cellular_component_AND_signal transduction_AND_G-protein coupled receptor protein signaling pathway_AND_guanyl nucleotide binding
5	ZDB-GENE-040426-1757	gnao1	____5	guanine nucleotide binding protein (G protein), alpha activating activity polypeptide O	nucleotide binding_AND_signal transducer activity_AND_GTP binding_AND_signal transduction_AND_G-protein coupled receptor protein signaling pathway_AND_guanyl nucleotide binding
5	ZDB-GENE-040426-2555	gng12	____5	guanine nucleotide binding protein (G protein), gamma 12	signal transducer activity_AND_heterotrimeric G-protein complex_AND_G-protein coupled receptor protein signaling pathway
5	ZDB-GENE-030131-9966	gng5	____5	guanine nucleotide binding protein (G protein), gamma 5	nucleosome_AND_DNA binding_AND_signal transducer activity_AND_nucleus_AND_heterotrimeric G-protein complex_AND_nucleosome assembly_AND_G-protein coupled receptor protein signaling pathway
5	ZDB-GENE-040227-1	gnmt	____5	glycine N-methyltransferase	methyltransferase activity
5	ZDB-GENE-040718-443	gpr137bb	____5	G protein-coupled receptor 137bb	receptor activity_AND_cellular_component_AND_biological_process
5	ZDB-GENE-040426-2161	gpr177	____5	G protein-coupled receptor 177	molecular_function_AND_cellular_component_AND_biological_process
5	ZDB-GENE-040912-60	gpx1b	____5	glutathione peroxidase 1b	peroxidase activity_AND_glutathione peroxidase activity_AND_cellular_component_AND_response to oxidative stress_AND_oxidoreductase activity_AND_oxidation reduction
5	ZDB-GENE-020125-1	gria1a	____5	glutamate receptor, ionotropic, AMPA 1a	receptor activity_AND_ionotropic glutamate receptor activity_AND_extracellular-glutamate-gated ion channel activity_AND_membrane attack complex_AND_transport_AND_integral to membrane_AND_synapse
5	ZDB-GENE-020125-3	gria2a	____5	glutamate receptor, ionotropic, AMPA 2a	receptor activity_AND_ionotropic glutamate receptor activity_AND_ion channel activity_AND_extracellular-glutamate-gated ion channel activity_AND_membrane attack complex_AND_transport_AND_ion transport_AND_integral to membrane_AND_synapse
5	ZDB-GENE-050522-264	grn2	____5	granulin 2	extracellular region_AND_biological_process_AND_protease inhibitor activity
5	ZDB-GENE-990415-85	gro1	____5	groucho 1	nucleus_AND_regulation of transcription
5	ZDB-GENE-030131-9653	gsna	____5	gelsolin a	actin binding
5	ZDB-GENE-030131-6779	gtf2h4	____5	general transcription factor IIH, polypeptide 4	RNA polymerase II transcription factor activity_AND_nucleus_AND_DNA repair_AND_regulation of transcription, DNA-dependent
5	ZDB-GENE-041007-2	gtpbp1l	____5	GTP binding protein 1, like	nucleotide binding_AND_GTPase activity_AND_GTP binding
5	ZDB-GENE-011128-7	gucy2f	____5	guanylate cyclase 2F, retinal	protein kinase activity_AND_protein tyrosine kinase activity_AND_ATP binding_AND_protein amino acid phosphorylation
5	ZDB-GENE-050506-24	h2afvl	____5	H2A histone family, member V, like	nucleosome_AND_DNA binding_AND_nucleus_AND_nucleosome assembly
5	ZDB-GENE-030131-8921	hagh	____5	hydroxyacylglutathione hydrolase	cellular_component_AND_biological_process_AND_hydrolase activity
5	ZDB-GENE-030912-10	hcfc1a	____5	host cell factor C1a	molecular_function_AND_cellular_component_AND_biological_process
5	ZDB-GENE-030131-9923	hells	____5	helicase, lymphoid-specific	nucleic acid binding_AND_DNA binding_AND_helicase activity_AND_ATP binding
5	ZDB-GENE-040426-868	herpud2	____5	HERPUD family member 2	molecular_function_AND_membrane attack complex_AND_protein modification process_AND_integral to membrane
5	ZDB-GENE-040426-1315	hif1al	____5	hypoxia-inducible factor 1, alpha subunit, like	DNA binding_AND_transcription factor activity_AND_signal transducer activity_AND_nucleus_AND_transcription termination_AND_regulation of transcription, DNA-dependent_AND_signal transduction_AND_transcription regulator activity_AND_transcription antitermination
5	ZDB-GENE-030826-19	hif1an	____5	hypoxia-inducible factor 1, alpha subunit inhibitor	peptide-aspartate beta-dioxygenase activity_AND_iron ion binding_AND_nucleus_AND_transcription_AND_transcription termination_AND_regulation of transcription, DNA-dependent_AND_iron ion transport_AND_cellular iron ion homeostasis_AND_oxidoreductase activity_AND_oxidoreductase activity, acting on single donors with incorporation of molecular oxygen, incorporation of two atoms of oxygen_AND_transcri…
5	ZDB-GENE-020802-3	hm13	____5	histocompatibility (minor) 13	aspartic-type endopeptidase activity_AND_integral to membrane_AND_regulation of neuron apoptosis
5	ZDB-GENE-030131-3102	hmox1	____5	heme oxygenase (decycling) 1	response to hypoxia_AND_heme oxygenase (decyclizing) activity_AND_response to chemical stimulus
5	ZDB-GENE-990415-103	hoxb2a	____5	homeo box B2a	DNA binding_AND_transcription factor activity_AND_nucleus_AND_transcription termination_AND_regulation of transcription, DNA-dependent_AND_transcription antitermination_AND_sequence-specific DNA binding
5	ZDB-GENE-030131-5773	hpx	____5	hemopexin	catalytic activity_AND_metal ion binding
5	ZDB-GENE-030131-5808	hrb	____5	HIV-1 Rev binding protein	ARF GTPase activator activity_AND_zinc ion binding_AND_regulation of ARF GTPase activity
5	ZDB-GENE-030131-5628	hsd17b12a	____5	hydroxysteroid (17-beta) dehydrogenase 12a	catalytic activity_AND_estradiol 17-beta-dehydrogenase activity_AND_binding_AND_membrane attack complex_AND_metabolic process_AND_integral to membrane_AND_oxidoreductase activity_AND_oxidation reduction
5	ZDB-GENE-031002-1	hsp90b1	____5	heat shock protein 90kDa beta (grp94), member 1	ATP binding_AND_endoplasmic reticulum_AND_protein folding_AND_unfolded protein binding
5	ZDB-GENE-040426-2832	hspa4l	____5	heat shock protein 4, like	nucleotide binding_AND_ATP binding
5	ZDB-GENE-031001-11	hspa5	____5	heat shock 70kDa protein 5 (glucose-regulated protein)	nucleotide binding_AND_ATP binding_AND_extracellular region_AND_endoplasmic reticulum
5	ZDB-GENE-030326-4	hspb1	____5	heat shock protein, alpha-crystallin-related, 1	nucleus_AND_nucleolus_AND_cytoplasm_AND_response to heat_AND_response to arsenic
5	ZDB-GENE-990910-10	iclp2	____5	invariant chain-like protein 2	molecular_function_AND_cellular_component_AND_biological_process
5	ZDB-GENE-020910-1	id2a	____5	inhibitor of DNA binding 2, dominant negative helix-loop-helix protein, a	nucleus_AND_transcription regulator activity_AND_regulation of transcription
5	ZDB-GENE-021231-1	igfbp1	____5	insulin-like growth factor binding protein 1	regulation of cell growth_AND_response to hypoxia_AND_insulin-like growth factor binding_AND_extracellular region_AND_negative regulation of cell proliferation
5	ZDB-GENE-040718-251	ikbke	____5	inhibitor of kappa light polypeptide gene enhancer in B-cells, kinase epsilon	nucleotide binding_AND_protein kinase activity_AND_ATP binding_AND_cellular_component_AND_protein modification process_AND_protein amino acid phosphorylation
5	ZDB-GENE-041008-93	im:7136654	____5	im:7136654	molecular_function_AND_endoplasmic reticulum_AND_biological_process
5	ZDB-GENE-060421-4388	ing1	____5	inhibitor of growth family, member 1	protein binding_AND_cellular_component_AND_zinc ion transport_AND_zinc ion binding_AND_metal ion binding
5	ZDB-GENE-050522-47	ing4	____5	inhibitor of growth family, member 4	protein binding_AND_cellular_component_AND_zinc ion transport_AND_zinc ion binding_AND_metal ion binding
5	ZDB-GENE-040426-1810	insm1a	____5	insulinoma-associated 1a	intracellular_AND_zinc ion binding
5	ZDB-GENE-041114-13	irf11	____5	interferon regulatory factor 11	transcription factor activity_AND_nucleus_AND_regulation of transcription, DNA-dependent
5	ZDB-GENE-040718-367	irf8	____5	interferon regulatory factor 8	transcription factor activity_AND_nucleus_AND_transcription termination_AND_regulation of transcription, DNA-dependent_AND_transcription antitermination
5	ZDB-GENE-030909-10	itgb1b	____5	integrin, beta 1b	receptor activity_AND_binding_AND_cell adhesion_AND_cell-matrix adhesion_AND_integrin-mediated signaling pathway_AND_integrin complex_AND_integral to membrane
5	ZDB-GENE-030616-116	itpka	____5	inositol 1,4,5-trisphosphate 3-kinase A	inositol trisphosphate 3-kinase activity
5	ZDB-GENE-030131-6266	ivns1abpb	____5	influenza virus NS1A binding protein b	protein binding_AND_nucleus_AND_cytoplasm_AND_cytoskeleton
5	ZDB-GENE-980526-142	jak1	____5	Janus kinase 1	nucleotide binding_AND_protein kinase activity_AND_protein tyrosine kinase activity_AND_non-membrane spanning protein tyrosine kinase activity_AND_protein binding_AND_ATP binding_AND_membrane attack complex_AND_cytoskeleton_AND_protein amino acid phosphorylation_AND_proteolysis_AND_zinc ion binding_AND_transferase activity
5	ZDB-GENE-040426-2172	junb	____5	jun B proto-oncogene	DNA binding_AND_transcription factor activity_AND_nucleus_AND_regulation of transcription, DNA-dependent_AND_sequence-specific DNA binding_AND_protein dimerization activity
5	ZDB-GENE-000201-9	kal1a	____5	Kallmann syndrome 1a sequence	motor activity_AND_extracellular region_AND_flagellum biogenesis_AND_flagellin-based flagellum hook_AND_protease inhibitor activity
5	ZDB-GENE-040426-878	kdelc1	____5	KDEL (Lys-Asp-Glu-Leu) containing 1	molecular_function_AND_endoplasmic reticulum_AND_signal recognition particle, endoplasmic reticulum targeting_AND_negative regulation of signal transduction
5	ZDB-GENE-020426-1	kif11	____5	kinesin family member 11	nucleotide binding_AND_microtubule motor activity_AND_ATP binding_AND_microtubule associated complex_AND_microtubule-based movement
5	ZDB-GENE-000208-21	kifc1	____5	kinesin family member C1	nucleotide binding_AND_microtubule motor activity_AND_sugar:hydrogen symporter activity_AND_ATP binding_AND_microtubule associated complex_AND_microtubule-based movement_AND_phosphoenolpyruvate-dependent sugar phosphotransferase system
5	ZDB-GENE-030131-9188	klf12a	____5	Kruppel-like factor 12a	nucleic acid binding_AND_intracellular_AND_zinc ion binding
5	ZDB-GENE-041010-56	kng1	____5	kininogen 1	cellular_component_AND_biological_process
5	ZDB-GENE-040426-2931	krt15	____5	keratin 15	structural molecule activity_AND_intermediate filament_AND_biological_process
5	ZDB-GENE-030411-6	krt18	____5	keratin 18	structural molecule activity_AND_intermediate filament
5	ZDB-GENE-000607-83	krt4	____5	keratin 4	structural molecule activity
5	ZDB-GENE-030131-9823	lama5	____5	laminin, alpha 5	receptor binding_AND_proteinaceous extracellular matrix_AND_basement membrane_AND_laminin-1 complex_AND_cell adhesion_AND_protein localization_AND_cell-cell adhesion_AND_regulation of cell adhesion_AND_regulation of cell migration_AND_pectoral fin morphogenesis_AND_medial fin morphogenesis_AND_regulation of embryonic development
5	ZDB-GENE-030131-1740	lass5	____5	LAG1 homolog, ceramide synthase 5 (S. cerevisiae)	DNA binding_AND_transcription factor activity_AND_membrane attack complex_AND_nucleus_AND_regulation of transcription, DNA-dependent_AND_integral to membrane_AND_sequence-specific DNA binding
5	ZDB-GENE-030804-11	lbr	____5	lamin B receptor	receptor activity_AND_nuclear inner membrane_AND_cell migration involved in gastrulation
5	ZDB-GENE-991213-5	lcp1	____5	lymphocyte cytosolic plastin 1	actin binding_AND_calcium channel activity_AND_calcium ion binding_AND_cytoplasm_AND_calcium ion transport_AND_calcium channel inhibitor activity_AND_metal ion binding
5	ZDB-GENE-030131-9543	lgals9l1	____5	lectin, galactoside-binding, soluble, 9 (galectin 9)-like 1	sugar binding_AND_cellular_component_AND_biological_process_AND_galactoside binding
5	ZDB-GENE-040718-398	limk2	____5	LIM domain kinase 2	nucleotide binding_AND_protein kinase activity_AND_protein binding_AND_ATP binding_AND_cellular_component_AND_protein amino acid phosphorylation_AND_zinc ion transport_AND_zinc ion binding_AND_metal ion binding
5	ZDB-GENE-040426-2737	lipf	____5	lipase, gastric	response to hypoxia_AND_catalytic activity_AND_cellular_component_AND_lipid metabolic process
5	ZDB-GENE-030131-9877	llgl2	____5	lethal giant larvae homolog 2 (Drosophila)	molecular_function_AND_cytoplasm_AND_cytoskeleton_AND_cytoskeleton organization and biogenesis_AND_negative regulation of cell proliferation_AND_epidermis development_AND_negative regulation of cell migration_AND_hemidesmosome assembly_AND_skin development
5	ZDB-GENE-010702-1	lmo4	____5	LIM domain only 4	cellular_component_AND_zinc ion transport_AND_zinc ion binding_AND_forebrain development_AND_embryonic camera-type eye development_AND_metal ion binding
5	ZDB-GENE-030131-8210	loxl3b	____5	lysyl oxidase-like 3b	protein-lysine 6-oxidase activity_AND_scavenger receptor activity_AND_copper ion binding_AND_membrane
5	ZDB-GENE-060503-915	lpcat1	____5	lysophosphatidylcholine acyltransferase 1	calcium channel activity_AND_calcium ion binding_AND_membrane attack complex_AND_calcium ion transport_AND_metabolic process_AND_acyltransferase activity_AND_integral to membrane_AND_calcium channel inhibitor activity_AND_1-acylglycerophosphocholine O-acyltransferase activity
5	ZDB-GENE-990415-142	lrh1	____5	lrh1	DNA binding_AND_transcription factor activity_AND_nucleus_AND_transcription termination_AND_regulation of transcription, DNA-dependent_AND_zinc ion transport_AND_zinc ion binding_AND_transcription antitermination_AND_sequence-specific DNA binding_AND_metal ion binding
5	ZDB-GENE-030131-7781	lrrfip2	____5	leucine rich repeat (in FLII) interacting protein 2	cellular_component_AND_biological_process
5	ZDB-GENE-030131-6948	lypla3	____5	lysophospholipase 3	phosphatidylcholine-sterol O-acyltransferase activity_AND_lipid metabolic process
5	ZDB-GENE-040426-2285	m6pr	____5	mannose-6-phosphate receptor (cation dependent)	lytic vacuole_AND_receptor activity_AND_mannose binding_AND_trans-Golgi network_AND_protein targeting to lysosome_AND_mannose transmembrane transporter activity_AND_mannose transport_AND_integral to membrane_AND_protein domain specific binding
5	ZDB-GENE-040426-2788	maf1	____5	MAF1 homolog (S. cerevisiae)	nucleus_AND_transcription_AND_transcription termination_AND_regulation of transcription, DNA-dependent_AND_negative regulation of transcription from RNA polymerase III promoter_AND_transcription regulator activity_AND_transcription antitermination
5	ZDB-GENE-040624-9	mafk	____5	v-maf musculoaponeurotic fibrosarcoma oncogene homolog K (avian)	DNA binding_AND_transcription factor activity_AND_nucleus_AND_transcription factor complex_AND_transcription, DNA-dependent_AND_regulation of transcription, DNA-dependent_AND_sequence-specific DNA binding_AND_positive regulation of transcription, DNA-dependent_AND_protein heterodimerization activity_AND_protein dimerization activity
5	ZDB-GENE-040426-2759	map2k1	____5	mitogen-activated protein kinase kinase 1	nucleotide binding_AND_protein kinase activity_AND_protein serine/threonine kinase activity_AND_ATP binding_AND_cellular_component_AND_protein amino acid phosphorylation_AND_transferase activity
5	ZDB-GENE-030131-6497	map4k5	____5	mitogen-activated protein kinase kinase kinase kinase 5	nucleotide binding_AND_protein kinase activity_AND_protein serine/threonine kinase activity_AND_small GTPase regulator activity_AND_ATP binding_AND_cellular_component_AND_protein amino acid phosphorylation
5	ZDB-GENE-010202-2	mapk14a	____5	mitogen-activated protein kinase 14a	nucleotide binding_AND_protein kinase activity_AND_protein serine/threonine kinase activity_AND_MAP kinase activity_AND_ATP binding_AND_nucleus_AND_cytoplasm_AND_protein amino acid phosphorylation_AND_response to stress_AND_protein kinase cascade_AND_transferase activity_AND_embryonic cleavage
5	ZDB-GENE-040121-1	mapk3	____5	mitogen-activated protein kinase 3	nucleotide binding_AND_protein kinase activity_AND_protein serine/threonine kinase activity_AND_MAP kinase activity_AND_ATP binding_AND_protein amino acid phosphorylation_AND_embryonic development_AND_transferase activity
5	ZDB-GENE-030131-5532	mapkapk2a	____5	mitogen-activated protein kinase-activated protein kinase 2a	nucleotide binding_AND_protein kinase activity_AND_protein serine/threonine kinase activity_AND_ATP binding_AND_protein amino acid phosphorylation_AND_transferase activity
5	ZDB-GENE-030131-1921	marcks	____5	myristoylated alanine rich protein kinase C substrate	calmodulin binding_AND_cellular_component_AND_biological_process_AND_kinase activity
5	ZDB-GENE-041010-8	mcfd2	____5	multiple coagulation factor deficiency 2	calcium channel activity_AND_calcium ion binding_AND_cellular_component_AND_calcium ion transport_AND_calcium channel inhibitor activity
5	ZDB-GENE-030825-1	mcl1b	____5	myeloid cell leukemia sequence 1b	apoptosis_AND_regulation of apoptosis_AND_chordate embryonic development_AND_negative regulation of apoptosis_AND_negative regulation of caspase activity
5	ZDB-GENE-020419-4	mcm3	____5	MCM3 minichromosome maintenance deficient 3 (S. cerevisiae)	nucleotide binding_AND_DNA binding_AND_ATP binding_AND_nucleus_AND_DNA replication initiation_AND_nucleoside-triphosphatase activity_AND_retina development in camera-type eye
5	ZDB-GENE-030131-9544	mcm4	____5	MCM4 minichromosome maintenance deficient 4, mitotin (S. cerevisiae)	nucleotide binding_AND_DNA binding_AND_ATP binding_AND_nucleus_AND_DNA replication initiation_AND_nucleoside-triphosphatase activity
5	ZDB-GENE-021209-1	mcm5	____5	MCM5 minichromosome maintenance deficient 5 (S. cerevisiae)	nucleotide binding_AND_mitotic cell cycle_AND_DNA binding_AND_ATP binding_AND_nucleus_AND_DNA replication initiation_AND_negative regulation of apoptosis
5	ZDB-GENE-030131-7655	mdh1b	____5	malate dehydrogenase 1b, NAD (soluble)	catalytic activity_AND_binding_AND_carbohydrate metabolic process_AND_glycolysis_AND_malate metabolic process_AND_oxidoreductase activity_AND_malate dehydrogenase activity_AND_oxidoreductase activity, acting on the CH-OH group of donors, NAD or NADP as acceptor_AND_L-malate dehydrogenase activity_AND_cellular carbohydrate metabolic process_AND_oxidation reduction
5	ZDB-GENE-030131-7190	mecp2	____5	methyl CpG binding protein 2	DNA binding_AND_nucleus
5	ZDB-GENE-040426-2032	med15	____5	mediator complex subunit 15	molecular_function_AND_nucleus_AND_cytoplasm_AND_transcription_AND_transcription termination_AND_regulation of transcription, DNA-dependent_AND_transcription antitermination
5	ZDB-GENE-050126-2	mical3	____5	flavoprotein oxidoreductase MICAL3	monooxygenase activity_AND_aromatic compound metabolic process_AND_zinc ion transport_AND_zinc ion binding_AND_oxidoreductase activity_AND_metal ion binding
5	ZDB-GENE-990910-11	mitfa	____5	microphthalmia-associated transcription factor a	nucleus_AND_nucleoplasm_AND_transcription, DNA-dependent_AND_transcription activator activity_AND_melanocyte differentiation_AND_transcription regulator activity_AND_regulation of transcription_AND_protein dimerization activity
5	ZDB-GENE-020213-1	mkrn1	____5	makorin, ring finger protein, 1	nucleic acid binding_AND_protein binding_AND_zinc ion transport_AND_zinc ion binding_AND_metal ion binding
5	ZDB-GENE-030901-1	mmp14a	____5	matrix metalloproteinase 14 (membrane-inserted) alpha	response to hypoxia_AND_catalytic activity_AND_metalloendopeptidase activity_AND_endopeptidase inhibitor activity_AND_calcium channel activity_AND_calcium ion binding_AND_proteinaceous extracellular matrix_AND_proteolysis_AND_calcium ion transport_AND_zinc ion transport_AND_metabolic process_AND_metalloendopeptidase inhibitor activity_AND_zinc ion binding_AND_anterior/posterior axis specification…
5	ZDB-GENE-040426-2132	mmp9	____5	matrix metalloproteinase 9	catalytic activity_AND_metalloendopeptidase activity_AND_endopeptidase inhibitor activity_AND_calcium channel activity_AND_calcium ion binding_AND_proteinaceous extracellular matrix_AND_proteolysis_AND_calcium ion transport_AND_zinc ion transport_AND_metabolic process_AND_metalloendopeptidase inhibitor activity_AND_zinc ion binding_AND_hydrolase activity_AND_calcium channel inhibitor activity_AND…
5	ZDB-GENE-030131-4091	mobkl2a	____5	MOB1, Mps One Binder kinase activator-like 2A (yeast)	protein binding_AND_cellular_component_AND_kinase activity
5	ZDB-GENE-041010-186	mogat2	____5	monoacylglycerol O-acyltransferase 2	molecular_function_AND_cellular_component_AND_biological_process
5	ZDB-GENE-030131-8774	mpzl2	____5	myelin protein zero-like 2	membrane
5	ZDB-GENE-040718-98	mrpl24	____5	mitochondrial ribosomal protein L24	structural constituent of ribosome_AND_intracellular_AND_mitochondrion_AND_translation_AND_ribonucleoprotein complex
5	ZDB-GENE-020905-3	msh6	____5	mutS homolog 6 (E. coli)	DNA binding_AND_double-stranded DNA binding_AND_ATP binding_AND_cellular_component_AND_mismatch repair_AND_mismatched DNA binding_AND_guanine/thymine mispair binding
5	ZDB-GENE-030826-25	msi2	____5	musashi homolog 2 (Drosophila)	nucleotide binding_AND_nucleic acid binding
5	ZDB-GENE-020806-3	mst1	____5	macrophage stimulating 1 (hepatocyte growth factor-like)	serine-type endopeptidase activity_AND_proteolysis
5	ZDB-GENE-030826-33	mvp	____5	major vault protein	cytoplasm_AND_ribonucleoprotein complex
5	ZDB-GENE-040426-1588	mxd3	____5	MAX dimerization protein 3	DNA binding_AND_nucleus_AND_transcription_AND_transcription termination_AND_regulation of transcription, DNA-dependent_AND_transcription regulator activity_AND_transcription antitermination
5	ZDB-GENE-040219-3	myd88	____5	myeloid differentiation primary response gene (88)	transmembrane receptor activity_AND_protein binding_AND_signal transduction_AND_intrinsic to membrane_AND_innate immune response
5	ZDB-GENE-040309-2	myf6	____5	myogenic factor 6	DNA binding_AND_nucleus_AND_regulation of transcription, DNA-dependent_AND_muscle development_AND_skeletal muscle development_AND_cell differentiation_AND_transcription regulator activity
5	ZDB-GENE-030131-4918	myl9l	____5	myosin, light polypeptide 9, like	calcium ion binding
5	ZDB-GENE-021022-3	myst3	____5	MYST histone acetyltransferase (monocytic leukemia) 3	nucleosome_AND_cartilage condensation_AND_DNA binding_AND_histone acetyltransferase activity_AND_protein binding_AND_nucleus_AND_nucleosome assembly_AND_zinc ion transport_AND_zinc ion binding_AND_embryonic pattern specification_AND_embryonic body morphogenesis_AND_neural crest cell fate specification_AND_histone acetylation_AND_metal ion binding_AND_embryonic skeletal development_AND_cartilage d…
5	ZDB-GENE-030131-5290	napa	____5	N-ethylmaleimide sensitive fusion protein attachment protein alpha	binding_AND_endoplasmic reticulum_AND_Golgi apparatus_AND_intracellular protein transport
5	ZDB-GENE-000210-13	nccrp1	____5	nonspecific cytotoxic cell receptor protein 1	receptor activity_AND_protein binding_AND_cellular_component_AND_protein catabolic process
5	ZDB-GENE-030826-34	ndrg1	____5	N-myc downstream regulated gene 1	phosphopantetheine binding
5	ZDB-GENE-040801-262	neu3.2	____5	sialidase 3.2	exo-alpha-sialidase activity_AND_soluble fraction_AND_cytosol_AND_biological_process
5	ZDB-GENE-050522-125	neu4	____5	sialidase 4	ganglioside metabolic process_AND_exo-alpha-sialidase activity_AND_endoplasmic reticulum
5	ZDB-GENE-040426-2227	nfkbiaa	____5	nuclear factor of kappa light polypeptide gene enhancer in B-cells inhibitor, alpha a	response to virus
5	ZDB-GENE-050306-25	nfyb	____5	nuclear transcription factor Y, beta	DNA binding_AND_intracellular_AND_nucleus_AND_regulation of transcription, DNA-dependent_AND_sequence-specific DNA binding
5	ZDB-GENE-030131-1768	nlcam	____5	neurolin-like cell adhesion molecule	membrane attack complex_AND_integral to membrane
5	ZDB-GENE-040426-1043	nme4	____5	non-metastatic cells 4, protein expressed in	nucleotide binding_AND_nucleoside diphosphate kinase activity_AND_ATP binding_AND_cellular_component_AND_GTP biosynthetic process_AND_UTP biosynthetic process_AND_CTP biosynthetic process_AND_transferase activity
5	ZDB-GENE-040305-1	nos2	____5	nitric oxide synthase 2, inducible, macrophage	nitric-oxide synthase activity_AND_iron ion binding_AND_calmodulin binding_AND_nitric oxide biosynthetic process_AND_electron carrier activity_AND_FMN binding_AND_oxidoreductase activity_AND_heme binding_AND_FAD binding_AND_NADP binding
5	ZDB-GENE-041114-146	nosip	____5	nitric oxide synthase interacting protein	molecular_function_AND_nucleus_AND_cytoplasm_AND_biological_process
5	ZDB-GENE-000329-5	notch3	____5	notch homolog 3	neural plate development_AND_liver development_AND_receptor activity_AND_calcium ion binding_AND_Notch signaling pathway_AND_multicellular organismal development_AND_membrane_AND_integral to membrane_AND_cell differentiation_AND_pronephros development_AND_regulation of developmental process
5	ZDB-GENE-040426-2553	np	____5	nucleoside phosphorylase	purine-nucleoside phosphorylase activity_AND_cellular_component_AND_nucleobase, nucleoside, nucleotide and nucleic acid metabolic process_AND_transferase activity, transferring pentosyl groups
5	ZDB-GENE-030131-1226	nqo1	____5	NAD(P)H dehydrogenase, quinone 1	cellular_component_AND_electron carrier activity_AND_oxidoreductase activity_AND_coenzyme binding
5	ZDB-GENE-010504-1	nr5a1a	____5	nuclear receptor subfamily 5, group A, member 1a	DNA binding_AND_transcription factor activity_AND_steroid hormone receptor activity_AND_ligand-dependent nuclear receptor activity_AND_nucleus_AND_transcription termination_AND_regulation of transcription, DNA-dependent_AND_zinc ion transport_AND_zinc ion binding_AND_hypothalamus development_AND_adrenal gland development_AND_transcription regulator activity_AND_transcription antitermination_AND_s…
5	ZDB-GENE-990415-166	nras	____5	neuroblastoma RAS viral (v-ras) oncogene homolog	nucleotide binding_AND_GTP binding_AND_membrane attack complex_AND_intracellular_AND_small GTPase mediated signal transduction
5	ZDB-GENE-040611-3	nrp2b	____5	neuropilin 2b	vasculogenesis_AND_neural crest cell migration_AND_cell adhesion_AND_axon guidance_AND_axonal fasciculation_AND_membrane_AND_regulation of vascular endothelial growth factor receptor signaling pathway
5	ZDB-GENE-070206-5	nrxn2a	____5	neurexin 2a	membrane attack complex_AND_integral to membrane
5	ZDB-GENE-030131-4775	nucb2b	____5	nucleobindin 2b	calcium ion binding
5	ZDB-GENE-040912-175	nucks1	____5	nuclear casein kinase and cyclin-dependent kinase substrate 1	molecular_function_AND_cellular_component_AND_biological_process
5	ZDB-GENE-040426-899	nudc	____5	nuclear distribution gene C homolog	molecular_function_AND_cellular_component_AND_biological_process
5	ZDB-GENE-030827-5	nusap1	____5	nucleolar and spindle associated protein 1	DNA binding_AND_nucleus_AND_nucleolus_AND_cytoplasm_AND_microtubule_AND_spindle microtubule_AND_mitosis_AND_microtubule binding
5	ZDB-GENE-020731-4	oaz1	____5	ornithine decarboxylase antizyme 1	enzyme inhibitor activity_AND_ornithine decarboxylase inhibitor activity
5	ZDB-GENE-990604-41	opn1lw1	____5	opsin 1 (cone pigments), long-wave-sensitive, 1	rhodopsin-like receptor activity_AND_signal transducer activity_AND_membrane attack complex_AND_signal transduction_AND_G-protein coupled receptor protein signaling pathway_AND_visual perception_AND_phototransduction_AND_red or far-red light photoreceptor activity_AND_integral to membrane_AND_protein-chromophore linkage
5	ZDB-GENE-040426-1006	oprs1	____5	opioid receptor, sigma 1	C-8 sterol isomerase activity_AND_receptor activity_AND_membrane attack complex_AND_nucleus_AND_endoplasmic reticulum_AND_ergosterol biosynthetic process_AND_transport_AND_integral to membrane
5	ZDB-GENE-040718-204	otub1	____5	OTU domain, ubiquitin aldehyde binding 1	molecular_function_AND_cellular_component_AND_biological_process
5	ZDB-GENE-030131-2182	pa2g4b	____5	proliferation-associated 2G4 ,b	proteolysis_AND_metalloexopeptidase activity
5	ZDB-GENE-040426-766	panx1	____5	pannexin 1	gap junction
5	ZDB-GENE-010323-5	papss2	____5	3'-phosphoadenosine 5'-phosphosulfate synthase 2	sulfate assimilation_AND_sulfate adenylyltransferase (ATP) activity_AND_ATP binding_AND_kinase activity_AND_transferase activity, transferring phosphorus-containing groups
5	ZDB-GENE-990415-8	pax2a	____5	paired box gene 2a	cell fate specification_AND_kidney development_AND_DNA binding_AND_transcription factor activity_AND_nucleus_AND_transcription termination_AND_regulation of transcription, DNA-dependent_AND_nervous system development_AND_peripheral nervous system development_AND_embryonic pattern specification_AND_anterior/posterior pattern formation_AND_cerebellum development_AND_cerebellum formation_AND_cell di…
5	ZDB-GENE-001031-1	pax6b	____5	paired box gene 6b	DNA binding_AND_transcription factor activity_AND_nucleus_AND_transcription termination_AND_regulation of transcription, DNA-dependent_AND_anterior/posterior pattern formation_AND_hindbrain development_AND_transcription antitermination_AND_sequence-specific DNA binding
5	ZDB-GENE-041010-214	paxip1	____5	PAX interacting (with transcription-activation domain) protein 1	membrane attack complex_AND_intracellular_AND_nucleus_AND_biological_process
5	ZDB-GENE-030523-2	pbk	____5	PDZ binding kinase	nucleotide binding_AND_protein kinase activity_AND_protein serine/threonine kinase activity_AND_ATP binding_AND_cellular_component_AND_protein amino acid phosphorylation_AND_transferase activity
5	ZDB-GENE-000405-1	pbx1a	____5	pre-B-cell leukemia transcription factor 1a	DNA binding_AND_transcription factor activity_AND_nucleus_AND_regulation of transcription, DNA-dependent_AND_sequence-specific DNA binding
5	ZDB-GENE-041114-175	pcf11	____5	cleavage and polyadenylation factor subunit, homolog (S. cerevisiae)	cellular_component_AND_intracellular protein transport
5	ZDB-GENE-040426-942	pdap1	____5	pdgfa associated protein 1	molecular_function_AND_cellular_component_AND_biological_process
5	ZDB-GENE-040426-1432	pdcd10a	____5	programmed cell death 10a	apoptosis
5	ZDB-GENE-030616-42	pde6a	____5	phosphodiesterase 6A, cGMP-specific, rod, alpha	catalytic activity_AND_3',5'-cyclic-nucleotide phosphodiesterase activity_AND_signal transduction
5	ZDB-GENE-030131-5493	pdia4	____5	protein disulfide isomerase associated 4	calcium ion binding_AND_endoplasmic reticulum_AND_isomerase activity_AND_cell redox homeostasis
5	ZDB-GENE-030131-879	pdip5	____5	protein disulfide isomerase-related protein (provisional)	endoplasmic reticulum_AND_signal recognition particle, endoplasmic reticulum targeting_AND_negative regulation of signal transduction_AND_isomerase activity_AND_cell redox homeostasis
5	ZDB-GENE-070308-4	pdlim2	____5	PDZ and LIM domain 2 (mystique)	protein binding_AND_zinc ion transport_AND_zinc ion binding_AND_metal ion binding
5	ZDB-GENE-040718-43	pdss2	____5	prenyl (decaprenyl) diphosphate synthase, subunit 2	cellular_component_AND_isoprenoid biosynthetic process_AND_transferase activity
5	ZDB-GENE-031031-4	pfkfb4	____5	6-phosphofructo-2-kinase/fructose-2,6-biphosphatase 4	catalytic activity_AND_6-phosphofructo-2-kinase activity_AND_ATP binding_AND_fructose metabolic process_AND_fructose 2,6-bisphosphate metabolic process
5	ZDB-GENE-030131-5648	phf17	____5	PHD finger protein 17	protein binding_AND_nucleus_AND_cytoplasm_AND_transcription_AND_transcription termination_AND_regulation of transcription, DNA-dependent_AND_zinc ion transport_AND_apoptosis_AND_zinc ion binding_AND_transcription antitermination_AND_metal ion binding
5	ZDB-GENE-050309-147	pih1d1	____5	PIH1 domain containing 1	molecular_function_AND_cellular_component_AND_biological_process
5	ZDB-GENE-030515-2	pinx1	____5	pin2/trf1-interacting protein 1	nucleic acid binding_AND_intracellular
5	ZDB-GENE-030131-9636	pip5k3	____5	phosphatidylinositol-3-phosphate/phosphatidylinositol 5-kinase, type III	kinase activity_AND_phosphatidylinositol phosphate kinase activity_AND_phosphatidylinositol metabolic process
5	ZDB-GENE-040426-744	pitpna	____5	phosphatidylinositol transfer protein, alpha	molecular_function_AND_intracellular_AND_transport_AND_axonogenesis
5	ZDB-GENE-030722-6	pmm2	____5	phosphomannomutase 2	catalytic activity_AND_phosphomannomutase activity_AND_cytoplasm_AND_metabolic process_AND_mannose biosynthetic process
5	ZDB-GENE-980526-530	pouc	____5	POU domain gene C	DNA binding_AND_transcription factor activity_AND_nucleus_AND_transcription termination_AND_regulation of transcription, DNA-dependent_AND_transcription antitermination_AND_sequence-specific DNA binding
5	ZDB-GENE-030616-43	ppargc1b	____5	peroxisome proliferative activated receptor, gamma, coactivator 1, beta	nucleic acid binding_AND_receptor activity
5	ZDB-GENE-041210-323	ppat	____5	phosphoribosyl pyrophosphate amidotransferase	amidophosphoribosyltransferase activity_AND_cellular_component_AND_metabolic process_AND_purine base biosynthetic process_AND_nucleoside metabolic process
5	ZDB-GENE-050327-33	ppp1r13l	____5	protein phosphatase 1, regulatory (inhibitor) subunit 13 like	molecular_function_AND_cellular_component
5	ZDB-GENE-041014-324	prg4	____5	proteoglycan 4	catalytic activity_AND_biological_process_AND_metal ion binding
5	ZDB-GENE-030131-7172	prkab1	____5	protein kinase, AMP-activated, beta 1 non-catalytic subunit	cellular_component_AND_biological_process_AND_kinase activity
5	ZDB-GENE-040426-770	prkcsh	____5	protein kinase C substrate 80K-H	calcium ion binding_AND_protein binding_AND_kinase activity
5	ZDB-GENE-000831-4	prkri	____5	protein-kinase, interferon-inducible double stranded RNA dependent inhibitor	binding_AND_kinase activity_AND_heat shock protein binding
5	ZDB-GENE-040426-1560	prmt7	____5	protein arginine N-methyltransferase 7	methyltransferase activity_AND_S-adenosylmethionine-dependent methyltransferase activity
5	ZDB-GENE-040426-2799	prpf4b	____5	PRP4 pre-mRNA processing factor 4 homolog B	protein kinase activity_AND_protein serine/threonine kinase activity_AND_ATP binding_AND_cellular_component_AND_protein amino acid phosphorylation
5	ZDB-GENE-040618-2	psmb1	____5	proteasome (prosome, macropain) subunit, beta type, 1	threonine endopeptidase activity_AND_endopeptidase inhibitor activity_AND_nucleus_AND_cytoplasm_AND_cytosol_AND_proteasome core complex_AND_ubiquitin-dependent protein catabolic process_AND_hydrolase activity_AND_protein complex
5	ZDB-GENE-030131-5083	psmc4	____5	proteasome (prosome, macropain) 26S subunit, ATPase, 4	nucleotide binding_AND_ATP binding_AND_nucleus_AND_cytoplasm_AND_cytosol_AND_hydrolase activity_AND_nucleoside-triphosphatase activity_AND_protein catabolic process_AND_protein complex
5	ZDB-GENE-030131-6547	psmc5	____5	proteasome (prosome, macropain) 26S subunit, ATPase, 5	nucleotide binding_AND_ATP binding_AND_nucleus_AND_cytoplasm_AND_hydrolase activity_AND_nucleoside-triphosphatase activity_AND_protein catabolic process
5	ZDB-GENE-030131-304	psmc6	____5	proteasome (prosome, macropain) 26S subunit, ATPase, 6	nucleotide binding_AND_endopeptidase inhibitor activity_AND_ATP binding_AND_nucleus_AND_cytoplasm_AND_cytosol_AND_peptidase activity_AND_hydrolase activity_AND_nucleoside-triphosphatase activity_AND_protein catabolic process_AND_protein complex
5	ZDB-GENE-040426-810	psmd1	____5	proteasome (prosome, macropain) 26S subunit, non-ATPase, 1	proteasome complex_AND_binding_AND_cytosol_AND_enzyme regulator activity_AND_regulation of protein catabolic process_AND_protein complex
5	ZDB-GENE-030131-984	psmd11b	____5	proteasome (prosome, macropain) 216S subunit, non-ATPase, 11b	cytosol_AND_protein complex
5	ZDB-GENE-030131-617	psmd12	____5	proteasome (prosome, macropain) 26S subunit, non-ATPase, 12	cytosol_AND_protein complex
5	ZDB-GENE-040426-1004	psmd13	____5	proteasome (prosome, macropain) 26S subunit, non-ATPase, 13	molecular_function_AND_cytosol_AND_biological_process_AND_protein complex
5	ZDB-GENE-050417-96	psmd4l	____5	proteasome (prosome, macropain) 26S subunit, non-ATPase, 4, like	molecular_function_AND_cytosol_AND_biological_process_AND_protein complex
5	ZDB-GENE-030131-5541	psmd7	____5	proteasome (prosome, macropain) 26S subunit, non-ATPase, 7 (Mov34 homolog)	cytosol_AND_protein complex
5	ZDB-GENE-991110-17	psme1	____5	proteasome activator subunit 1	cytosol_AND_proteasome activator complex_AND_proteasome activator activity_AND_protein complex
5	ZDB-GENE-030616-47	ptenb	____5	phosphatase and tensin homolog B (mutated in multiple advanced cancers 1)	blood vessel development_AND_protein tyrosine phosphatase activity_AND_protein amino acid dephosphorylation_AND_protein tyrosine/serine/threonine phosphatase activity_AND_lifelong otolith mineralization_AND_lipid phosphatase activity_AND_phosphoinositide dephosphorylation_AND_regulation of protein kinase B signaling cascade
5	ZDB-GENE-030131-8436	ptgds	____5	prostaglandin D2 synthase	retinoic acid binding_AND_prostaglandin-D synthase activity_AND_transporter activity_AND_lipid metabolic process
5	ZDB-GENE-020114-1	ptk2.1	____5	protein tyrosine kinase 2.1	nucleotide binding_AND_protein kinase activity_AND_protein tyrosine kinase activity_AND_signal transducer activity_AND_ATP binding_AND_cytoskeleton_AND_focal adhesion_AND_protein amino acid phosphorylation_AND_signal complex assembly_AND_transferase activity
5	ZDB-GENE-980605-23	ptp1b	____5	protein tyrosine phosphatase 1b	protein tyrosine phosphatase activity_AND_protein amino acid dephosphorylation_AND_hydrolase activity
5	ZDB-GENE-030131-7036	ptpru	____5	protein tyrosine phosphatase, receptor type, U	somite specification_AND_protein tyrosine phosphatase activity_AND_receptor activity_AND_protein amino acid dephosphorylation_AND_transmembrane receptor protein tyrosine phosphatase signaling pathway_AND_integral to membrane_AND_hydrolase activity
5	ZDB-GENE-040426-1011	qars	____5	glutaminyl-tRNA synthetase	nucleotide binding_AND_aminoacyl-tRNA ligase activity_AND_glutamine-tRNA ligase activity_AND_ATP binding_AND_cytoplasm_AND_translation_AND_tRNA aminoacylation for protein translation_AND_glutamyl-tRNA aminoacylation_AND_glutaminyl-tRNA aminoacylation
5	ZDB-GENE-041114-53	rab11a	____5	RAB11a, member RAS oncogene family	nucleotide binding_AND_ATP binding_AND_GTP binding_AND_intracellular_AND_regulation of transcription, DNA-dependent_AND_small GTPase mediated signal transduction_AND_transcription factor binding_AND_protein transport
5	ZDB-GENE-040801-185	rab18b	____5	RAB18B, member RAS oncogene family	nucleotide binding_AND_GTP binding_AND_transport_AND_small GTPase mediated signal transduction_AND_protein transport
5	ZDB-GENE-030616-564	rab1a	____5	RAB1A, member RAS oncogene family	nucleotide binding_AND_ATP binding_AND_GTP binding_AND_intracellular_AND_regulation of transcription, DNA-dependent_AND_small GTPase mediated signal transduction_AND_transcription factor binding_AND_protein transport
5	ZDB-GENE-040801-62	rab35	____5	RAB35, member RAS oncogene family	nucleotide binding_AND_ATP binding_AND_GTP binding_AND_intracellular_AND_regulation of transcription, DNA-dependent_AND_small GTPase mediated signal transduction_AND_transcription factor binding_AND_protein transport
5	ZDB-GENE-030131-5415	rac1	____5	ras-related C3 botulinum toxin substrate 1 (rho family, small GTP binding protein Rac1)	nucleotide binding_AND_GTP binding_AND_membrane attack complex_AND_intracellular_AND_small GTPase mediated signal transduction_AND_myoblast fusion
5	ZDB-GENE-030131-9662	rap1b	____5	RAS related protein 1b	nucleotide binding_AND_GTP binding_AND_intracellular_AND_small GTPase mediated signal transduction_AND_convergent extension
5	ZDB-GENE-980526-531	rarga	____5	retinoic acid receptor gamma a	DNA binding_AND_transcription factor activity_AND_steroid hormone receptor activity_AND_retinoic acid receptor activity_AND_ligand-dependent nuclear receptor activity_AND_nucleus_AND_transcription termination_AND_regulation of transcription, DNA-dependent_AND_zinc ion transport_AND_zinc ion binding_AND_transcription antitermination_AND_sequence-specific DNA binding_AND_metal ion binding
5	ZDB-GENE-030131-9014	rars	____5	arginyl-tRNA synthetase	nucleotide binding_AND_aminoacyl-tRNA ligase activity_AND_arginine-tRNA ligase activity_AND_ATP binding_AND_cytoplasm_AND_translation_AND_tRNA aminoacylation for protein translation_AND_arginyl-tRNA aminoacylation
5	ZDB-GENE-030131-9824	rbm35b	____5	RNA binding motif protein 35B	nucleotide binding_AND_nucleic acid binding_AND_RNA binding
5	ZDB-GENE-050327-97	rbm39b	____5	RNA binding motif protein 39b	nucleotide binding_AND_nucleic acid binding_AND_RNA binding_AND_nucleus_AND_mRNA processing
5	ZDB-GENE-030131-3902	rbm4.1	____5	RNA binding motif protein 4.1	nucleotide binding_AND_nucleic acid binding_AND_RNA binding_AND_nucleus_AND_zinc ion transport_AND_zinc ion binding_AND_metal ion binding
5	ZDB-GENE-031117-1	rbpja	____5	recombination signal binding protein for immunoglobulin kappa J region a	somitogenesis_AND_somite specification_AND_sprouting angiogenesis_AND_DNA binding_AND_transcription factor activity_AND_protein binding_AND_nucleus_AND_regulation of transcription, DNA-dependent_AND_Notch signaling pathway_AND_segment polarity determination_AND_determination of left/right symmetry_AND_heart development_AND_neurogenesis
5	ZDB-GENE-040426-2216	rcc1	____5	regulator of chromosome condensation 1	cellular_component_AND_biological_process
5	ZDB-GENE-040625-175	rcn3	____5	reticulocalbin 3, EF-hand calcium binding domain	calcium ion binding_AND_endoplasmic reticulum
5	ZDB-GENE-040426-1812	rcor2	____5	REST corepressor 2	DNA binding_AND_nucleus_AND_transcription_AND_transcription termination_AND_regulation of transcription, DNA-dependent_AND_transcription antitermination
5	ZDB-GENE-030909-7	rdh10	____5	retinol dehydrogenase 10	catalytic activity_AND_binding_AND_membrane attack complex_AND_microsome_AND_metabolic process_AND_integral to membrane_AND_oxidoreductase activity_AND_oxidation reduction
5	ZDB-GENE-040801-48	rdh12l	____5	retinol dehydrogenase 12, like	catalytic activity_AND_binding_AND_cellular_component_AND_metabolic process_AND_oxidoreductase activity_AND_oxidation reduction
5	ZDB-GENE-040426-1494	rer1	____5	RER1 retention in endoplasmic reticulum 1 homolog (S. cerevisiae)	molecular_function_AND_biological_process_AND_integral to membrane
5	ZDB-GENE-040426-2595	rhcgl2	____5	Rhesus blood group, C glycoprotein like 2	molecular_function_AND_membrane attack complex_AND_transport_AND_integral to membrane
5	ZDB-GENE-030902-3	ripk2	____5	receptor-interacting serine-threonine kinase 2	protein kinase activity_AND_protein serine/threonine kinase activity_AND_receptor activity_AND_protein binding_AND_ATP binding_AND_intracellular_AND_protein amino acid phosphorylation_AND_regulation of apoptosis
5	ZDB-GENE-040426-1870	rlbp1b	____5	retinaldehyde binding protein 1b	transporter activity_AND_intracellular
5	ZDB-GENE-040426-1090	rnaseh2b	____5	ribonuclease H2, subunit B	molecular_function_AND_cellular_component_AND_biological_process
5	ZDB-GENE-060825-301	rnaseka	____5	ribonuclease, RNase K a	molecular_function_AND_cellular_component_AND_biological_process
5	ZDB-GENE-040912-171	rnf103	____5	ring finger protein 103	protein binding_AND_zinc ion transport_AND_zinc ion binding_AND_metal ion binding
5	ZDB-GENE-001019-1	robo2	____5	roundabout homolog 2	axon guidance_AND_axonal fasciculation_AND_retinal ganglion cell axon guidance
5	ZDB-GENE-020809-1	robo4	____5	roundabout homolog 4	angiogenesis_AND_positive regulation of cell-matrix adhesion_AND_molecular_function_AND_integral to membrane_AND_lamellipodium biogenesis_AND_regulation of cell migration_AND_intrinsic to plasma membrane_AND_positive regulation of Rac protein signal transduction_AND_positive regulation of Rho protein signal transduction_AND_endothelial cell migration_AND_filopodium formation_AND_positive regulati…
5	ZDB-GENE-030131-7582	rogdi	____5	rogdi homolog (Drosophila)	molecular_function_AND_cellular_component_AND_biological_process
5	ZDB-GENE-040426-1033	rpl34	____5	ribosomal protein L34	structural constituent of ribosome_AND_intracellular_AND_translation_AND_ribonucleoprotein complex
5	ZDB-GENE-030131-9034	rpl4	____5	ribosomal protein L4	structural constituent of ribosome_AND_intracellular_AND_translation_AND_metabolic process_AND_oxidoreductase activity
5	ZDB-GENE-030131-4286	rpn1	____5	ribophorin I	dolichyl-diphosphooligosaccharide-protein glycotransferase activity_AND_endoplasmic reticulum_AND_protein amino acid glycosylation_AND_integral to membrane
5	ZDB-GENE-040718-258	rpp38	____5	ribonuclease P/MRP 38 subunit	biological_process
5	ZDB-GENE-030219-119	rps6ka3	____5	ribosomal protein S6 kinase, polypeptide 3	nucleotide binding_AND_magnesium ion binding_AND_protein kinase activity_AND_protein serine/threonine kinase activity_AND_serine-type endopeptidase inhibitor activity_AND_ATP binding_AND_cellular_component_AND_protein amino acid phosphorylation_AND_protein kinase cascade_AND_transferase activity_AND_gut development
5	ZDB-GENE-030131-2426	rtn1a	____5	reticulon 1a	molecular_function_AND_endoplasmic reticulum_AND_biological_process
5	ZDB-GENE-030424-3	rybpa	____5	RING1 and YY1 binding protein a	DNA binding_AND_intracellular_AND_nucleus_AND_cytoplasm_AND_transcription_AND_transcription termination_AND_regulation of transcription, DNA-dependent_AND_zinc ion transport_AND_apoptosis_AND_zinc ion binding_AND_transcription antitermination_AND_metal ion binding
5	ZDB-GENE-030131-3727	sdcbp	____5	syndecan binding protein (syntenin)	response to hypoxia_AND_protein binding
5	ZDB-GENE-040808-46	sdf2l1	____5	stromal cell-derived factor 2-like 1	molecular_function_AND_endoplasmic reticulum_AND_biological_process_AND_membrane
5	ZDB-GENE-010724-3	sec22ba	____5	SEC22 vesicle trafficking protein homolog B (S. cerevisiae), a	membrane attack complex_AND_transport_AND_integral to membrane_AND_vesicle-mediated transport
5	ZDB-GENE-030131-5947	sec6l1	____5	SEC6-like 1 (S. cerevisiae)	molecular_function_AND_cellular_component_AND_biological_process
5	ZDB-GENE-030131-3670	sephs1	____5	selenophosphate synthetase 1	nucleotide binding_AND_catalytic activity_AND_selenide, water dikinase activity_AND_ATP binding_AND_selenium binding_AND_transferase activity
5	ZDB-GENE-061103-265	sept7b	____5	septin 7b	nucleotide binding_AND_protein binding_AND_GTP binding_AND_cell cycle_AND_septin complex
5	ZDB-GENE-030131-309	sept8a	____5	septin 8a	nucleotide binding_AND_protein binding_AND_GTP binding_AND_cell cycle_AND_septin complex
5	ZDB-GENE-040715-5	serpinb1l1	____5	serpin peptidase inhibitor, clade B (ovalbumin), member 1, like 1	serine-type endopeptidase inhibitor activity
5	ZDB-GENE-011108-2	sfrp5	____5	secreted frizzled-related protein 5	eye development_AND_protein binding_AND_extracellular region_AND_forebrain development
5	ZDB-GENE-030616-400	si:busm1-234g15.1	____5	si:busm1-234g15.1	ubiquitin-protein ligase activity_AND_protein binding_AND_intracellular_AND_protein modification process_AND_zinc ion binding
5	ZDB-GENE-040724-142	si:ch211-10e8.4	____5	si:ch211-10e8.4	hydrolase activity
5	ZDB-GENE-060503-674	si:ch211-191i18.1	____5	si:ch211-191i18.1	integral to membrane
5	ZDB-GENE-041111-296	si:ch211-232d9.2	____5	si:ch211-232d9.2	electron carrier activity_AND_membrane
5	ZDB-GENE-041210-170	si:ch211-239e6.4	____5	si:ch211-239e6.4	molecular_function_AND_cellular_component_AND_biological_process
5	ZDB-GENE-041014-72	si:ch211-244p18.3	____5	si:ch211-244p18.3	nucleic acid binding_AND_DNA binding_AND_helicase activity_AND_ATP binding
5	ZDB-GENE-041210-215	si:ch211-251k4.1	____5	si:ch211-251k4.1	membrane
5	ZDB-GENE-041001-89	si:ch211-285c6.1	____5	si:ch211-285c6.1	nucleotide binding_AND_ATP binding_AND_GTP binding_AND_intracellular_AND_regulation of transcription, DNA-dependent_AND_cell cycle_AND_transcription factor binding_AND_nucleoside-triphosphatase activity
5	ZDB-GENE-041111-187	si:ch211-51m24.3	____5	si:ch211-51m24.3	chromatin_AND_nucleic acid binding_AND_DNA binding_AND_chromatin binding_AND_helicase activity_AND_protein binding_AND_ATP binding_AND_nucleus_AND_chromatin assembly or disassembly_AND_zinc ion transport_AND_ATP-dependent helicase activity_AND_zinc ion binding_AND_hydrolase activity, acting on acid anhydrides, in phosphorus-containing anhydrides_AND_regulation of transcription_AND_metal ion bindi…
5	ZDB-GENE-040724-163	si:dkey-13a21.4	____5	si:dkey-13a21.4	nucleotide binding_AND_GTP binding_AND_small GTPase mediated signal transduction_AND_protein transport
5	ZDB-GENE-041210-98	si:dkey-22l11.1	____5	si:dkey-22l11.1	cellular_component_AND_carbohydrate biosynthetic process_AND_transferase activity, transferring hexosyl groups
5	ZDB-GENE-041001-132	si:dkey-25e12.3	____5	si:dkey-25e12.3	catalytic activity_AND_nucleus_AND_cytoplasm_AND_biological_process_AND_hydrolase activity
5	ZDB-GENE-030131-6596	si:dkey-42i9.6	____5	si:dkey-42i9.6	molecular_function_AND_cellular_component_AND_biological_process
5	ZDB-GENE-040724-100	si:dkey-63j12.2	____5	si:dkey-63j12.2	protein binding_AND_cellular_component_AND_zinc ion transport_AND_zinc ion binding_AND_metal ion binding
5	ZDB-GENE-060601-4	si:dkey-91f15.1	____5	si:dkey-91f15.1	membrane attack complex_AND_connexon complex_AND_cell communication_AND_integral to membrane
5	ZDB-GENE-050208-508	si:dkey-94n12.2	____5	si:dkey-94n12.2	cell cycle_AND_kinase activity_AND_cyclin-dependent protein kinase regulator activity
5	ZDB-GENE-041008-136	si:dkey-98n4.1	____5	si:dkey-98n4.1	nucleotide binding_AND_DNA binding_AND_DNA topoisomerase activity_AND_DNA topoisomerase (ATP-hydrolyzing) activity_AND_ATP binding_AND_nucleus_AND_chromosome_AND_DNA metabolic process_AND_DNA topological change
5	ZDB-GENE-030131-7191	si:dkey-9a20.6	____5	si:dkey-9a20.6	molecular_function_AND_cellular_component_AND_biological_process
5	ZDB-GENE-030131-6493	si:dkeyp-20g2.4	____5	si:dkeyp-20g2.4	catalytic activity_AND_metabolic process
5	ZDB-GENE-030131-1796	si:dkeyp-89d7.1	____5	si:dkeyp-89d7.1	protein binding_AND_cellular_component_AND_zinc ion transport_AND_zinc ion binding_AND_metal ion binding
5	ZDB-GENE-070112-1762	sirt3	____5	sirtuin (silent mating type information regulation 2 homolog) 3 (S. cerevisiae)	DNA binding_AND_chromatin silencing complex_AND_regulation of transcription, DNA-dependent_AND_protein amino acid deacetylation_AND_zinc ion binding_AND_NAD-dependent histone deacetylase activity_AND_NAD binding
5	ZDB-GENE-040426-2308	six1	____5	sine oculis homeobox homolog 1 (Drosophila)	DNA binding_AND_transcription factor activity_AND_nucleus_AND_regulation of transcription, DNA-dependent_AND_adenohypophysis development_AND_sequence-specific DNA binding_AND_inner ear development_AND_peripheral nervous system neuron development
5	ZDB-GENE-010412-1	six2.1	____5	sine oculis homeobox homolog 2.1	DNA binding_AND_transcription factor activity_AND_nucleus_AND_regulation of transcription, DNA-dependent_AND_sequence-specific DNA binding
5	ZDB-GENE-990715-10	skib	____5	nuclear oncoprotein skib	binding_AND_protein binding_AND_nucleus
5	ZDB-GENE-040625-53	slc12a4	____5	solute carrier family 12 (potassium/chloride transporters), member 4	transporter activity_AND_ion transport_AND_sodium ion transport_AND_chloride transport_AND_cation:chloride symporter activity_AND_membrane_AND_integral to membrane
5	ZDB-GENE-040718-415	slc25a36a	____5	solute carrier family 25, member 36a	transporter activity_AND_binding_AND_membrane attack complex_AND_mitochondrion_AND_mitochondrial inner membrane_AND_mitochondrial transport_AND_integral to membrane
5	ZDB-GENE-050508-1	slc2a15b	____5	solute carrier family 2 (facilitated glucose transporter), member 15b	transporter activity_AND_membrane attack complex_AND_integral to membrane_AND_substrate-specific transmembrane transporter activity
5	ZDB-GENE-030131-5650	slc30a7	____5	solute carrier family 30 (zinc transporter), member 7	zinc ion transmembrane transporter activity_AND_membrane attack complex_AND_cation transport_AND_zinc ion transport_AND_zinc ion binding_AND_cation transmembrane transporter activity_AND_integral to membrane
5	ZDB-GENE-040426-2033	slc35e1	____5	solute carrier family 35, member E1	molecular_function_AND_membrane attack complex_AND_biological_process_AND_integral to membrane
5	ZDB-GENE-030131-3023	slc39a6	____5	solute carrier family 39 (zinc transporter), member 6	epithelial to mesenchymal transition_AND_zinc ion transmembrane transporter activity_AND_integral to plasma membrane_AND_zinc ion transport_AND_metal ion transport_AND_cell migration involved in gastrulation_AND_metal ion transmembrane transporter activity
5	ZDB-GENE-030616-629	slc6a13	____5	solute carrier family 6 (neurotransmitter transporter, GABA), member 13	neurotransmitter:sodium symporter activity_AND_membrane attack complex_AND_integral to plasma membrane_AND_transport_AND_neurotransmitter transport_AND_integral to membrane
5	ZDB-GENE-040426-2647	sltm	____5	SAFB-like, transcription modulator	molecular_function_AND_cellular_component_AND_biological_process
5	ZDB-GENE-030605-1	smarca4	____5	SWI/SNF related, matrix associated, actin dependent regulator of chromatin, subfamily a, member 4	activation of MAPKKK activity_AND_nucleic acid binding_AND_DNA binding_AND_helicase activity_AND_ATP binding_AND_central nervous system development_AND_neural crest cell development_AND_embryonic camera-type eye morphogenesis
5	ZDB-GENE-030131-967	smarce1	____5	SWI/SNF related, matrix associated, actin dependent regulator of chromatin, subfamily e, member 1	DNA binding_AND_regulation of transcription, DNA-dependent
5	ZDB-GENE-990715-16	smn1	____5	survival motor neuron 1	spliceosome assembly_AND_nucleic acid binding_AND_RNA binding_AND_nucleus_AND_cytoplasm_AND_mRNA processing_AND_axonogenesis_AND_axon extension involved in development
5	ZDB-GENE-030131-614	smndc1	____5	survival motor neuron domain containing 1	spliceosome assembly_AND_nucleic acid binding_AND_RNA binding_AND_nucleus_AND_cytoplasm_AND_mRNA processing
5	ZDB-GENE-031201-3	smox	____5	spermine oxidase	electron carrier activity_AND_oxidoreductase activity
5	ZDB-GENE-040212-1	smtnl	____5	smoothelin, like	actin binding_AND_chordate embryonic development
5	ZDB-GENE-040426-1987	snn	____5	stannin	molecular_function_AND_cellular_component_AND_biological_process
5	ZDB-GENE-040426-1529	snx27	____5	sorting nexin family member 27	protein binding_AND_cell communication_AND_signal transduction_AND_phosphoinositide binding
5	ZDB-GENE-040426-2857	snx5	____5	sorting nexin 5	protein binding_AND_early endosome_AND_cell communication_AND_hemopoiesis_AND_phosphoinositide binding_AND_blood vessel morphogenesis
5	ZDB-GENE-980526-466	sox11b	____5	SRY-box containing gene 11b	DNA binding_AND_regulation of transcription, DNA-dependent
5	ZDB-GENE-030131-7915	srd5a3	____5	steroid 5 alpha-reductase 3	cytoplasm_AND_lipid metabolic process_AND_integral to membrane_AND_oxidoreductase activity, acting on the CH-CH group of donors
5	ZDB-GENE-040426-1551	stambp	____5	STAM binding protein	ubiquitin thiolesterase activity_AND_endopeptidase inhibitor activity_AND_zinc ion transport_AND_metalloendopeptidase inhibitor activity_AND_peptidase activity_AND_zinc ion binding_AND_hydrolase activity_AND_metal ion binding
5	ZDB-GENE-001120-3	star	____5	steroidogenic acute regulatory protein	mitochondrion_AND_steroid biosynthetic process_AND_C21-steroid hormone biosynthetic process_AND_transport_AND_lipid binding_AND_cholesterol binding_AND_cholesterol transporter activity
5	ZDB-GENE-001120-2	stard3	____5	START domain containing 3	steroid biosynthetic process_AND_C21-steroid hormone biosynthetic process_AND_transport_AND_lipid binding_AND_cholesterol binding_AND_cholesterol transporter activity
5	ZDB-GENE-040818-1	stat5.2	____5	signal transducer and activator of transcription 5.2	transcription factor activity_AND_signal transducer activity_AND_calcium ion binding_AND_protein binding_AND_nucleus_AND_regulation of transcription, DNA-dependent_AND_signal transduction
5	ZDB-GENE-020419-39	stil	____5	TAL1 (SCL) interrupting locus	molecular_function_AND_cytoplasm_AND_mitotic spindle organization and biogenesis_AND_body morphogenesis_AND_spindle assembly
5	ZDB-GENE-060616-252	stra6	____5	stimulated by retinoic acid gene 6 homolog (mouse)	molecular_function_AND_cellular_component_AND_embryonic development
5	ZDB-GENE-040426-2564	stx11a	____5	syntaxin 11a	SNAP receptor activity_AND_intracellular protein transport_AND_membrane
5	ZDB-GENE-040718-209	sub1	____5	SUB1 homolog (S. cerevisiae)	DNA binding_AND_transcription coactivator activity_AND_regulation of transcription, DNA-dependent
5	ZDB-GENE-040718-426	sumo3	____5	SMT3 suppressor of mif two 3 homolog 3 (S. cerevisiae)	molecular_function_AND_cytoplasm_AND_protein modification process
5	ZDB-GENE-040718-341	syn2a	____5	synapsin IIa	catalytic activity_AND_ATP binding_AND_neurotransmitter secretion_AND_synaptic vesicle
5	ZDB-GENE-030131-4862	syncrip	____5	synaptotagmin binding, cytoplasmic RNA interacting protein	nucleotide binding_AND_nucleic acid binding
5	ZDB-GENE-000330-4	syntaxin1b	____5	syntaxin1b	SNAP receptor activity_AND_intracellular protein transport_AND_synaptic transmission_AND_membrane_AND_vesicle-mediated transport
5	ZDB-GENE-050522-327	tacc3	____5	transforming, acidic coiled-coil containing protein 3	molecular_function_AND_cellular_component_AND_biological_process
5	ZDB-GENE-040426-2209	tacstd	____5	tumor-associated calcium signal transducer	plasma membrane_AND_perinuclear region of cytoplasm
5	ZDB-GENE-051120-180	taf5	____5	TAF5 RNA polymerase II, TATA box binding protein (TBP)-associated factor	nucleus_AND_transcription regulator activity_AND_regulation of transcription
5	ZDB-GENE-020802-2	tagln2	____5	transgelin 2	cell morphogenesis_AND_actin binding_AND_muscle development_AND_actin cytoskeleton_AND_actin cytoskeleton organization and biogenesis
5	ZDB-GENE-040426-2830	tax1bp3	____5	Tax1 (human T-cell leukemia virus type I) binding protein 3	protein binding_AND_convergent extension involved in axis elongation
5	ZDB-GENE-040426-2883	tfdp1l	____5	transcription factor Dp-1, like	DNA binding_AND_transcription factor activity_AND_nucleus_AND_transcription factor complex_AND_transcription termination_AND_regulation of transcription, DNA-dependent_AND_transcription antitermination
5	ZDB-GENE-050522-39	thex1	____5	three prime histone mRNA exonuclease 1	nucleic acid binding_AND_exonuclease activity_AND_intracellular_AND_biological_process
5	ZDB-GENE-030826-9	thoc1	____5	THO complex 1	protein binding_AND_signal transduction
5	ZDB-GENE-040426-1585	thyn1	____5	thymocyte nuclear protein 1	molecular_function_AND_nucleus_AND_biological_process
5	ZDB-GENE-030131-2167	tia1l	____5	cytotoxic granule-associated RNA binding protein 1, like	nucleotide binding_AND_nucleic acid binding
5	ZDB-GENE-020419-17	timm23	____5	translocase of inner mitochondrial membrane 23 homolog (yeast)	membrane attack complex_AND_mitochondrion_AND_mitochondrial inner membrane_AND_mitochondrial inner membrane presequence translocase complex_AND_transport_AND_intracellular protein transport_AND_protein transporter activity_AND_P-P-bond-hydrolysis-driven protein transmembrane transporter activity_AND_integral to membrane_AND_mitochondrial intermembrane space protein transporter complex_AND_protein…
5	ZDB-GENE-040426-2714	tm9sf3	____5	transmembrane 9 superfamily member 3	integral to membrane
5	ZDB-GENE-030131-8335	tmed3	____5	transmembrane emp24 protein transport domain containing 3	transport_AND_integral to membrane
5	ZDB-GENE-040426-1302	tmed5	____5	transmembrane emp24 protein transport domain containing 5	transport_AND_integral to membrane
5	ZDB-GENE-050417-434	tmed9	____5	transmembrane emp24 protein transport domain containing 9	molecular_function_AND_transport_AND_integral to membrane
5	ZDB-GENE-030131-3222	tmem165	____5	transmembrane protein 165	membrane_AND_integral to membrane
5	ZDB-GENE-030131-8733	tmem49	____5	transmembrane protein 49	molecular_function_AND_membrane attack complex_AND_biological_process_AND_integral to membrane
5	ZDB-GENE-030131-5610	tnfaip1	____5	tumor necrosis factor, alpha-induced protein 1 (endothelial)	voltage-gated potassium channel activity_AND_protein binding_AND_potassium ion transport_AND_voltage-gated potassium channel complex_AND_membrane
5	ZDB-GENE-060421-2654	tnfaip6	____5	tumor necrosis factor, alpha-induced protein 6	binding_AND_hyaluronic acid binding_AND_cellular_component_AND_cell adhesion
5	ZDB-GENE-040426-2252	tnfrsf1a	____5	tumor necrosis factor receptor superfamily, member 1a	receptor activity_AND_protein binding_AND_signal transduction
5	ZDB-GENE-030131-2081	tomm34	____5	translocase of outer mitochondrial membrane 34	binding
5	ZDB-GENE-050105-6	trpa1a	____5	transient receptor potential cation channel, subfamily A, member 1a	receptor activity_AND_ion channel activity_AND_transport_AND_ion transport_AND_mechanically-gated ion channel activity_AND_membrane_AND_integral to membrane_AND_detection of mechanical stimulus involved in sensory perception
5	ZDB-GENE-040426-2386	trspap1	____5	tRNA selenocysteine associated protein 1	nucleotide binding_AND_nucleic acid binding_AND_RNA binding_AND_nucleus_AND_cytoplasm_AND_biological_process
5	ZDB-GENE-040426-1433	tsc22d3	____5	TSC22 domain family, member 3	transcription factor activity_AND_cellular_component_AND_regulation of transcription, DNA-dependent
5	ZDB-GENE-030616-413	ttnb	____5	titin b	nucleic acid binding_AND_protein kinase activity_AND_protein tyrosine kinase activity_AND_ATP binding_AND_extracellular region_AND_protein amino acid phosphorylation_AND_ATP-dependent helicase activity_AND_skeletal myofibril assembly
5	ZDB-GENE-030131-9167	tuba8l	____5	tubulin, alpha 8 like	nucleotide binding_AND_GTPase activity_AND_structural molecule activity_AND_GTP binding_AND_microtubule_AND_microtubule-based process_AND_microtubule-based movement_AND_protein complex_AND_protein polymerization
5	ZDB-GENE-030131-8625	tubb2c	____5	tubulin, beta 2c	nucleotide binding_AND_GTPase activity_AND_structural molecule activity_AND_GTP binding_AND_cytoplasm_AND_microtubule_AND_microtubule-based process_AND_microtubule-based movement_AND_protein complex_AND_protein polymerization
5	ZDB-GENE-031110-4	tubb5	____5	tubulin, beta 5	nucleotide binding_AND_GTPase activity_AND_structural molecule activity_AND_GTP binding_AND_cytoplasm_AND_cytoskeleton_AND_microtubule_AND_microtubule-based process_AND_microtubule-based movement_AND_protein complex_AND_protein polymerization
5	ZDB-GENE-030131-2327	txndc1	____5	thioredoxin domain containing 1	cell redox homeostasis
5	ZDB-GENE-020419-1	u2af1	____5	U2(RNU2) small nuclear RNA auxiliary factor 1	nucleotide binding_AND_nucleic acid binding_AND_RNA binding_AND_nucleus_AND_zinc ion binding
5	ZDB-GENE-030131-1233	uap1	____5	UDP-N-acteylglucosamine pyrophosphorylase 1	cellular_component_AND_metabolic process_AND_nucleotidyltransferase activity
5	ZDB-GENE-040426-2681	uba2	____5	ubiquitin-like modifier activating enzyme 2	nucleotide binding_AND_catalytic activity_AND_ATP binding_AND_nucleus_AND_protein modification process_AND_small protein activating enzyme activity_AND_ligase activity
5	ZDB-GENE-030131-7384	ube2d2	____5	ubiquitin-conjugating enzyme E2D 2 (UBC4/5 homolog, yeast)	cellular_component_AND_ligase activity_AND_small conjugating protein ligase activity_AND_post-translational protein modification_AND_regulation of protein metabolic process
5	ZDB-GENE-030616-67	ube2h	____5	ubiquitin-conjugating enzyme E2H (UBC8 homolog, yeast)	ligase activity_AND_small conjugating protein ligase activity_AND_post-translational protein modification_AND_regulation of protein metabolic process
5	ZDB-GENE-040718-3	ublcp1	____5	ubiquitin-like domain containing CTD phosphatase 1	phosphoprotein phosphatase activity_AND_nucleus_AND_protein modification process_AND_hydrolase activity
5	ZDB-GENE-010503-1	ucp4	____5	uncoupling protein 4	transporter activity_AND_binding_AND_membrane attack complex_AND_mitochondrion_AND_mitochondrial inner membrane_AND_mitochondrial transport_AND_integral to membrane
5	ZDB-GENE-011022-1	ugdh	____5	UDP-glucose dehydrogenase	catalytic activity_AND_binding_AND_metabolic process_AND_oxidoreductase activity_AND_oxidoreductase activity, acting on the CH-OH group of donors, NAD or NADP as acceptor_AND_coenzyme binding_AND_NAD binding
5	ZDB-GENE-040426-900	ung	____5	uracil-DNA glycosylase	uracil DNA N-glycosylase activity_AND_base-excision repair_AND_metabolic process_AND_hydrolase activity_AND_hydrolase activity, acting on glycosyl bonds
5	ZDB-GENE-030131-5450	usp36	____5	ubiquitin specific peptidase 36	ubiquitin thiolesterase activity_AND_endopeptidase inhibitor activity_AND_ubiquitin-dependent protein catabolic process_AND_peptidase activity_AND_hydrolase activity
5	ZDB-GENE-030616-178	vat1	____5	vesicle amine transport protein 1 homolog (T californica)	catalytic activity_AND_peroxidase activity_AND_binding_AND_response to oxidative stress_AND_metabolic process_AND_zinc ion binding_AND_oxidoreductase activity_AND_heme binding_AND_cofactor binding_AND_oxidation reduction
5	ZDB-GENE-040426-2699	vps26b	____5	vacuolar protein sorting 26 homolog B	molecular_function_AND_membrane attack complex_AND_cytoplasm_AND_transport_AND_vacuolar transport_AND_retromer complex
5	ZDB-GENE-040426-1235	vps4b	____5	vacuolar protein sorting 4b (yeast)	nucleotide binding_AND_ATP binding_AND_biological_process_AND_nucleoside-triphosphatase activity
5	ZDB-GENE-030616-5	wdr75	____5	WD repeat domain 75	nucleus
5	ZDB-GENE-040426-703	wdsof1	____5	WD repeats and SOF1 domain containing	molecular_function_AND_nucleus_AND_biological_process_AND_ribonucleoprotein complex
5	ZDB-GENE-040718-488	wipi2	____5	WD repeat domain, phosphoinositide interacting 2	molecular_function_AND_cellular_component_AND_biological_process
5	ZDB-GENE-040426-2076	xpnpep3	____5	X-prolyl aminopeptidase (aminopeptidase P) 3, putative	aminopeptidase activity_AND_cellular_component_AND_proteolysis_AND_metalloexopeptidase activity_AND_hydrolase activity_AND_manganese ion binding
5	ZDB-GENE-030131-5912	xpo6	____5	exportin 6	protein import into nucleus, docking_AND_binding_AND_nuclear pore_AND_cytoplasm_AND_transport_AND_intracellular protein transport_AND_protein transporter activity
5	ZDB-GENE-030425-2	yars	____5	tyrosyl-tRNA synthetase	tRNA binding_AND_nucleotide binding_AND_aminoacyl-tRNA ligase activity_AND_tyrosine-tRNA ligase activity_AND_ATP binding_AND_cytoplasm_AND_translation_AND_tRNA aminoacylation for protein translation_AND_tyrosyl-tRNA aminoacylation
5	ZDB-GENE-050126-1	yes1	____5	v-yes-1 Yamaguchi sarcoma viral oncogene homolog 1	nucleotide binding_AND_protein kinase activity_AND_protein tyrosine kinase activity_AND_protein binding_AND_ATP binding_AND_protein amino acid phosphorylation_AND_transferase activity_AND_regulation of protein kinase activity_AND_protein amino acid autophosphorylation_AND_convergent extension involved in gastrulation
5	ZDB-GENE-040625-76	yipf6	____5	Yip1 domain family, member 6	molecular_function_AND_membrane attack complex_AND_biological_process_AND_integral to membrane
5	ZDB-GENE-011115-1	ywhag1	____5	3-monooxygenase/tryptophan 5-monooxygenase activation protein, gamma polypeptide 1	cytoplasm_AND_protein domain specific binding
5	ZDB-GENE-040426-2191	ywhah	____5	tyrosine 3-monooxygenase/tryptophan 5-monooxygenase activation protein, eta polypeptide	monooxygenase activity_AND_cellular_component_AND_biological_process_AND_protein domain specific binding
5	ZDB-GENE-030131-1117	yy1a	____5	YY1 transcription factor a	nucleic acid binding_AND_intracellular_AND_zinc ion binding
5	ZDB-GENE-040426-2359	zc3h10	____5	zinc finger CCCH-type containing 10	nucleic acid binding_AND_cellular_component_AND_biological_process_AND_zinc ion binding
5	ZDB-GENE-030407-3	zdhhc5	____5	zinc finger, DHHC domain containing 5	zinc ion transport_AND_zinc ion binding_AND_metal ion binding
5	ZDB-GENE-040426-1979	zfand5a	____5	zinc finger, AN1-type domain 5a	DNA binding_AND_zinc ion transport_AND_zinc ion binding_AND_metal ion binding
5	ZDB-GENE-030131-1296	zfyve21	____5	zinc finger, FYVE domain containing 21	zinc ion transport_AND_zinc ion binding_AND_metal ion binding
5	ZDB-GENE-040801-259	zgc:100787	____5	zgc:100787	calcium channel activity_AND_calcium ion binding_AND_cytoplasm_AND_calcium ion transport_AND_calcium channel inhibitor activity
5	ZDB-GENE-040801-50	zgc:100839	____5	zgc:100839	molecular_function_AND_cellular_component_AND_biological_process
5	ZDB-GENE-040801-33	zgc:100868	____5	zgc:100868	serine-type endopeptidase activity_AND_cellular_component_AND_proteolysis_AND_metabolic process_AND_racemase and epimerase activity, acting on amino acids and derivatives
5	ZDB-GENE-040822-27	zgc:100871	____5	zgc:100871	molecular_function_AND_cellular_component_AND_biological_process
5	ZDB-GENE-040801-138	zgc:100959	____5	zgc:100959	catalytic activity_AND_binding_AND_cellular_component_AND_carbohydrate metabolic process_AND_glycolysis_AND_protein modification process_AND_protein transport_AND_oxidoreductase activity_AND_oxidoreductase activity, acting on the CH-OH group of donors, NAD or NADP as acceptor_AND_small conjugating protein ligase activity_AND_post-translational protein modification_AND_cellular carbohydrate metabo…
5	ZDB-GENE-040801-80	zgc:101111	____5	zgc:101111	SNAP receptor activity_AND_intracellular protein transport_AND_membrane
5	ZDB-GENE-040808-16	zgc:101129	____5	zgc:101129	catalytic activity_AND_cellular_component_AND_biosynthetic process
5	ZDB-GENE-041010-77	zgc:101555	____5	zgc:101555	intracellular_AND_transport
5	ZDB-GENE-041212-71	zgc:101644	____5	zgc:101644	nucleic acid binding_AND_nucleus
5	ZDB-GENE-041212-68	zgc:101650	____5	zgc:101650	molecular_function_AND_cellular_component_AND_biological_process
5	ZDB-GENE-041010-172	zgc:101705	____5	zgc:101705	catalytic activity_AND_binding_AND_cellular_component_AND_metabolic process_AND_oxidoreductase activity_AND_oxidation reduction
5	ZDB-GENE-041114-111	zgc:101724	____5	zgc:101724	cellular_component_AND_dephosphorylation_AND_phosphatase activity
5	ZDB-GENE-041010-163	zgc:101745	____5	zgc:101745	molecular_function_AND_cellular_component_AND_biological_process
5	ZDB-GENE-041212-52	zgc:101750	____5	zgc:101750	nucleotide binding_AND_protein kinase activity_AND_protein serine/threonine kinase activity_AND_ATP binding_AND_cellular_component_AND_protein amino acid phosphorylation_AND_transferase activity
5	ZDB-GENE-041121-9	zgc:101761	____5	zgc:101761	nucleotide binding_AND_signal transducer activity_AND_GTP binding_AND_cellular_component_AND_protein amino acid ADP-ribosylation_AND_signal transduction_AND_G-protein coupled receptor protein signaling pathway_AND_guanyl nucleotide binding
5	ZDB-GENE-041010-154	zgc:101768	____5	zgc:101768	molecular_function_AND_cellular_component_AND_biological_process
5	ZDB-GENE-050320-109	zgc:101788	____5	zgc:101788	serine-type endopeptidase activity_AND_cellular_component_AND_proteolysis
5	ZDB-GENE-041010-150	zgc:101801	____5	zgc:101801	cellular_component_AND_small conjugating protein ligase activity_AND_post-translational protein modification_AND_regulation of protein metabolic process
5	ZDB-GENE-041114-28	zgc:103517	____5	zgc:103517	Rho guanyl-nucleotide exchange factor activity_AND_intracellular_AND_regulation of Rho protein signal transduction
5	ZDB-GENE-041010-66	zgc:103538	____5	zgc:103538	molecular_function_AND_biological_process_AND_integral to membrane
5	ZDB-GENE-050320-101	zgc:103571	____5	zgc:103571	molecular_function_AND_cellular_component_AND_biological_process
5	ZDB-GENE-040912-131	zgc:103591	____5	zgc:103591	cellular_component_AND_biological_process_AND_selenium binding
5	ZDB-GENE-041010-26	zgc:103627	____5	zgc:103627	molecular_function_AND_cellular_component_AND_biological_process
5	ZDB-GENE-040927-8	zgc:103764	____5	zgc:103764	catalytic activity_AND_cellular_component_AND_biological_process
5	ZDB-GENE-050706-50	zgc:109736	____5	zgc:109736	nucleotide binding_AND_nucleic acid binding_AND_cellular_component
5	ZDB-GENE-050417-29	zgc:110113	____5	zgc:110113	molecular_function_AND_cellular_component_AND_biological_process
5	ZDB-GENE-050522-195	zgc:110158	____5	zgc:110158	DNA binding_AND_single-stranded DNA binding_AND_nucleus_AND_biological_process_AND_transcription regulator activity
5	ZDB-GENE-050417-373	zgc:110188	____5	zgc:110188	molecular_function_AND_cellular_component_AND_biological_process
5	ZDB-GENE-050417-57	zgc:110304	____5	zgc:110304	molecular_function_AND_cellular_component_AND_biological_process
5	ZDB-GENE-050320-36	zgc:110340	____5	zgc:110340	cellular_component_AND_biological_process
5	ZDB-GENE-050320-35	zgc:110343	____5	zgc:110343	cellular_component_AND_antioxidant activity_AND_oxidoreductase activity
5	ZDB-GENE-050522-90	zgc:110436	____5	zgc:110436	molecular_function_AND_cellular_component_AND_biological_process
5	ZDB-GENE-050522-73	zgc:110459	____5	zgc:110459	molecular_function_AND_cellular_component_AND_biological_process
5	ZDB-GENE-050522-535	zgc:110561	____5	zgc:110561	peptide-N4-(N-acetyl-beta-glucosaminyl)asparagine amidase activity_AND_cytoplasm_AND_zinc ion transport_AND_zinc ion binding_AND_hydrolase activity_AND_metal ion binding
5	ZDB-GENE-050417-466	zgc:110585	____5	zgc:110585	molecular_function_AND_cellular_component_AND_biological_process
5	ZDB-GENE-050522-496	zgc:110682	____5	zgc:110682	nucleotide binding_AND_nucleic acid binding_AND_cellular_component_AND_zinc ion binding
5	ZDB-GENE-050522-450	zgc:112267	____5	zgc:112267	cellular_component_AND_N-acetyltransferase activity_AND_metabolic process
5	ZDB-GENE-050913-132	zgc:112285	____5	zgc:112285	serine-type endopeptidase activity_AND_endopeptidase inhibitor activity_AND_cellular_component_AND_proteolysis_AND_hydrolase activity
5	ZDB-GENE-050522-414	zgc:112297	____5	zgc:112297	DNA binding_AND_cellular_component_AND_regulation of transcription, DNA-dependent
5	ZDB-GENE-050522-174	zgc:112315	____5	zgc:112315	molecular_function_AND_cellular_component_AND_biological_process
5	ZDB-GENE-050417-63	zgc:112408	____5	zgc:112408	molecular_function_AND_biological_process_AND_membrane
5	ZDB-GENE-050417-324	zgc:112426	____5	zgc:112426	transporter activity_AND_binding_AND_cellular_component
5	ZDB-GENE-050417-281	zgc:112515	____5	zgc:112515	GTPase activity_AND_structural molecule activity_AND_GTP binding_AND_microtubule_AND_microtubule-based process_AND_microtubule-based movement_AND_protein complex_AND_protein polymerization
5	ZDB-GENE-050320-9	zgc:113054	____5	zgc:113054	catalytic activity_AND_binding_AND_cellular_component_AND_metabolic process_AND_O-methyltransferase activity_AND_oxidoreductase activity_AND_oxidation reduction
5	ZDB-GENE-050320-136	zgc:113055	____5	zgc:113055	cellular_component
5	ZDB-GENE-050327-87	zgc:113250	____5	zgc:113250	intracellular_AND_zinc ion transport_AND_zinc ion binding_AND_metal ion binding
5	ZDB-GENE-050913-143	zgc:113832	____5	zgc:113832	motor activity_AND_biological_process_AND_myosin complex
5	ZDB-GENE-050913-51	zgc:114127	____5	zgc:114127	molecular_function_AND_biological_process_AND_membrane_AND_integral to membrane
5	ZDB-GENE-051030-36	zgc:123177	____5	zgc:123177	molecular_function_AND_cellular_component_AND_biological_process
5	ZDB-GENE-051030-30	zgc:123180	____5	zgc:123180	molecular_function_AND_cellular_component_AND_biological_process
5	ZDB-GENE-051113-284	zgc:123194	____5	zgc:123194	nucleotide binding_AND_GTPase activity_AND_structural molecule activity_AND_GTP binding_AND_cytoplasm_AND_microtubule_AND_microtubule-based process_AND_microtubule-based movement_AND_protein complex_AND_protein polymerization
5	ZDB-GENE-051030-75	zgc:123218	____5	zgc:123218	molecular_function_AND_biological_process_AND_synaptosome
5	ZDB-GENE-051113-312	zgc:123304	____5	zgc:123304	membrane attack complex_AND_lysosome_AND_endosome_AND_biological_process_AND_integral to membrane_AND_hydrolase activity
5	ZDB-GENE-060421-7601	zgc:136739	____5	zgc:136739	DNA binding_AND_transcription factor activity_AND_nucleus_AND_regulation of transcription, DNA-dependent_AND_sequence-specific DNA binding_AND_protein dimerization activity
5	ZDB-GENE-060616-238	zgc:136939	____5	zgc:136939	cellular_component_AND_biological_process_AND_transferase activity
5	ZDB-GENE-060421-3878	zgc:136953	____5	zgc:136953	nucleotide binding_AND_nucleic acid binding_AND_cellular_component_AND_biological_process
5	ZDB-GENE-060616-354	zgc:136955	____5	zgc:136955	molecular_function_AND_cellular_component_AND_biological_process
5	ZDB-GENE-060331-97	zgc:136962	____5	zgc:136962	molecular_function_AND_cellular_component_AND_biological_process
5	ZDB-GENE-061027-393	zgc:152732	____5	zgc:152732	nucleotide binding_AND_motor activity_AND_actin binding_AND_ATP binding_AND_cytoplasm_AND_biological_process_AND_myosin complex
5	ZDB-GENE-060929-1158	zgc:153077	____5	zgc:153077	transporter activity_AND_integral to membrane
5	ZDB-GENE-060825-337	zgc:153154	____5	zgc:153154	transporter activity_AND_binding_AND_cellular_component_AND_lipid metabolic process
5	ZDB-GENE-060825-222	zgc:153192	____5	zgc:153192	calcium ion binding_AND_cellular_component_AND_biological_process
5	ZDB-GENE-060825-333	zgc:153196	____5	zgc:153196	cellular_component_AND_biological_process_AND_phosphatase activity
5	ZDB-GENE-060825-331	zgc:153208	____5	zgc:153208	protein binding_AND_cytoplasm_AND_regulation of phosphorylation
5	ZDB-GENE-060929-696	zgc:153353	____5	zgc:153353	cellular_component_AND_polyamine biosynthetic process_AND_agmatinase activity_AND_hydrolase activity_AND_hydrolase activity, acting on carbon-nitrogen (but not peptide) bonds, in linear amidines_AND_manganese ion binding_AND_metal ion binding
5	ZDB-GENE-060929-256	zgc:153375	____5	zgc:153375	molecular_function_AND_biological_process_AND_membrane
5	ZDB-GENE-061013-64	zgc:153386	____5	zgc:153386	nucleic acid binding_AND_helicase activity_AND_ATP binding_AND_cellular_component_AND_ATP-dependent helicase activity_AND_biological_process_AND_hydrolase activity
5	ZDB-GENE-061013-24	zgc:153607	____5	zgc:153607	molecular_function_AND_membrane attack complex_AND_biological_process_AND_integral to membrane
5	ZDB-GENE-061013-567	zgc:153675	____5	zgc:153675	molecular_function_AND_cellular_component_AND_biological_process
5	ZDB-GENE-061013-612	zgc:153746	____5	zgc:153746	molecular_function_AND_cellular_component_AND_biological_process
5	ZDB-GENE-030131-9170	zgc:153867	____5	zgc:153867	calcium ion binding
5	ZDB-GENE-061013-677	zgc:153973	____5	zgc:153973	phosphopyruvate hydratase complex_AND_magnesium ion binding_AND_phosphopyruvate hydratase activity_AND_glycolysis_AND_lyase activity
5	ZDB-GENE-061103-301	zgc:154020	____5	zgc:154020	cellular_component_AND_propionate catabolic process_AND_2-methylcitrate dehydratase activity
5	ZDB-GENE-061103-295	zgc:154039	____5	zgc:154039	molecular_function_AND_cellular_component_AND_biological_process
5	ZDB-GENE-061103-289	zgc:154046	____5	zgc:154046	cellular_component_AND_biological_process_AND_acyltransferase activity
5	ZDB-GENE-060929-894	zgc:154110	____5	zgc:154110	molecular_function_AND_cellular_component_AND_biological_process
5	ZDB-GENE-070112-292	zgc:158829	____5	zgc:158829	DNA binding_AND_nucleus_AND_regulation of transcription, DNA-dependent_AND_transcription regulator activity
5	ZDB-GENE-070209-241	zgc:158861	____5	zgc:158861	transporter activity_AND_lipid binding_AND_membrane
5	ZDB-GENE-070410-81	zgc:162431	____5	zgc:162431	molecular_function_AND_cellular_component_AND_biological_process
5	ZDB-GENE-050411-10	zgc:172187	____5	zgc:172187	molecular_function_AND_cellular_component_AND_protein modification process
5	ZDB-GENE-030219-55	zgc:55259	____5	zgc:55259	binding_AND_cellular_component
5	ZDB-GENE-040426-699	zgc:55345	____5	zgc:55345	catalytic activity_AND_lipoprotein lipase activity_AND_lipid metabolic process_AND_hydrolase activity
5	ZDB-GENE-040426-713	zgc:55452	____5	zgc:55452	cellular_component_AND_ligase activity_AND_small conjugating protein ligase activity_AND_post-translational protein modification_AND_regulation of protein metabolic process
5	ZDB-GENE-030429-1	zgc:55456	____5	zgc:55456	molecular_function_AND_cellular_component_AND_signal transduction
5	ZDB-GENE-030131-5455	zgc:55492	____5	zgc:55492	cellular_component_AND_protein folding_AND_heat shock protein binding_AND_unfolded protein binding
5	ZDB-GENE-030131-4195	zgc:55512	____5	zgc:55512	cellular_component_AND_ligase activity_AND_small conjugating protein ligase activity_AND_post-translational protein modification_AND_regulation of protein metabolic process
5	ZDB-GENE-040426-2810	zgc:55573	____5	zgc:55573	DNA binding_AND_protein binding_AND_nucleus_AND_transcription_AND_integral to membrane_AND_transcription regulator activity_AND_regulation of transcription
5	ZDB-GENE-030131-179	zgc:55671	____5	zgc:55671	molecular_function_AND_cellular_component_AND_biological_process
5	ZDB-GENE-040426-2860	zgc:55760	____5	zgc:55760	nucleotide binding_AND_ATP binding_AND_GTP binding_AND_intracellular_AND_regulation of transcription, DNA-dependent_AND_small GTPase mediated signal transduction_AND_transcription factor binding_AND_protein transport
5	ZDB-GENE-030131-2420	zgc:55876	____5	zgc:55876	nucleotide binding_AND_nucleic acid binding
5	ZDB-GENE-030131-6240	zgc:56011	____5	zgc:56011	catalytic activity_AND_cellular_component_AND_metabolic process_AND_hydrolase activity_AND_phosphatase activity
5	ZDB-GENE-040426-1948	zgc:56095	____5	zgc:56095	binding_AND_cellular_component_AND_iron ion transport_AND_cellular iron ion homeostasis_AND_ferric iron binding
5	ZDB-GENE-030328-13	zgc:56121	____5	zgc:56121	molecular_function_AND_cellular_component
5	ZDB-GENE-040426-912	zgc:56123	____5	zgc:56123	biological_process
5	ZDB-GENE-040426-914	zgc:56136	____5	zgc:56136	molecular_function_AND_cellular_component_AND_biological_process
5	ZDB-GENE-030131-4683	zgc:56201	____5	zgc:56201	protein binding_AND_extracellular region_AND_signal recognition particle, endoplasmic reticulum targeting_AND_negative regulation of signal transduction
5	ZDB-GENE-030131-3211	zgc:56330	____5	zgc:56330	protein binding_AND_cellular_component_AND_eukaryotic initiation factor 4E binding_AND_negative regulation of translational initiation
5	ZDB-GENE-040426-1049	zgc:56486	____5	zgc:56486	molecular_function_AND_cellular_component_AND_biological_process
5	ZDB-GENE-030131-6503	zgc:56558	____5	zgc:56558	nucleotide binding_AND_protein kinase activity_AND_protein serine/threonine kinase activity_AND_protein kinase C activity_AND_ATP binding_AND_cellular_component_AND_protein amino acid phosphorylation_AND_zinc ion transport_AND_intracellular signaling cascade_AND_zinc ion binding_AND_transferase activity_AND_metal ion binding
5	ZDB-GENE-040426-1093	zgc:56608	____5	zgc:56608	cellular_component_AND_biological_process
5	ZDB-GENE-040426-1120	zgc:56706	____5	zgc:56706	molecular_function_AND_cellular_component_AND_biological_process
5	ZDB-GENE-040426-1122	zgc:56709	____5	zgc:56709	cellular_component_AND_heat shock protein binding
5	ZDB-GENE-040426-1166	zgc:63570	____5	zgc:63570	intracellular_AND_zinc ion binding
5	ZDB-GENE-040426-1173	zgc:63579	____5	zgc:63579	molecular_function_AND_membrane attack complex_AND_biological_process_AND_integral to membrane
5	ZDB-GENE-040426-1180	zgc:63593	____5	zgc:63593	molecular_function_AND_cellular_component_AND_biological_process
5	ZDB-GENE-040426-1250	zgc:63736	____5	zgc:63736	transporter activity_AND_binding_AND_membrane attack complex_AND_mitochondrion_AND_mitochondrial inner membrane_AND_integral to membrane
5	ZDB-GENE-040426-1268	zgc:63812	____5	zgc:63812	nucleotide binding_AND_nucleic acid binding
5	ZDB-GENE-030131-7773	zgc:63860	____5	zgc:63860	calcium ion binding_AND_extracellular region
5	ZDB-GENE-040426-1278	zgc:63863	____5	zgc:63863	Rab GTPase activator activity_AND_intracellular_AND_regulation of Rab GTPase activity
5	ZDB-GENE-040426-1286	zgc:63882	____5	zgc:63882	molecular_function_AND_cellular_component_AND_biological_process
5	ZDB-GENE-040426-2155	zgc:64098	____5	zgc:64098	molecular_function_AND_membrane attack complex_AND_biological_process_AND_integral to membrane
5	ZDB-GENE-040426-1367	zgc:64102	____5	zgc:64102	membrane attack complex_AND_biological_process_AND_integral to membrane
5	ZDB-GENE-040426-1368	zgc:64103	____5	zgc:64103	molecular_function_AND_biological_process_AND_integral to membrane_AND_flotillin complex
5	ZDB-GENE-031002-35	zgc:64114	____5	zgc:64114	cytoplasm_AND_apoptosis_AND_negative regulation of signal transduction
5	ZDB-GENE-030131-9031	zgc:64155	____5	zgc:64155	zinc ion transport_AND_zinc ion binding_AND_metal ion binding
5	ZDB-GENE-040426-1406	zgc:64213	____5	zgc:64213	cellular_component_AND_hydrolase activity
5	ZDB-GENE-030131-7741	zgc:65894	____5	zgc:65894	nucleotide binding_AND_GTPase activity_AND_structural molecule activity_AND_GTP binding_AND_cytoplasm_AND_microtubule_AND_microtubule-based process_AND_microtubule-based movement_AND_protein complex_AND_protein polymerization
5	ZDB-GENE-040426-1472	zgc:65908	____5	zgc:65908	molecular_function_AND_membrane attack complex_AND_biological_process_AND_integral to membrane
5	ZDB-GENE-040426-1515	zgc:66030	____5	zgc:66030	Golgi membrane_AND_alpha-1,3-mannosylglycoprotein 2-beta-N-acetylglucosaminyltransferase activity_AND_protein amino acid N-linked glycosylation
5	ZDB-GENE-040426-1528	zgc:66080	____5	zgc:66080	catalytic activity_AND_metabolic process_AND_lipoate biosynthetic process_AND_lipoate synthase activity_AND_iron-sulfur cluster binding
5	ZDB-GENE-040426-1545	zgc:66125	____5	zgc:66125	nucleotide binding_AND_microtubule motor activity_AND_ATP binding_AND_microtubule associated complex_AND_microtubule-based movement
5	ZDB-GENE-040426-1550	zgc:66135	____5	zgc:66135	mannose-1-phosphate guanylyltransferase activity_AND_cellular_component_AND_acyltransferase activity_AND_biosynthetic process_AND_nucleotidyltransferase activity
5	ZDB-GENE-040426-1612	zgc:66331	____5	zgc:66331	nucleus_AND_mitosis
5	ZDB-GENE-040426-1627	zgc:66385	____5	zgc:66385	intracellular transport
5	ZDB-GENE-030131-5708	zgc:66473	____5	zgc:66473	nucleotide binding_AND_ATP binding_AND_GTP binding_AND_intracellular_AND_regulation of transcription, DNA-dependent_AND_cell cycle_AND_transcription factor binding_AND_nucleoside-triphosphatase activity
5	ZDB-GENE-031030-14	zgc:66482	____5	zgc:66482	molecular_function_AND_membrane attack complex_AND_signal recognition particle, endoplasmic reticulum targeting_AND_negative regulation of signal transduction_AND_integral to membrane
5	ZDB-GENE-030131-9646	zgc:73179	____5	zgc:73179	calcium ion binding_AND_cellular_component
5	ZDB-GENE-030131-2046	zgc:73225	____5	zgc:73225	molecular_function_AND_biological_process_AND_integral to membrane
5	ZDB-GENE-040426-1782	zgc:73376	____5	zgc:73376	molecular_function_AND_cellular_component_AND_biological_process
5	ZDB-GENE-030131-5512	zgc:76940	____5	zgc:76940	phosphoprotein phosphatase activity_AND_iron ion binding_AND_cellular_component_AND_iron ion transport_AND_cellular iron ion homeostasis_AND_hydrolase activity
5	ZDB-GENE-040426-2609	zgc:76966	____5	zgc:76966	protein kinase activity_AND_ATP binding_AND_cellular_component_AND_protein amino acid phosphorylation
5	ZDB-GENE-040426-2594	zgc:76977	____5	zgc:76977	molecular_function_AND_nucleus_AND_chromatin assembly or disassembly_AND_transcription_AND_transcription termination_AND_regulation of transcription, DNA-dependent_AND_transcription antitermination
5	ZDB-GENE-040426-1806	zgc:77228	____5	zgc:77228	molecular_function_AND_membrane attack complex_AND_cytoplasm_AND_biological_process
5	ZDB-GENE-030131-4044	zgc:77294	____5	zgc:77294	molecular_function_AND_cellular_component_AND_biological_process
5	ZDB-GENE-030131-6724	zgc:77304	____5	zgc:77304	nucleotide binding_AND_nucleic acid binding_AND_cellular_component
5	ZDB-GENE-040426-1508	zgc:77517	____5	zgc:77517	structural molecule activity_AND_biological_process
5	ZDB-GENE-030131-1936	zgc:77542	____5	zgc:77542	zinc ion transport_AND_zinc ion binding_AND_metal ion binding
5	ZDB-GENE-040426-2248	zgc:77563	____5	zgc:77563	catalytic activity_AND_1-alkyl-2-acetylglycerophosphocholine esterase activity_AND_2-acetyl-1-alkylglycerophosphocholine esterase complex_AND_lipid catabolic process_AND_hydrolase activity
5	ZDB-GENE-030131-5884	zgc:77655	____5	zgc:77655	molecular_function_AND_biological_process_AND_membrane
5	ZDB-GENE-040426-1866	zgc:77751	____5	zgc:77751	nucleotide binding_AND_GTP binding_AND_intracellular_AND_small GTPase mediated signal transduction
5	ZDB-GENE-040426-1868	zgc:77759	____5	zgc:77759	molecular_function_AND_membrane attack complex_AND_visual perception_AND_integral to membrane
5	ZDB-GENE-040426-2272	zgc:77836	____5	zgc:77836	calcium channel activity_AND_calcium ion binding_AND_sugar binding_AND_membrane attack complex_AND_calcium ion transport_AND_integral to membrane_AND_transferase activity_AND_transferase activity, transferring glycosyl groups_AND_calcium channel inhibitor activity_AND_manganese ion binding
5	ZDB-GENE-030131-1107	zgc:77849	____5	zgc:77849	molecular_function_AND_cellular_component_AND_biological_process
5	ZDB-GENE-030131-8103	zgc:77868	____5	zgc:77868	intracellular_AND_cytoplasm_AND_biological_process_AND_zinc ion binding
5	ZDB-GENE-040426-2193	zgc:85678	____5	zgc:85678	molecular_function_AND_cellular_component_AND_biological_process
5	ZDB-GENE-030131-4915	zgc:85681	____5	zgc:85681	integral to membrane
5	ZDB-GENE-040426-2547	zgc:85752	____5	zgc:85752	protein binding_AND_membrane attack complex_AND_microsome_AND_biological_process_AND_integral to membrane
5	ZDB-GENE-040426-2347	zgc:85947	____5	zgc:85947	sodium ion transport_AND_bile acid:sodium symporter activity_AND_membrane
5	ZDB-GENE-040625-35	zgc:86709	____5	zgc:86709	nucleotide binding_AND_protein binding_AND_ATP binding_AND_cytoplasm_AND_cytoskeleton_AND_biological_process
5	ZDB-GENE-040718-429	zgc:86870	____5	zgc:86870	nucleic acid binding_AND_cellular_component_AND_biological_process
5	ZDB-GENE-040704-42	zgc:91835	____5	zgc:91835	actin binding_AND_intracellular
5	ZDB-GENE-040718-19	zgc:91858	____5	zgc:91858	molecular_function_AND_membrane attack complex_AND_biological_process_AND_integral to membrane
5	ZDB-GENE-040801-204	zgc:91872	____5	zgc:91872	molecular_function_AND_cellular_component_AND_biological_process
5	ZDB-GENE-040704-75	zgc:91984	____5	zgc:91984	membrane attack complex_AND_biological_process_AND_integral to membrane
5	ZDB-GENE-040801-241	zgc:91999	____5	zgc:91999	rhodopsin-like receptor activity_AND_G-protein coupled receptor protein signaling pathway_AND_integral to membrane
5	ZDB-GENE-040822-39	zgc:92013	____5	zgc:92013	catalytic activity_AND_alpha-L-fucosidase activity_AND_cellular_component_AND_carbohydrate metabolic process_AND_cation binding
5	ZDB-GENE-040801-234	zgc:92026	____5	zgc:92026	mannose-1-phosphate guanylyltransferase activity_AND_cellular_component_AND_acyltransferase activity_AND_biosynthetic process_AND_nucleotidyltransferase activity
5	ZDB-GENE-040930-3	zgc:92027	____5	zgc:92027	calcium ion binding_AND_cellular_component
5	ZDB-GENE-040912-182	zgc:92034	____5	zgc:92034	molecular_function_AND_cellular_component_AND_biological_process
5	ZDB-GENE-040912-169	zgc:92083	____5	zgc:92083	catalytic activity_AND_cellular_component_AND_metabolic process
5	ZDB-GENE-040912-10	zgc:92111	____5	zgc:92111	molecular_function_AND_membrane attack complex_AND_transport_AND_integral to membrane
5	ZDB-GENE-040718-48	zgc:92136	____5	zgc:92136	receptor activity_AND_membrane attack complex_AND_signal recognition particle, endoplasmic reticulum targeting_AND_metabolic process_AND_negative regulation of signal transduction_AND_integral to membrane_AND_transferase activity
5	ZDB-GENE-040718-45	zgc:92148	____5	zgc:92148	cellular_component_AND_heat shock protein binding
5	ZDB-GENE-040912-16	zgc:92179	____5	zgc:92179	catalytic activity_AND_cellular_component_AND_carboxy-lyase activity_AND_carboxylic acid metabolic process_AND_pyridoxal phosphate binding
5	ZDB-GENE-040718-36	zgc:92181	____5	zgc:92181	ion channel activity_AND_membrane attack complex_AND_transport_AND_ion transport_AND_integral to membrane
5	ZDB-GENE-040718-375	zgc:92230	____5	zgc:92230	catalytic activity_AND_cellular_component_AND_glycolysis_AND_metabolic process_AND_intramolecular transferase activity, phosphotransferases
5	ZDB-GENE-040801-5	zgc:92251	____5	zgc:92251	sodium channel activity_AND_membrane attack complex_AND_transport_AND_sodium ion transport_AND_bile acid:sodium symporter activity_AND_integral to membrane_AND_sodium ion binding
5	ZDB-GENE-040718-334	zgc:92321	____5	zgc:92321	molecular_function_AND_cellular_component_AND_mitosis
5	ZDB-GENE-040718-159	zgc:92326	____5	zgc:92326	sugar binding_AND_cellular_component_AND_biological_process
5	ZDB-GENE-040718-158	zgc:92327	____5	zgc:92327	molecular_function_AND_membrane attack complex_AND_biological_process_AND_integral to membrane
5	ZDB-GENE-040718-152	zgc:92335	____5	zgc:92335	molecular_function_AND_cellular_component_AND_biological_process
5	ZDB-GENE-040822-3	zgc:92375	____5	zgc:92375	catalytic activity_AND_cellular_component_AND_zinc ion transport_AND_zinc ion binding_AND_metal ion binding
5	ZDB-GENE-041010-217	zgc:92588	____5	zgc:92588	nucleotide binding_AND_GTP binding_AND_intracellular_AND_small GTPase mediated signal transduction
5	ZDB-GENE-040718-463	zgc:92605	____5	zgc:92605	3',5'-cyclic-nucleotide phosphodiesterase activity_AND_protein binding_AND_cellular_component_AND_visual perception
5	ZDB-GENE-040718-120	zgc:92663	____5	zgc:92663	molecular_function_AND_cellular_component_AND_biological_process
5	ZDB-GENE-040718-119	zgc:92664	____5	zgc:92664	molecular_function_AND_cellular_component_AND_biological_process
5	ZDB-GENE-040718-106	zgc:92689	____5	zgc:92689	nucleotide binding_AND_nucleic acid binding_AND_cellular_component
5	ZDB-GENE-040718-99	zgc:92701	____5	zgc:92701	molecular_function_AND_cellular_component_AND_biological_process
5	ZDB-GENE-040718-279	zgc:92790	____5	zgc:92790	DNA binding_AND_DNA-directed RNA polymerase activity_AND_transcription, DNA-dependent_AND_RNA polymerase complex_AND_regulation of transcription
5	ZDB-GENE-040718-271	zgc:92799	____5	zgc:92799	molecular_function_AND_cellular_component_AND_biological_process
5	ZDB-GENE-040718-176	zgc:92882	____5	zgc:92882	catalytic activity_AND_L-lactate dehydrogenase activity_AND_binding_AND_cytoplasm_AND_carbohydrate metabolic process_AND_glycolysis_AND_oxidoreductase activity_AND_oxidoreductase activity, acting on the CH-OH group of donors, NAD or NADP as acceptor_AND_cellular carbohydrate metabolic process_AND_oxidation reduction
5	ZDB-GENE-040718-175	zgc:92883	____5	zgc:92883	nucleotide binding_AND_GTP binding_AND_intracellular_AND_small GTPase mediated signal transduction
5	ZDB-GENE-040927-3	zgc:92901	____5	zgc:92901	biological_process
5	ZDB-GENE-040718-162	zgc:92903	____5	zgc:92903	cellular_component_AND_cell redox homeostasis
5	ZDB-GENE-040718-161	zgc:92907	____5	zgc:92907	carbohydrate metabolic process_AND_transferase activity, transferring hexosyl groups_AND_carbohydrate binding_AND_lipid glycosylation
5	ZDB-GENE-031107-2	zhx2	____5	zinc-fingers and homeoboxes 2	DNA binding_AND_transcription factor activity_AND_intracellular_AND_nucleus_AND_regulation of transcription, DNA-dependent_AND_zinc ion binding_AND_sequence-specific DNA binding
5	ZDB-GENE-030131-3197	zmat2	____5	zinc finger, matrin type 2	nucleic acid binding_AND_intracellular_AND_zinc ion transport_AND_zinc ion binding_AND_metal ion binding
5	ZDB-GENE-030131-7377	znf207b	____5	zinc finger protein 207, b	intracellular_AND_zinc ion binding
5	ZDB-GENE-000210-15		____5
5	ZDB-GENE-010726-1		____5
5	ZDB-GENE-030114-6		____5
5	ZDB-GENE-030131-1693		____5
5	ZDB-GENE-030131-1957		____5
5	ZDB-GENE-030131-2784		____5
5	ZDB-GENE-030131-5316		____5
5	ZDB-GENE-030131-5829		____5
5	ZDB-GENE-030131-5845		____5
5	ZDB-GENE-030131-6123		____5
5	ZDB-GENE-030131-6153		____5
5	ZDB-GENE-030131-6327		____5
5	ZDB-GENE-030131-8247		____5
5	ZDB-GENE-030131-8410		____5
5	ZDB-GENE-030131-8447		____5
5	ZDB-GENE-030131-8594		____5
5	ZDB-GENE-030131-9676		____5
5	ZDB-GENE-030616-358		____5
5	ZDB-GENE-030616-403		____5
5	ZDB-GENE-030616-405		____5
5	ZDB-GENE-030804-4		____5
5	ZDB-GENE-030826-15		____5
5	ZDB-GENE-030826-16		____5
5	ZDB-GENE-031112-2		____5
5	ZDB-GENE-040426-1358		____5
5	ZDB-GENE-040426-1501		____5
5	ZDB-GENE-040426-2044		____5
5	ZDB-GENE-040426-2104		____5
5	ZDB-GENE-040426-2139		____5
5	ZDB-GENE-040426-2185		____5
5	ZDB-GENE-040426-2373		____5
5	ZDB-GENE-040426-854		____5
5	ZDB-GENE-040704-60		____5
5	ZDB-GENE-040718-181		____5
5	ZDB-GENE-040721-1		____5
5	ZDB-GENE-040722-2		____5
5	ZDB-GENE-040927-24		____5
5	ZDB-GENE-041001-119		____5
5	ZDB-GENE-041210-22		____5
[truncated: 11 more rows]
