# Supplementary material for: Dynamic Zebrafish Interactome Reveals Transcriptional Mechanisms of Dioxin Toxicity
Source: PLoS One. 2010 May 5;5(5):e10465. doi: 10.1371/journal.pone.0010465 (PMC2864754; doi:10.1371/journal.pone.0010465)
Supplement: Data File S3 — Zebrafish interactome (FBS>6) in .sif format. (0.47 MB ZIP) [file pone.0010465.s012.zip]

Archive with 1 entries (1 files):
- Zfish_6plus_plus.sif
