# Supplementary material for: Dynamic Zebrafish Interactome Reveals Transcriptional Mechanisms of Dioxin Toxicity
Source: PLoS One. 2010 May 5;5(5):e10465. doi: 10.1371/journal.pone.0010465 (PMC2864754; doi:10.1371/journal.pone.0010465)
Supplement: Data File S3 — Zebrafish interactome (FBS>6) in .sif format. (0.47 MB ZIP) [file pone.0010465.s012.zip › Zfish_6plus_plus.sif]

myo7a	funcoup	zgc:55512
myo7a	funcoup	zgc:100921
alg12	funcoup	zgc:153946
pigk	funcoup	extl3
pigk	funcoup	zgc:153378
pigk	funcoup	si:dkeyp-122a9.3
pigk	funcoup	zgc:153946
pigk	funcoup	zgc:158749
ZDB-GENE-040704-56	funcoup	zgc:154164
edem1	funcoup	zgc:112490
edem1	funcoup	sdf2l1
ZDB-GENE-040426-2417	funcoup	tuba1l
ZDB-GENE-040426-2417	funcoup	zgc:153729
ZDB-GENE-040426-2417	funcoup	zgc:110361
lsm12	funcoup	ddx39b
lsm12	funcoup	hspa8
zgc:56239	funcoup	syt4
zgc:56239	funcoup	zgc:109987
zgc:56239	funcoup	zgc:109989
zgc:56239	funcoup	glud1b
zgc:92177	funcoup	gnpda1
zgc:92177	funcoup	zgc:123019
zgc:92177	funcoup	smn1
rassf1	funcoup	zgc:101845
rassf1	funcoup	tp53
rassf1	funcoup	zgc:110327
pms1	funcoup	zgc:153388
pms1	funcoup	foxo5
pms1	funcoup	msh2
pms1	funcoup	foxo3a
pms1	funcoup	mlh1
pms1	funcoup	zgc:77010
zgc:92416	funcoup	ifrd2
zgc:92416	funcoup	flncb
guk1	funcoup	asnsd1
guk1	funcoup	pms1
guk1	funcoup	eif4a1a
guk1	funcoup	rpl13
guk1	funcoup	mt2
guk1	funcoup	eif4a1b
guk1	funcoup	mt
guk1	funcoup	paf1l
ZDB-GENE-040426-1357	funcoup	dnajb1
ptpn2	funcoup	zgc:77429
ptpn2	funcoup	eif5a
zgc:77380	funcoup	zgc:91922
zgc:77380	funcoup	rdh12
zgc:77380	funcoup	zgc:101764
zgc:77380	funcoup	dnajb1
mpdu1b	funcoup	zgc:103764
mpdu1b	funcoup	zgc:110289
mpdu1b	funcoup	zgc:112474
zgc:92148	funcoup	dpm1
zgc:92148	funcoup	zgc:153930
zgc:92148	funcoup	xpo7
zgc:92148	funcoup	golph3
zgc:92148	funcoup	zgc:158313
daam1l	funcoup	synj1
daam1l	funcoup	atp6v1b2
daam1l	funcoup	vcp
daam1l	funcoup	zgc:73138
daam1l	funcoup	zgc:92026
daam1l	funcoup	zgc:110335
daam1l	funcoup	zgc:123234
zgc:63566	funcoup	ZDB-GENE-051120-98
zgc:63566	funcoup	zgc:153168
zgc:63566	funcoup	zgc:153930
zgc:63566	funcoup	zgc:111987
zgc:63566	funcoup	znf259
zgc:63566	funcoup	zgc:111944
nf2	funcoup	vil2
nf2	funcoup	zgc:153930
nf2	funcoup	pax3
nf2	funcoup	zgc:110448
zgc:64114	funcoup	zgc:101116
mgrn1	funcoup	retsatl
mgrn1	funcoup	zgc:113984
mgrn1	funcoup	acox1
mgrn1	funcoup	zgc:110789
mgrn1	funcoup	si:ch211-153j24.6
slc25a33	funcoup	map2k1
slc25a33	funcoup	zgc:103611
slc25a33	funcoup	lipf
tmem9b	funcoup	zgc:101095
tmem9b	funcoup	stx7l
tmem9b	funcoup	ap2m1
tmem9b	funcoup	vamp2
fam73a	funcoup	gdi1
zgc:92045	funcoup	zgc:91843
zgc:91951	funcoup	ndufa9
zgc:91951	funcoup	zgc:110325
zgc:91951	funcoup	zgc:112445
zgc:91951	funcoup	zgc:110031
zgc:91951	funcoup	zgc:152965
zgc:91951	funcoup	zgc:110034
zgc:91951	funcoup	zgc:110584
zgc:91951	funcoup	zgc:110137
zgc:91951	funcoup	zgc:153328
zgc:91951	funcoup	zgc:158429
zgc:91951	funcoup	zgc:114150
zgc:91951	funcoup	zgc:153670
zgc:91951	funcoup	zgc:111961
zgc:91951	funcoup	atp5a1
zgc:91951	funcoup	zgc:112333
zgc:92863	funcoup	zgc:101877
zgc:92863	funcoup	zgc:110034
zgc:92863	funcoup	zgc:112445
tmem93	funcoup	sdf2l1
tmem93	funcoup	zgc:86830
tmem93	funcoup	zgc:103652
tmem93	funcoup	psmb5
tmem93	funcoup	zgc:103764
tmem93	funcoup	suclg1
tmem93	funcoup	ahcy
nfe2l2	pd	gstal
nfe2l2	pd	mafg2
nfe2l2	pd	mafg1
nfe2l2	possible	abcc2
nfe2l2	pd	tbxas1
nfe2l2	pp	mafk
nfe2l2	pp	mafg1
nfe2l2	pp	mafg2
nfe2l2	possible	slc7a2
nfe2l2	possible	mmp9
nfe2l2	wang	foxa2
nfe2l2	wang	jun
nfe2l2	wang	atf3
nfe2l2	possible	cited3
nfe2l2	possible	akr1a1a
nfe2l2	possible	akr1a1b
nfe2l2	wang	gstm
nfe2l2	wang	calcr
nfe2l2	wang	ldhb
nfe2l2	wang	pparg
nfe2l2	wang	sod1
nfe2l2	wang	cat
nfe2l2	wang	tnfa
nfe2l2	wang	igf1
nfe2l2	wang	apoeb
nfe2l2	wang	apoea
nfe2l2	wang	adm2
nfe2l2	pd	sat1
nfe2l2	wang	bdkrb2
nfe2l2	wang	atf4
nfe2l2	pd	txnl1
nfe2l2	pd	hmbsb
nfe2l2	pd	gna12
nfe2l2	pd	txnrd1
nfe2l2	pd	ets1a
nfe2l2	possible	prdx2
nfe2l2	pd	hmbsa
nfe2l2	pd	ets1b
nfe2l2	pd	mb
nfe2l2	pd	sod2
nfe2l2	pd	gpx1
nfe2l2	pd	ephx1
nfe2l2	pd	keap1b
nfe2l2	pd	fth1
nfe2l2	pd	mt
nfe2l2	pd	agt1a6
nfe2l2	pd	gclc
nfe2l2	pd	hmox1
nfe2l2	pd	jun
nfe2l2	pd	keap1a
nfe2l2	pd	gstp1
nfe2l2	pd	gstp2
nfe2l2	pd	nqo1
nfe2l2	pd	gclm
nfe2l2	funcoup	si:dkey-204f11.3
nfe2l2	funcoup	svil
sars2	funcoup	ZDB-GENE-040912-133
phf10	funcoup	sfrs2
phf10	funcoup	elavl1
zgc:56011	funcoup	scd
zgc:56011	funcoup	pkm2
zgc:56011	funcoup	atp6v1d
zgc:56011	funcoup	sgta
zgc:56011	funcoup	zgc:55741
zgc:56011	funcoup	sccpdha
zgc:56011	funcoup	bpnt1
zgc:56011	funcoup	zgc:113022
zgc:56011	funcoup	sccpdhb
zgc:56011	funcoup	zgc:110758
zgc:56011	funcoup	zgc:112951
zgc:73134	funcoup	zgc:152873
zgc:73134	funcoup	tnpo2
zgc:73134	funcoup	psmc4
zgc:73134	funcoup	cars
zgc:73134	funcoup	zgc:92026
zgc:73134	funcoup	zgc:152822
zgc:73134	funcoup	mat1a
zgc:73134	funcoup	c11orf2
zgc:73134	funcoup	si:dkey-159a18.3
zgc:73134	funcoup	ZDB-GENE-060825-305
zgc:73134	funcoup	mdn1
zgc:73134	funcoup	zgc:66298
zgc:73134	funcoup	abcf2
zgc:73134	funcoup	zgc:112247
zgc:73134	funcoup	ptpn6
zgc:73134	funcoup	zgc:136860
cops8	funcoup	zgc:154082
cops8	funcoup	cops2
zgc:55452	funcoup	zgc:86813
zgc:55452	funcoup	suclg1
elp3	funcoup	si:dkey-190l1.1
elp3	funcoup	zgc:153168
saps3	funcoup	ptp1b
saps3	funcoup	ptpn2l
saps3	funcoup	ralgps2
saps3	funcoup	ptpn2
saps3	funcoup	zgc:152822
saps3	funcoup	zgc:73134
fam32al	funcoup	zgc:113443
fam32al	funcoup	zgc:110805
fam32al	funcoup	zgc:110288
fam32al	funcoup	sec11a
fam32al	funcoup	acot9
fam32al	funcoup	zgc:123262
pafah1b3	funcoup	tp53
pafah1b3	funcoup	psmb1
ZDB-GENE-050320-86	funcoup	ck2a1
zgc:112219	funcoup	zgc:158685
zgc:112219	funcoup	zgc:110141
zgc:92732	funcoup	zgc:92093
zgc:92732	funcoup	acat1
zgc:92732	funcoup	amt
zgc:92732	funcoup	zgc:109989
zgc:92732	funcoup	suclg1
zgc:92732	funcoup	zgc:114095
srp68	funcoup	alg3
oaz1	funcoup	zgc:113443
oaz1	funcoup	cox4i1
oaz1	funcoup	zgc:112958
oaz1	funcoup	zgc:153569
oaz1	funcoup	hsd17b10
oaz1	funcoup	adsl
oaz1	funcoup	atp5d
oaz1	funcoup	eef2l
oaz1	funcoup	csenl
oaz1	funcoup	chchd2
zgc:103697	funcoup	zgc:103688
zgc:103697	funcoup	zgc:112305
zgc:103697	funcoup	exosc2
zgc:103697	funcoup	ctsl1b
zgc:103697	funcoup	zgc:113022
zgc:103697	funcoup	snrpfl
zgc:103697	funcoup	zgc:123180
zgc:85741	funcoup	sae1
zgc:85741	funcoup	si:rp71-1o1.6
zgc:85741	funcoup	zgc:136244
zgc:85741	funcoup	cse1l
zgc:85741	funcoup	ccne
mcts1	funcoup	rfc5
mcts1	funcoup	zgc:92136
mcts1	funcoup	psmb1
mcts1	funcoup	zgc:92629
si:dkey-223n17.1	funcoup	zgc:158643
si:dkey-223n17.1	funcoup	zgc:112161
si:dkey-223n17.1	funcoup	zgc:153779
si:dkey-223n17.1	funcoup	zgc:110804
rnaseh1	funcoup	drg2
rnaseh1	funcoup	zgc:101066
rnaseh1	funcoup	zgc:92611
rnaseh1	funcoup	zgc:112958
rnaseh1	funcoup	zgc:114138
rnaseh1	funcoup	atpbd1b
rnaseh1	funcoup	zgc:113443
zgc:101672	funcoup	prim1
gclm	funcoup	zgc:73247
gclm	funcoup	zgc:110343
gclm	funcoup	bcs1l
gclm	funcoup	slc25a25
gclm	funcoup	rbm17
wu:fe37g01	funcoup	zgc:103697
wu:fe37g01	funcoup	zgc:66282
wu:fe37g01	funcoup	zgc:112061
wu:fe37g01	funcoup	rabif
wu:fe37g01	funcoup	hs2st1
wu:fe37g01	funcoup	zgc:112305
wu:fe37g01	funcoup	wtap
wu:fe37g01	funcoup	zgc:123180
wu:fe37g01	funcoup	zgc:55664
wu:fe37g01	funcoup	zgc:103688
wu:fe37g01	funcoup	zgc:55291
wu:fe37g01	funcoup	bcs1l
wu:fe37g01	funcoup	exosc2
ZDB-GENE-040625-42	funcoup	zgc:152941
ZDB-GENE-040625-42	funcoup	ftsj1
ZDB-GENE-040625-42	funcoup	zgc:92585
rnd1	funcoup	reverbb2
rnd1	funcoup	zgc:92030
rnd1	funcoup	rdh12
rnd1	funcoup	rab23
decr2	funcoup	zgc:101540
decr2	funcoup	uqcrh
decr2	funcoup	zgc:92030
decr2	funcoup	pex3
decr2	funcoup	zgc:112210
decr2	funcoup	zgc:113022
decr2	funcoup	ftsj1
decr2	funcoup	acaa1
decr2	funcoup	zgc:101129
zgc:77541	funcoup	reverbb2
zgc:77541	funcoup	bc2
zgc:77541	funcoup	zgc:86599
zgc:77541	funcoup	zgc:92850
zgc:77541	funcoup	si:ch211-239j9.2
zgc:77541	funcoup	zgc:92030
zgc:77541	funcoup	snrpfl
zgc:77541	funcoup	zgc:100908
zgc:77541	funcoup	zgc:103688
zgc:77541	funcoup	hsd17b10
zgc:77541	funcoup	zgc:92631
zgc:77541	funcoup	zgc:92245
zgc:77541	funcoup	atp6v1f
zgc:77541	funcoup	rdh12
zgc:77541	funcoup	zgc:110034
zgc:77541	funcoup	ndufa9
zgc:77541	funcoup	zgc:109893
zgc:77541	funcoup	zgc:112340
zgc:77541	funcoup	tmem4
zgc:77541	funcoup	atp5a1
zgc:77541	funcoup	mtch2
zgc:77541	funcoup	zgc:153978
zgc:77541	funcoup	zgc:113197
zgc:77541	funcoup	zgc:136474
zgc:77541	funcoup	zgc:101755
zgc:77541	funcoup	park7
zgc:77541	funcoup	suclg1
zgc:77541	funcoup	pdha1
zgc:77541	funcoup	zgc:103764
zgc:77541	funcoup	atp5f1
zgc:77541	funcoup	zgc:110010
zgc:77541	funcoup	zgc:110330
zgc:77541	funcoup	uqcrq
zgc:77541	funcoup	mrpl28
zgc:77541	funcoup	ftsj1
zgc:77541	funcoup	si:ch211-244p18.3
zgc:77541	funcoup	zgc:113022
zgc:77541	funcoup	cox7a2
zgc:77541	funcoup	ZDB-GENE-051030-87
zgc:77541	funcoup	uqcrh
zgc:77541	funcoup	zgc:136929
zgc:77541	funcoup	got2
zgc:77541	funcoup	zgc:91951
zgc:77541	funcoup	zgc:114172
zgc:77541	funcoup	ndufs3
zgc:77541	funcoup	ZDB-GENE-050417-433
nudt9	funcoup	zgc:114185
nudt9	funcoup	ndufv1
nudt9	funcoup	ZDB-GENE-040912-133
nudt9	funcoup	suclg1
nudt9	funcoup	atp5s
nudt9	funcoup	zgc:92770
nudt9	funcoup	coq3
nudt9	funcoup	zgc:92245
nudt9	funcoup	mtch2
agpat3	funcoup	zgc:158309
agpat3	funcoup	acox1
agpat3	funcoup	zgc:91952
cds2	funcoup	tmem4
cds2	funcoup	zgc:153946
cds2	funcoup	stx7l
cds2	funcoup	zgc:92705
cds2	funcoup	tmem30a
cds2	funcoup	zgc:63663
cds2	funcoup	ZDB-GENE-030826-29
cds2	funcoup	zgc:101095
zgc:66306	funcoup	chaf1b
zgc:66306	funcoup	fbl
zgc:66306	funcoup	zgc:136399
zgc:66306	funcoup	im:6902697
zgc:66306	funcoup	msh2
zgc:66306	funcoup	nup43
zgc:66306	funcoup	zgc:112958
zgc:66306	funcoup	si:ch211-206k18.2
zgc:66306	funcoup	smn1
zgc:66306	funcoup	zgc:113443
appbp1	funcoup	ftsj1
appbp1	funcoup	ube1c
appbp1	funcoup	nol10
appbp1	funcoup	cct8
gnai1	funcoup	tmem30a
gnai1	funcoup	zgc:153196
gnai1	funcoup	syt11
gnai1	funcoup	gnb5
snx9l	funcoup	zgc:73358
snx9l	funcoup	zgc:101574
strn3	funcoup	zgc:101755
strn3	funcoup	map3k12
strn3	funcoup	zgc:92671
strn3	funcoup	sh3gl1
zgc:56317	funcoup	zgc:92783
zgc:56317	funcoup	zgc:86799
zgc:65870	funcoup	zgc:158643
zgc:65870	funcoup	zgc:112161
zgc:65870	funcoup	ppp2r1b
zgc:76972	funcoup	zgc:56112
zgc:76972	funcoup	arl5a
ZDB-GENE-030131-1857	funcoup	birc5a
ZDB-GENE-030131-1857	funcoup	chaf1a
ZDB-GENE-030131-1857	funcoup	zgc:91928
ZDB-GENE-030131-1857	funcoup	zgc:153930
ZDB-GENE-030131-1857	funcoup	hnrpdl
ZDB-GENE-030131-1857	funcoup	tyms
ZDB-GENE-030131-1857	funcoup	ZDB-GENE-030131-341
ZDB-GENE-030131-1857	funcoup	zgc:123215
ptdss1	funcoup	zgc:136281
ptdss1	funcoup	zgc:92765
zgc:113186	funcoup	si:ch211-203l9.2
zgc:113186	funcoup	zgc:153898
zgc:113186	funcoup	ckap5
zgc:113186	funcoup	hspa8
zgc:113186	funcoup	zgc:158741
zgc:113186	funcoup	zgc:158713
zgc:113186	funcoup	zgc:158643
zgc:113186	funcoup	zgc:153954
zgc:113186	funcoup	rab6b
zgc:113186	funcoup	zgc:113974
zgc:113186	funcoup	zgc:110141
zgc:113186	funcoup	zgc:112161
ZDB-GENE-030131-2690	funcoup	si:dkey-193b19.1
ZDB-GENE-030131-2690	funcoup	zgc:101755
ZDB-GENE-030131-2690	funcoup	hnrpdl
ZDB-GENE-030131-2690	funcoup	capza1
zgc:85629	funcoup	psma5
zgc:85629	funcoup	zgc:101755
ube2l3l	funcoup	zgc:109973
ube2l3l	funcoup	rab1a
ube2l3l	funcoup	blmh
ube2l3l	funcoup	zgc:56049
ube2l3l	funcoup	scd
ube2l3l	funcoup	oprs1
ube2l3l	funcoup	sub1
ube2l3l	funcoup	zgc:112951
ube2l3l	funcoup	rad23b
ube2l3l	funcoup	zgc:73124
ube2l3l	funcoup	zgc:101755
ube2l3l	funcoup	psmb1
tes	funcoup	zgc:92215
snx5	funcoup	ZDB-GENE-050913-82
snx5	funcoup	zgc:158395
snx5	funcoup	ZDB-GENE-051120-45
snx5	funcoup	zgc:92215
jun	funcoup	fos
jun	funcoup	junbl
jun	funcoup	junb
jun	funcoup	zgc:112054
jun	funcoup	creb1
jun	funcoup	ranbp1
jun	funcoup	ctsba
jun	funcoup	zgc:158347
jun	funcoup	zgc:55862
jun	funcoup	zgc:153924
jun	funcoup	zgc:158758
zgc:103632	funcoup	hspa8
zgc:103632	funcoup	zgc:110005
zgc:103632	funcoup	icln
zgc:55344	funcoup	mcm6l
zgc:55344	funcoup	zgc:101610
zgc:55344	funcoup	zgc:110615
zgc:55344	funcoup	zgc:92726
zgc:112535	funcoup	zgc:109989
zgc:112535	funcoup	zgc:114095
rnf11	funcoup	zgc:63829
zgc:64112	funcoup	abcd3a
zgc:64112	funcoup	acox1
zgc:64112	funcoup	zgc:92899
cox7a2l	funcoup	ndufa6
cox7a2l	funcoup	zgc:92850
cox7a2l	funcoup	ndufs6
cox7a2l	funcoup	zgc:86674
atf1	funcoup	junb
atf1	funcoup	junbl
atf1	funcoup	creb1
atf1	funcoup	zgc:153924
atf1	funcoup	fam116b
atf1	funcoup	wu:fk14e08
atf1	funcoup	snrpd3l
atf1	funcoup	snw1
atf1	funcoup	zgc:92593
atf1	funcoup	sfrs6
atf1	funcoup	vrk1
atf1	funcoup	jun
zgc:55429	funcoup	zgc:55733
zgc:101119	funcoup	si:dkey-180p18.9
zgc:101119	funcoup	gnb2l1
bin2l	funcoup	si:dkeyp-20g2.4
bin2l	funcoup	zgc:103434
bin2l	funcoup	zgc:153977
bin2l	funcoup	nedd4a
si:dkeyp-1e8.1	funcoup	csk
si:dkeyp-1e8.1	funcoup	camk2ga
spinl	funcoup	rtn1b
spinl	funcoup	zgc:76940
spinl	funcoup	lck
spinl	funcoup	zgc:136695
spinl	funcoup	bcl2
spinl	funcoup	zgc:110383
spinl	funcoup	zgc:56072
spinl	funcoup	zgc:85729
spinl	funcoup	cbl
hoxb5b	funcoup	cbx2
hoxb5b	funcoup	hoxc4a
hoxb5b	funcoup	cbx4
hoxb5b	funcoup	hoxb8a
hoxb5b	funcoup	zgc:136399
hoxb5b	funcoup	hoxd4a
hoxb5b	funcoup	zgc:77529
plod3	funcoup	ssr4
plod3	funcoup	si:rp71-1o1.6
plod3	funcoup	ZDB-GENE-061103-40
plod3	funcoup	gli2a
plod3	funcoup	zgc:76940
plod3	funcoup	zgc:110610
slc46a1	funcoup	zgc:85729
slc46a1	funcoup	zgc:77147
slc46a1	funcoup	acaa1
slc46a1	funcoup	zgc:63532
slc46a1	funcoup	zgc:114074
slc46a1	funcoup	zgc:153378
slc46a1	funcoup	si:ch211-59d15.9
slc46a1	funcoup	bckdha
zgc:103562	funcoup	zgc:123321
zgc:103562	funcoup	gdi1
tsc1a	funcoup	zgc:85729
tsc1a	funcoup	rps6kb1
arf1	funcoup	zgc:77650
arf1	funcoup	hspa4l
arf1	funcoup	arf5
arf1	funcoup	hspa4
arf1	funcoup	zgc:92026
zgc:55696	funcoup	zgc:101581
zgc:55696	funcoup	zgc:103492
zgc:55696	funcoup	zgc:100927
zgc:55696	funcoup	zgc:92018
zgc:55696	funcoup	si:ch211-258l4.3
ZDB-GENE-000210-33	funcoup	zgc:114072
ZDB-GENE-000210-33	funcoup	pmm2
ZDB-GENE-000210-33	funcoup	wu:fb02f03
ZDB-GENE-000210-33	funcoup	ahcy
ZDB-GENE-000210-33	funcoup	zgc:85662
ZDB-GENE-000210-33	funcoup	zgc:77233
ZDB-GENE-000210-33	funcoup	si:dkey-19f21.3
nme2l	funcoup	zgc:114072
nme2l	funcoup	si:dkey-19f21.3
nme2l	funcoup	zgc:77233
nme2l	funcoup	pmm2
nme2l	funcoup	ahcy
nme2l	funcoup	wu:fb02f03
dusp6	funcoup	cse1l
dusp6	funcoup	lcp1
dusp6	funcoup	mapk1
dusp6	funcoup	edf1
dusp6	funcoup	zgc:110686
zgc:92307	funcoup	acbd7
zgc:92307	funcoup	ck2a1
zgc:92307	funcoup	zgc:113443
zgc:92307	funcoup	zgc:112958
zgc:92307	funcoup	zgc:103421
zgc:92307	funcoup	acox1
ZDB-GENE-040426-966	funcoup	zgc:101729
ZDB-GENE-040426-966	funcoup	pptc7
ZDB-GENE-040426-966	funcoup	pygb
ZDB-GENE-040426-966	funcoup	si:dkey-34f16.6
si:dkeyp-20g2.4	funcoup	zgc:92765
si:dkeyp-20g2.4	funcoup	bin1
sf3b14	funcoup	zgc:91928
sf3b14	funcoup	zgc:110289
sf3b14	funcoup	erh
rap1b	funcoup	zgc:110804
rap1b	funcoup	pip5k1a
rap1b	funcoup	exoc6
rap1b	funcoup	smap1
rap1b	funcoup	rap2c
rap1b	funcoup	asf1b
rap1b	funcoup	eif5
rap1b	funcoup	zgc:76977
rap1b	funcoup	rplp2
rap1b	funcoup	zgc:92757
rap1b	funcoup	rap2b
rap1b	funcoup	zgc:113443
rap1b	funcoup	zgc:112958
bat3	funcoup	sfrs3
bat3	funcoup	traf6
bat3	funcoup	ZDB-GENE-040426-2370
bat3	funcoup	camk2a
ldlr	funcoup	si:dkey-30j22.1
ldlr	funcoup	zgc:112958
ldlr	funcoup	dab1
ldlr	funcoup	zgc:103434
ldlr	funcoup	zgc:110064
ldlr	funcoup	zgc:113443
ldlr	funcoup	max
zgc:55292	funcoup	psmb1
zgc:55292	funcoup	rbmx
ttna	funcoup	rbmx
ttna	funcoup	zgc:55429
ttna	funcoup	si:dkey-211g8.3
ttna	funcoup	syt11
zgc:64202	funcoup	zgc:77655
zgc:64202	funcoup	hspb1
zgc:64202	funcoup	zgc:112532
zgc:64202	funcoup	tmem30a
zgc:64202	funcoup	cryab
zgc:64202	funcoup	bag3
bag3	funcoup	si:ch211-191a24.3
zgc:112532	funcoup	ckm
zgc:77101	funcoup	sdha
zgc:77101	funcoup	zgc:77655
zgc:77101	funcoup	zgc:64133
si:ch211-92l17.2	funcoup	zgc:110335
zgc:103549	funcoup	zgc:110361
zgc:103549	funcoup	zgc:109996
zgc:103549	funcoup	ZDB-GENE-070209-128
zgc:103549	funcoup	foxg1
zgc:103549	funcoup	si:dkey-11k24.3
zgc:103549	funcoup	yes1
zgc:63531	funcoup	pdha1
zgc:63531	funcoup	wdr45l
zgc:63531	funcoup	eif5
zgc:63531	funcoup	zgc:55572
zgc:63531	funcoup	pafah1b1b
zgc:63531	funcoup	zgc:92772
zgc:63531	funcoup	zgc:110533
zgc:63531	funcoup	foxo5
zgc:63531	funcoup	rnf14
zgc:63531	funcoup	wdr45
zgc:63531	funcoup	cfl2
zgc:63531	funcoup	pabpc1b
zgc:63531	funcoup	zgc:55944
zgc:63531	funcoup	zgc:63663
zgc:63531	funcoup	clasp2
zgc:63531	funcoup	zgc:91975
zgc:63531	funcoup	zgc:92671
zgc:63531	funcoup	pfkm
zgc:63531	funcoup	rdh12
zgc:63531	funcoup	zgc:92761
anxa11a	funcoup	her6
anxa11a	funcoup	zgc:113899
anxa11a	funcoup	zgc:77634
anxa11a	funcoup	zgc:92326
anxa11a	funcoup	zgc:110216
anxa11a	funcoup	zgc:153405
anxa11a	funcoup	zgc:110425
anxa11a	funcoup	np
anxa11a	funcoup	mknk2
anxa11a	funcoup	ada
prkri	funcoup	cndp2
bmi1b	funcoup	ZDB-GENE-050517-35
bmi1b	funcoup	abcg2d
bmi1b	funcoup	ezh2
bmi1b	funcoup	smc1a
zgc:55803	funcoup	zgc:113197
zgc:55803	funcoup	ndufs6
zgc:55803	funcoup	mrpl28
zgc:55803	funcoup	zgc:92093
b3gnt7	funcoup	phf17
zgc:76981	funcoup	ndrg3a
zgc:76981	funcoup	zgc:101847
zgc:76981	funcoup	zgc:136766
zgc:101005	funcoup	zgc:152903
zgc:101005	funcoup	trappc6b
zgc:101005	funcoup	hs2st1
zgc:92575	funcoup	zgc:112951
zgc:92575	funcoup	snap25b
hdac9b	funcoup	mef2d
arf2	funcoup	tctp
arf2	funcoup	zgc:66127
arf2	funcoup	zgc:101030
arf2	funcoup	derl1
arf2	funcoup	hspa4l
zgc:55891	funcoup	zgc:92872
zgc:55891	funcoup	ctnnb1
zgc:55891	funcoup	hspa8
zgc:55891	funcoup	ctnnb2
zgc:55891	funcoup	atp6v1f
zgc:55891	funcoup	mus81
zgc:55891	funcoup	atp6v1d
zgc:55891	funcoup	smc1a
mtx1b	funcoup	seta
mtx1b	funcoup	zgc:92895
mtx1b	funcoup	tomm40l
mtx1b	funcoup	nudc
mtx1b	funcoup	zgc:55468
mtx1b	funcoup	ruvbl2
mtx1b	funcoup	psmc6
mtx1b	funcoup	hspa4
mtx1b	funcoup	vdac1
mtx1b	funcoup	adrm1b
ccng1	funcoup	si:dkey-94n12.2
ccng1	funcoup	zgc:101026
ccng1	funcoup	zgc:86839
ccng1	funcoup	cdk2
ccng1	funcoup	hspa4
ccng1	funcoup	cryab
ccng1	funcoup	zgc:110689
ccng1	funcoup	zgc:123194
ccng1	funcoup	kdelr2l
ccng1	funcoup	kdelr2
ccng1	funcoup	pabpc4
ccng1	funcoup	sb:cb363
ccng1	funcoup	tubb2c
ccng1	funcoup	tcf7l1a
ccng1	funcoup	si:dkey-18c8.1
ccng1	funcoup	arrdc2
ccng1	funcoup	tcf7l1b
ccng1	funcoup	zgc:55461
ccng1	funcoup	mpv17
ccng1	funcoup	pcqap
ccng1	funcoup	zgc:55760
ccng1	funcoup	gyg1
ccng1	funcoup	gygl
ccng1	funcoup	psmb2
ccng1	funcoup	pabpn1
ccng1	funcoup	zgc:103761
ddi2	funcoup	alg2
ddi2	funcoup	zgc:92215
ddi2	funcoup	psma5
ddi2	funcoup	rad23b
ddi2	funcoup	zgc:86762
ddi2	funcoup	zgc:92001
zgc:110816	funcoup	znf598
pob	funcoup	ndufs6
pob	funcoup	ZDB-GENE-040912-133
zgc:86714	funcoup	zgc:92872
zgc:86714	funcoup	zgc:110343
zgc:86714	funcoup	zgc:103652
zgc:86714	funcoup	si:dkey-180p18.9
zgc:86714	funcoup	zgc:86611
zgc:110339	funcoup	snap25b
zgc:110339	funcoup	gdi1
grhpr	funcoup	zgc:110203
grhpr	funcoup	zgc:56505
grhpr	funcoup	si:dkey-180p18.9
grhpr	funcoup	sod1
zgc:113088	funcoup	lhx9
zgc:113088	funcoup	si:rp71-15k1.2
zgc:113088	funcoup	zgc:112958
zgc:113088	funcoup	im:6902790
zgc:113088	funcoup	zgc:113443
tgfbi	funcoup	im:6902790
tgfbi	funcoup	si:dkey-30j22.1
sox2	funcoup	hif1a
sox2	funcoup	zgc:123215
sox2	funcoup	lef1
sox2	funcoup	zgc:77734
sox2	funcoup	ZDB-GENE-040825-4
rab32	funcoup	rer1
fat	funcoup	cse1l
zgc:77296	funcoup	zgc:101680
twist1a	funcoup	myod
twist1a	funcoup	ift57
twist1a	funcoup	lamc1
twist1a	funcoup	ZDB-GENE-040825-4
twist1a	funcoup	tcf3
zgc:56429	funcoup	lonp2
zgc:56429	funcoup	zgc:112958
zgc:56429	funcoup	msh2
zgc:56429	funcoup	zgc:73351
zgc:56429	funcoup	creld2
zgc:56429	funcoup	zgc:92883
zgc:56429	funcoup	si:ch211-227d19.2
zgc:56429	funcoup	zgc:110823
zgc:56429	funcoup	ccnd1
zgc:56429	funcoup	zgc:113443
zgc:101877	funcoup	zgc:110034
zgc:101877	funcoup	zgc:111961
zgc:101877	funcoup	atp5a1
zgc:101877	funcoup	zgc:152965
zgc:101877	funcoup	mrps18b
zgc:101877	funcoup	zgc:112445
zgc:101877	funcoup	zgc:112333
zgc:101877	funcoup	zgc:110031
zgc:101877	funcoup	si:ch211-117l16.3
zgc:101877	funcoup	ndufa9
zgc:101877	funcoup	zgc:110766
zgc:101877	funcoup	im:7150924
zgc:101877	funcoup	mrpl28
zgc:101877	funcoup	zgc:110726
zgc:101877	funcoup	zgc:112318
zgc:101877	funcoup	zgc:101761
zgc:101877	funcoup	zgc:109948
zgc:101877	funcoup	grpel1
zgc:101877	funcoup	zgc:91951
zgc:101877	funcoup	zgc:110325
zgc:101877	funcoup	zgc:136360
zgc:101877	funcoup	zgc:158760
zgc:101877	funcoup	ZDB-GENE-051030-87
zgc:101877	funcoup	si:rp71-45k5.4
ZDB-GENE-040426-974	funcoup	ftsj1
ZDB-GENE-040426-974	funcoup	snrpfl
trnt1	funcoup	zgc:113443
trnt1	funcoup	zgc:136281
trnt1	funcoup	zgc:136790
trnt1	funcoup	zgc:112958
trnt1	funcoup	ddx56
trnt1	funcoup	zgc:112333
trnt1	funcoup	zgc:110034
trnt1	funcoup	ZDB-GENE-040912-133
trnt1	funcoup	sf3a3
si:dkey-70p6.2	funcoup	prpf3
si:dkey-70p6.2	funcoup	zgc:92586
si:dkey-70p6.2	funcoup	hspa8
si:dkey-70p6.2	funcoup	snrp70
si:dkey-70p6.2	funcoup	sars
si:dkey-70p6.2	funcoup	zgc:110847
zgc:112098	funcoup	zgc:136871
zgc:100914	funcoup	zgc:113191
hsd17b12b	funcoup	ptplb
hsd17b12b	funcoup	fnta
hsd17b12b	funcoup	ZDB-GENE-040718-396
ptplb	funcoup	atp6v1g1
ptplb	funcoup	zgc:112951
ptplb	funcoup	zgc:109989
hsd17b12a	funcoup	ptplb
hsd17b12a	funcoup	fnta
hsd17b12a	funcoup	ZDB-GENE-040718-396
slc38a3	funcoup	rdh12l
slc38a3	funcoup	zgc:101847
rorab	funcoup	notch1b
rorab	funcoup	ZDB-GENE-990415-173
rorab	funcoup	reverbb2
rorab	funcoup	si:ch211-125a6.1
si:ch211-191a24.3	funcoup	zgc:114134
si:dkey-164k19.1	funcoup	zgc:136223
si:dkey-164k19.1	funcoup	st6gal1
zgc:63820	funcoup	derl1
zgc:63820	funcoup	surf4
zgc:63820	funcoup	zgc:86755
zgc:63820	funcoup	ZDB-GENE-040718-172
zgc:63820	funcoup	zgc:158312
zgc:63820	funcoup	si:dkeyp-84f11.4
zgc:63820	funcoup	alg6
zgc:92714	funcoup	zgc:153341
zgc:92714	funcoup	zgc:112350
slc25a37	funcoup	zgc:63736
slc25a37	funcoup	grpel1
slc25a37	funcoup	coq3
slc25a37	funcoup	zgc:92862
slc25a37	funcoup	zgc:55886
slc25a37	funcoup	zgc:63728
slc25a37	funcoup	zgc:85909
ccdc101	funcoup	zgc:153435
zgc:77905	funcoup	zgc:110141
zgc:77905	funcoup	foxo5
zgc:77905	funcoup	syt11
zgc:77905	funcoup	camk2da
zgc:77905	funcoup	stk25
zgc:77905	funcoup	gnb1l
zgc:77905	funcoup	got2
zgc:77905	funcoup	zgc:92113
zgc:77905	funcoup	eno2
nola3	funcoup	zgc:123327
nola3	funcoup	atpbd1b
nola3	funcoup	erh
nola3	funcoup	zgc:110695
nola3	funcoup	ftsj1
zgc:55902	funcoup	cdk2
flj12716l	funcoup	noc3l
flj12716l	funcoup	lmnb2
flj12716l	funcoup	ppil2
flj12716l	funcoup	si:dkey-18o7.1
flj12716l	funcoup	nvl
flj12716l	funcoup	hn1l
flj12716l	funcoup	spast
c11orf2	funcoup	exoc7
c11orf2	funcoup	fbl
skiv2l	funcoup	zgc:85671
skiv2l	funcoup	hibch
skiv2l	funcoup	si:dkey-72g22.1
skiv2l	funcoup	zgc:152822
skiv2l	funcoup	zgc:110460
skiv2l	funcoup	cand1
skiv2l	funcoup	nol10
skiv2l	funcoup	zgc:101680
skiv2l	funcoup	zgc:158615
skiv2l	funcoup	c11orf2
skiv2l	funcoup	csnk1g2
skiv2l	funcoup	zgc:55695
exoc7	funcoup	zgc:136790
exoc7	funcoup	zgc:114058
exoc7	funcoup	itk
exoc7	funcoup	si:ch211-92l17.2
exoc7	funcoup	rdh12
exoc7	funcoup	zgc:110147
exoc7	funcoup	tpma
zgc:152822	funcoup	tnpo2
zgc:152822	funcoup	rap1a
zgc:152822	funcoup	zgc:153456
zgc:152822	funcoup	ZDB-GENE-060825-305
zgc:152822	funcoup	zgc:136842
zgc:152822	funcoup	ptpn6
zgc:152822	funcoup	zgc:92026
zgc:152822	funcoup	zgc:152873
vps26a	funcoup	si:ch211-218c6.6
vps26a	funcoup	ldha
vps26a	funcoup	zgc:92676
stam	funcoup	ap1s1
stam	funcoup	zgc:92510
stam	funcoup	dync1li2
stam	funcoup	ufd1l
stam	funcoup	zgc:92676
stam	funcoup	stx7l
stam	funcoup	paf1l
stam	funcoup	vps26b
stam	funcoup	zgc:110752
stam	funcoup	tial1
stam	funcoup	rad23b
stam	funcoup	zgc:158643
stam	funcoup	zgc:63728
stam	funcoup	zgc:112161
stam	funcoup	gdi1
stam	funcoup	zgc:154097
stam	funcoup	zgc:101755
stam	funcoup	zgc:56112
stam	funcoup	pld2
amph	funcoup	syn2
amph	funcoup	zgc:112161
amph	funcoup	zgc:92447
amph	funcoup	zgc:92634
amph	funcoup	clasp2
amph	funcoup	vac14
amph	funcoup	zgc:110141
amph	funcoup	ube2v2
amph	funcoup	zgc:77758
amph	funcoup	camk2a
amph	funcoup	zgc:100950
amph	funcoup	sars
amph	funcoup	si:ch211-203l9.2
amph	funcoup	rab6b
amph	funcoup	zgc:158713
amph	funcoup	zgc:158643
amph	funcoup	zgc:92899
sort1	funcoup	sp7
sort1	funcoup	zgc:158749
actc1l	funcoup	zgc:136871
actc1l	funcoup	zgc:110847
zgc:63488	funcoup	zgc:103650
zgc:63488	funcoup	zgc:77634
zgc:63488	funcoup	cyp2j25
zgc:63488	funcoup	zgc:92326
zgc:63488	funcoup	mat1a
zgc:63488	funcoup	lgals9l1
zgc:63488	funcoup	zgc:56326
zgc:101746	funcoup	nat5
zgc:101746	funcoup	zgc:101897
zgc:101746	funcoup	zgc:158713
slc25a25	funcoup	uqcrh
slc25a25	funcoup	zgc:153206
slc25a25	funcoup	ctsl1b
slc25a25	funcoup	zgc:110789
slc25a25	funcoup	zgc:111961
slc25a25	funcoup	bcs1l
slc25a25	funcoup	syngr1
slc25a25	funcoup	zgc:110020
slc25a25	funcoup	zgc:100952
slc25a25	funcoup	zgc:92126
slc25a25	funcoup	zgc:103697
slc25a25	funcoup	zgc:85738
slc25a25	funcoup	cacna1a
slc25a25	funcoup	abhd4
slc25a25	funcoup	ZDB-GENE-050327-25
mrpl45	funcoup	zgc:158429
mrpl45	funcoup	polr1c
mrpl45	funcoup	zgc:100804
mrpl45	funcoup	coq3
mrpl45	funcoup	smfn
mrpl45	funcoup	hibadh
mrpl45	funcoup	zgc:136333
mrpl45	funcoup	zgc:103492
mrpl45	funcoup	zgc:92810
mrpl45	funcoup	zgc:92862
mrpl45	funcoup	trnt1
mrpl45	funcoup	zgc:55803
mrpl45	funcoup	zgc:110031
mrpl45	funcoup	zgc:112333
mrpl45	funcoup	zgc:113443
mrpl45	funcoup	zgc:112958
setd6	funcoup	ZDB-GENE-030131-9691
hadhb	funcoup	ZDB-GENE-030131-940
hadhb	funcoup	echs1
hadhb	funcoup	ivd
hadhb	funcoup	gstm
hadhb	funcoup	hsd17b10
hadhb	funcoup	zgc:56248
hadhb	funcoup	zgc:110343
hadhb	funcoup	zgc:110766
hadhb	funcoup	zgc:123307
zgc:101129	funcoup	zgc:110789
zgc:101129	funcoup	zgc:101540
zgc:101129	funcoup	aldh1a3
zgc:101129	funcoup	mtch2
zgc:101129	funcoup	abhd4
zgc:101129	funcoup	zgc:112394
zgc:101129	funcoup	ldha
zgc:101129	funcoup	zgc:100952
abcc2	funcoup	abcd3a
abcc2	funcoup	sec23a
abcc2	funcoup	si:dkey-18c8.1
abcc2	funcoup	cyp3a65
abcc2	funcoup	ZDB-GENE-050522-490
abcc2	funcoup	ctsl1b
abcc2	funcoup	zgc:112954
abcc2	funcoup	acox1
cstf3	funcoup	zgc:153393
cstf3	funcoup	ck2a1
cstf3	funcoup	zgc:158615
cstf3	funcoup	ctsl1b
cstf3	funcoup	exosc2
cstf3	funcoup	h2afx
cstf3	funcoup	zgc:85615
cstf3	funcoup	slc30a5
cstf3	funcoup	zgc:85729
cstf3	funcoup	zgc:113138
cstf3	funcoup	ftsj1
cstf3	funcoup	zgc:86715
cstf3	funcoup	bcs1l
cstf3	funcoup	zgc:86598
cstf3	funcoup	zgc:55664
tmed5	funcoup	rala
tmed5	funcoup	ldha
tmed5	funcoup	atp5a1
tmed5	funcoup	si:dkey-202b22.4
zgc:92523	funcoup	zgc:153321
zgc:92523	funcoup	zgc:109893
zgc:92523	funcoup	zgc:110128
zgc:92523	funcoup	atp5a1
zgc:92523	funcoup	reverbb2
zgc:92523	funcoup	cyp2j30
zgc:92523	funcoup	hsd17b10
zgc:92523	funcoup	zgc:110331
si:dkey-19f21.1	funcoup	uba52
si:dkey-19f21.1	funcoup	ran
si:dkey-19f21.1	funcoup	dut
si:dkey-19f21.1	funcoup	zgc:101581
zgc:101814	funcoup	lmnb2
si:dkey-211g8.3	funcoup	ttnb
tceb2	funcoup	zgc:86762
tceb2	funcoup	si:dkey-83d9.7
tceb2	funcoup	zgc:101761
tceb2	funcoup	nedd8
tceb2	funcoup	tfg
tceb2	funcoup	ran
tceb2	funcoup	zgc:103515
tceb2	funcoup	zgc:136444
tceb2	funcoup	nedd8l
tceb2	funcoup	zgc:76877
tceb2	funcoup	hsp90ab1
tceb2	funcoup	zgc:101879
tceb2	funcoup	zgc:92635
tceb2	funcoup	zgc:66168
tceb2	funcoup	capns1a
tceb2	funcoup	csnk1g2
tceb2	funcoup	psmc4
tceb2	funcoup	ppp2r1b
tceb2	funcoup	ahsa1l
elovl6	funcoup	cki
elovl6	funcoup	scd
elovl6	funcoup	gnao1
elovl6	funcoup	si:dkeyp-113d7.4
elovl6	funcoup	zgc:112951
elovl6	funcoup	zgc:92533
elovl6	funcoup	zgc:109868
si:dkey-13i19.1	funcoup	zgc:77127
si:dkey-13i19.1	funcoup	zgc:101025
si:dkey-13i19.1	funcoup	slc5a12
si:dkey-13i19.1	funcoup	pgm1
si:dkey-13i19.1	funcoup	fhl
si:dkey-13i19.1	funcoup	zgc:92800
si:dkey-13i19.1	funcoup	zgc:92739
si:dkey-13i19.1	funcoup	zgc:103549
si:dkey-13i19.1	funcoup	fhla
si:dkey-13i19.1	funcoup	zgc:85809
si:dkey-13i19.1	funcoup	abcd3a
cobra1	funcoup	si:rp71-1o1.6
ZDB-GENE-030131-5154	funcoup	napa
ZDB-GENE-030131-5154	funcoup	zgc:73138
ZDB-GENE-030131-5154	funcoup	drg2
ZDB-GENE-030131-5154	funcoup	zgc:110335
gpd1l	funcoup	zgc:123007
gpd1l	funcoup	psmd4l
zgc:86813	funcoup	zgc:91847
zgc:86813	funcoup	zgc:92307
ero1l	funcoup	cyp2j20
ero1l	funcoup	alg12
ero1l	funcoup	cyp2j23
ero1l	funcoup	derl1
ero1l	funcoup	cyp2j25
ero1l	funcoup	nol10
ero1l	funcoup	cyp2j24
ero1l	funcoup	fbl
ero1l	funcoup	zgc:63524
ero1l	funcoup	cand1
ihpk2	funcoup	zgc:73347
ihpk2	funcoup	zgc:153748
ihpk2	funcoup	zgc:91911
ihpk2	funcoup	chchd2l
ihpk2	funcoup	taf5
ihpk2	funcoup	stk38l
ihpk2	funcoup	slc25a32a
ihpk2	funcoup	csnk1d
ihpk2	funcoup	chchd2
ihpk2	funcoup	pafah1b1b
ihpk2	funcoup	zgc:65894
ihpk2	funcoup	si:dkey-31f5.7
zgc:92630	funcoup	zgc:103479
ZDB-GENE-041001-181	funcoup	sult1st5
ZDB-GENE-041001-181	funcoup	zgc:158395
ZDB-GENE-041001-181	funcoup	zgc:110343
ZDB-GENE-041001-181	funcoup	si:dkey-11e23.4
gnmt	funcoup	cthl
agxt	funcoup	zgc:56505
agxt	funcoup	cyp3a65
agxt	funcoup	zgc:112490
agxt	funcoup	zgc:92630
agxt	funcoup	zgc:112491
agxt	funcoup	acox1
agxt	funcoup	zgc:63829
agxt	funcoup	cox6a1
agxt	funcoup	pdk2
agxt	funcoup	zgc:77634
agxt	funcoup	pgk1
agxt	funcoup	zgc:56248
agxt	funcoup	hao1
agxt	funcoup	gcdh
agxt	funcoup	zgc:158661
agxt	funcoup	zgc:153889
agxt	funcoup	adh5
agxt	funcoup	glud1b
agxt	funcoup	abcd3a
agxt	funcoup	aldoc
agxt	funcoup	gnmt
agxt	funcoup	mao
agxt	funcoup	glud1a
agxt	funcoup	zgc:66393
agxt	funcoup	acaa1
agxt	funcoup	si:dkey-11e23.4
agxt	funcoup	ZDB-GENE-041001-181
si:dkey-11e23.4	funcoup	sult1st5
si:dkey-11e23.4	funcoup	zgc:158395
si:dkey-11e23.4	funcoup	zgc:110343
si:dkey-221h15.1	funcoup	zgc:101897
si:dkey-221h15.1	funcoup	zgc:56505
si:dkey-221h15.1	funcoup	zgc:153748
rhbg	funcoup	glud1b
rhbg	funcoup	kmo
rhbg	funcoup	slc5a8l
rhbg	funcoup	slc5a12
rhcg	funcoup	sec14l1
rhcg	funcoup	zgc:66393
rhcg	funcoup	slc38a3
rhcg	funcoup	zgc:92082
zgc:91910	funcoup	stx7l
zgc:91910	funcoup	tloc1
zgc:91910	funcoup	zgc:103632
ifrd1	funcoup	zgc:92127
smox	funcoup	zgc:101897
smox	funcoup	acox1
smox	funcoup	pdap1
smox	funcoup	psme3
smox	funcoup	rnf14
coch	funcoup	mizf
tnfaip1	funcoup	im:6902790
lama5	funcoup	casc3
lama5	funcoup	hoxb4a
lama5	funcoup	ZDB-GENE-040426-2398
lama5	funcoup	zgc:73143
zgc:92006	funcoup	zgc:112958
zgc:92006	funcoup	im:7150926
zgc:92006	funcoup	zgc:113443
zgc:91925	funcoup	dync1li2
zgc:91925	funcoup	zgc:101129
zgc:91925	funcoup	ldha
zgc:91925	funcoup	lhx9
si:ch211-234p6.13	funcoup	rp2
si:ch211-234p6.13	funcoup	cahz
si:ch211-234p6.13	funcoup	ca2
si:ch211-234p6.13	funcoup	zgc:85890
si:ch211-234p6.13	funcoup	ZDB-GENE-040808-2
cp	funcoup	lhx9
cp	funcoup	hist2h2l
cp	funcoup	selenbp1
cp	funcoup	adsl
cp	funcoup	ZDB-GENE-040808-2
cp	funcoup	zgc:101129
cp	funcoup	zgc:103688
cp	funcoup	si:dkeyp-113d7.4
cp	funcoup	caspb
cp	funcoup	si:dkeyp-84a8.7
cp	funcoup	zgc:110789
cp	funcoup	si:ch211-234p6.13
cp	funcoup	safb
cp	funcoup	zgc:136389
cp	funcoup	zgc:91925
cp	funcoup	ca2
cp	funcoup	zgc:85890
cp	funcoup	gapdh
cp	funcoup	cahz
cp	funcoup	zgc:152809
cp	funcoup	ZDB-GENE-060421-6275
cp	funcoup	mapre1
cp	funcoup	zgc:55572
cp	funcoup	ggh
cp	funcoup	zgc:77556
crybb1	funcoup	nsf
crybb1	funcoup	gapdh
crybb1	funcoup	gnao1
crybb1	funcoup	zgc:77415
neo1	funcoup	ntn1a
neo1	funcoup	rock2a
neo1	funcoup	zgc:76940
neo1	funcoup	gnao1
neo1	funcoup	zgc:73404
neo1	funcoup	zgc:85729
neo1	funcoup	ZDB-GENE-050310-2
neo1	funcoup	ntn1b
neo1	funcoup	si:dkey-241l7.1
zgc:76917	funcoup	eif4g2a
zgc:76917	funcoup	zgc:101598
zgc:76917	funcoup	fubp1
zgc:76917	funcoup	eif4g2b
zgc:76917	funcoup	si:ch211-218c6.1
zgc:76917	funcoup	im:6900467
ZDB-GENE-031001-5	funcoup	zgc:91911
ZDB-GENE-031001-5	funcoup	zgc:110839
ZDB-GENE-031001-5	funcoup	yeats4
si:dkey-223n17.4	funcoup	zgc:136578
si:dkey-223n17.4	funcoup	zgc:113443
ywhab2	funcoup	zgc:77202
ywhab2	funcoup	zgc:63524
ywhab2	funcoup	ZDB-GENE-040426-871
ywhab2	funcoup	ppp2r1b
ywhab2	funcoup	fez1
ywhab2	funcoup	zgc:55673
ywhab2	funcoup	zgc:112951
ywhab2	funcoup	zgc:103482
ywhab2	funcoup	ZDB-GENE-040519-1
zgc:73153	funcoup	zgc:153196
zgc:73153	funcoup	zgc:158678
zgc:73153	funcoup	gnb3
zgc:73153	funcoup	gnb5
zgc:73153	funcoup	zgc:110292
zgc:73153	funcoup	gnb3l
zgc:66103	funcoup	zgc:63663
zgc:66103	funcoup	zgc:136908
zgc:66103	funcoup	zgc:154059
zgc:66103	funcoup	zgc:65956
zgc:66103	funcoup	vcp
zgc:66103	funcoup	gclc
zgc:66103	funcoup	hsp90a2
zgc:66103	funcoup	hspa8
zgc:73201	funcoup	zgc:154081
zgc:73201	funcoup	ZDB-GENE-050522-490
zgc:73201	funcoup	sf3a2
zgc:73201	funcoup	rab1a
zgc:112322	funcoup	zgc:158760
zgc:112322	funcoup	mtch2
zgc:112322	funcoup	hspa8
zgc:112322	funcoup	zgc:154041
zgc:112322	funcoup	zgc:153664
zgc:112322	funcoup	zgc:111961
zgc:112322	funcoup	atp5a1
zgc:112322	funcoup	zgc:109948
zgc:112322	funcoup	zgc:110034
zgc:112322	funcoup	zgc:109976
rhoab	funcoup	zgc:63651
rhoab	funcoup	slc35d1
rhoab	funcoup	zgc:109904
rhoab	funcoup	zgc:110561
rhoab	funcoup	net1
rhoab	funcoup	zgc:136762
rhoab	funcoup	tomm40l
vapa	funcoup	zgc:56526
vapa	funcoup	eif5a
vapa	funcoup	tomm40l
vapa	funcoup	hspa8
vapa	funcoup	psmd4
zgc:92470	funcoup	zgc:111961
zgc:92470	funcoup	zgc:110020
si:dkey-204f11.59	funcoup	zgc:110020
si:dkey-204f11.59	funcoup	zgc:112145
si:dkey-204f11.59	funcoup	syngr1
si:dkey-204f11.59	funcoup	zgc:153206
si:dkey-204f11.59	funcoup	prkar1a
si:dkey-204f11.59	funcoup	zgc:111961
serpinb1l4	funcoup	glra1
serpinb1l4	funcoup	serpinb1
serpinb1l4	funcoup	cyp2j25
serpinb1l4	funcoup	scd
serpinb1l4	funcoup	zgc:66393
serpinb1l4	funcoup	abat
serpinb1l4	funcoup	zgc:112951
serpinb1l4	funcoup	serpinb1l1
ZDB-GENE-041114-106	funcoup	si:dkey-78l4.10
ZDB-GENE-041114-106	funcoup	si:dkey-78l4.12
ZDB-GENE-041114-106	funcoup	si:dkey-78l4.2
ZDB-GENE-041114-106	funcoup	si:dkey-78l4.11
ZDB-GENE-041114-106	funcoup	si:dkey-78l4.1
ZDB-GENE-041114-106	funcoup	si:dkey-78l4.4
ZDB-GENE-041114-106	funcoup	si:dkey-78l4.6
ZDB-GENE-041114-106	funcoup	si:dkey-21e2.7
ZDB-GENE-041114-106	funcoup	zgc:112958
ZDB-GENE-041114-106	funcoup	zgc:113443
ZDB-GENE-041114-106	funcoup	sult1st5
ZDB-GENE-041114-106	funcoup	si:dkey-21e2.10
ZDB-GENE-041114-106	funcoup	si:dkey-21e2.15
ZDB-GENE-041114-106	funcoup	si:dkey-21e2.16
ZDB-GENE-041114-106	funcoup	si:dkey-21e2.14
ZDB-GENE-041114-106	funcoup	si:dkey-77m18.1
ZDB-GENE-041114-106	funcoup	si:dkey-21e2.13
ZDB-GENE-041114-106	funcoup	si:dkeyp-74c5.1
ZDB-GENE-041114-106	funcoup	si:dkey-21e2.4
ZDB-GENE-041114-106	funcoup	si:dkey-21e2.12
ZDB-GENE-041114-106	funcoup	si:dkey-21e2.8
ZDB-GENE-041114-106	funcoup	si:dkey-21e2.11
ZDB-GENE-041114-106	funcoup	si:dkey-77m18.2
plekhf2	funcoup	zgc:136620
plekhf2	funcoup	zgc:123019
ace2	funcoup	c3c
zgc:101654	funcoup	zgc:112951
zgc:101654	funcoup	zgc:113156
ormdl1	funcoup	sc4mol
ggcx	funcoup	ptgs2b
ggcx	funcoup	si:dkey-193b19.1
ZDB-GENE-040426-1858	funcoup	atp5a1
ZDB-GENE-040426-1858	funcoup	zgc:136929
ZDB-GENE-040426-1858	funcoup	uqcrh
ZDB-GENE-040426-1858	funcoup	zgc:112445
ZDB-GENE-040426-1858	funcoup	zgc:77820
ZDB-GENE-040426-1858	funcoup	ZDB-GENE-051030-87
ZDB-GENE-040426-1858	funcoup	zgc:111961
ZDB-GENE-040426-1858	funcoup	ccni
ZDB-GENE-040426-1858	funcoup	sdha
ZDB-GENE-040426-1858	funcoup	psmd1
ZDB-GENE-040426-1858	funcoup	zgc:103594
ZDB-GENE-040426-1858	funcoup	zgc:112333
zgc:73329	funcoup	atp5a1
zgc:73329	funcoup	zgc:77541
zgc:73329	funcoup	suclg1
zgc:73329	funcoup	ndufa9
zgc:73329	funcoup	zgc:77127
zgc:73329	funcoup	ZDB-GENE-040426-1858
zgc:73329	funcoup	sdha
zgc:73329	funcoup	ndufb4
zgc:73329	funcoup	ndufa4
zgc:73329	funcoup	ndufa4l
zgc:73329	funcoup	zgc:77820
zgc:73329	funcoup	zgc:103594
zgc:73329	funcoup	ndufs3
zgc:73329	funcoup	zgc:152965
zgc:73329	funcoup	pgk1
zgc:73329	funcoup	zgc:112340
ndufb4	funcoup	zgc:112340
ndufb4	funcoup	zgc:92850
ndufb4	funcoup	ndufs4
ndufb4	funcoup	zgc:77541
ndufb4	funcoup	mtch2
ndufb4	funcoup	zgc:109976
ndufb4	funcoup	ZDB-GENE-051030-87
ndufb4	funcoup	uqcrfs1
ndufb4	funcoup	ZDB-GENE-050417-433
zgc:92850	funcoup	park7
zgc:92850	funcoup	atp5a1
zgc:92850	funcoup	si:dkey-102c8.4
zgc:92850	funcoup	cox7a2
zgc:92850	funcoup	ZDB-GENE-050417-433
zgc:92850	funcoup	ndufs4
zgc:92850	funcoup	zgc:92245
zgc:92850	funcoup	zgc:112340
zgc:92850	funcoup	ZDB-GENE-051030-87
zgc:92850	funcoup	suclg1
zgc:92850	funcoup	ndufs6
zgc:92850	funcoup	ndufs3
zgc:92850	funcoup	zgc:103764
zgc:92850	funcoup	mtch2
zgc:92850	funcoup	zgc:109893
atp1b2b	funcoup	ngb
atp1b2b	funcoup	agt
atp1b2b	funcoup	rtn1b
atp1b2b	funcoup	reverbb2
atp1b2b	funcoup	zgc:136766
atp1b2b	funcoup	zgc:109987
atp1b2b	funcoup	zgc:101095
atp1b2b	funcoup	syngr1
atp1b2b	funcoup	gnao1
atp1b2b	funcoup	ache
atp1b2b	funcoup	gnb5
atp1b2b	funcoup	chchd2
atp1b2b	funcoup	zgc:73223
atp1b2b	funcoup	zgc:110132
atp1b2b	funcoup	aldoc
slc13a1	funcoup	zgc:91794
slc13a1	funcoup	slc13a2
ngb	funcoup	gnb5
ache	funcoup	zgc:153898
ache	funcoup	zgc:112958
ache	funcoup	zgc:92912
ache	funcoup	zgc:113443
ache	funcoup	eno2
ache	funcoup	zgc:73223
ache	funcoup	csenl
slc33a1	funcoup	zgc:101867
slc33a1	funcoup	zgc:110460
slc33a1	funcoup	por
slc33a1	funcoup	smap1
slc33a1	funcoup	zgc:114134
slc33a1	funcoup	tm9sf3
slc33a1	funcoup	zgc:153378
zgc:86681	funcoup	zgc:110425
zgc:86681	funcoup	zgc:110216
zgc:86681	funcoup	zgc:92326
zgc:86681	funcoup	zgc:136924
zgc:86681	funcoup	lgals9l1
zgc:86681	funcoup	gro1
zgc:86681	funcoup	zgc:123305
zgc:86681	funcoup	gro2
zgc:86681	funcoup	zgc:153405
zgc:86681	funcoup	zgc:113899
zgc:56288	funcoup	zgc:101563
zgc:56288	funcoup	zgc:101540
zgc:56288	funcoup	zgc:113138
zgc:56288	funcoup	zgc:112394
zgc:56288	funcoup	exosc2
zgc:56288	funcoup	zgc:110010
zgc:56288	funcoup	zgc:92878
zgc:56288	funcoup	si:dkey-18c8.1
zgc:56288	funcoup	ftsj1
zgc:56288	funcoup	uqcrh
zgc:56288	funcoup	zgc:85738
zgc:56288	funcoup	cacna1a
zgc:56288	funcoup	snrpfl
zgc:56288	funcoup	zgc:92126
zgc:56288	funcoup	zgc:103688
gpr173	funcoup	ccnd1
gpr173	funcoup	zgc:85729
gpr173	funcoup	ttk
ZDB-GENE-041010-38	funcoup	zgc:153764
ZDB-GENE-041010-38	funcoup	si:ch211-129c21.6
sdhc	funcoup	ndufs6
sdhc	funcoup	amt
sdhc	funcoup	zgc:110034
sdhc	funcoup	suclg1
sdhc	funcoup	zgc:112445
sdhc	funcoup	sdhd
sdhc	funcoup	zgc:153978
sdhc	funcoup	zgc:158429
sdhc	funcoup	zgc:152965
ndufb10	funcoup	zgc:112340
ndufb10	funcoup	zgc:109893
ndufb10	funcoup	zgc:113197
ndufb10	funcoup	ZDB-GENE-050417-433
ndufb10	funcoup	zgc:153978
ndufb10	funcoup	suclg1
ndufb10	funcoup	uqcrfs1
ndufb10	funcoup	zgc:85738
ndufb10	funcoup	uqcrq
ndufb10	funcoup	zgc:73198
ndufb10	funcoup	zgc:64133
ndufb10	funcoup	zgc:92850
ndufb10	funcoup	mtch2
ndufb10	funcoup	zgc:73329
ndufb10	funcoup	zgc:77820
ndufb10	funcoup	zgc:86599
zgc:100908	funcoup	ZDB-GENE-051030-87
zgc:100908	funcoup	zgc:112056
slc25a46	funcoup	zgc:91975
slc25a46	funcoup	suclg1
aspn	funcoup	mtch2
aspn	funcoup	zgc:136461
aspn	funcoup	reverbb2
cflar	funcoup	ZDB-GENE-060421-3929
cflar	funcoup	zgc:110789
cflar	funcoup	zgc:85807
lass2	funcoup	hist2h2l
lass2	funcoup	dnajc3
sparc	funcoup	zgc:101649
sparc	funcoup	idh2
sparc	funcoup	tpma
sparc	funcoup	zgc:112951
sparc	funcoup	zgc:113357
sparc	funcoup	gstm
sparc	funcoup	hspb1
sparc	funcoup	col1a1
supt3h	funcoup	zgc:101599
rdbp	funcoup	ran
zgc:55512	funcoup	zgc:55452
zgc:55512	funcoup	psma4
zgc:55512	funcoup	ube1
zgc:55512	funcoup	zgc:92813
zgc:56010	funcoup	zgc:103562
zgc:56010	funcoup	zgc:110212
zgc:56010	funcoup	zgc:153887
zgc:56010	funcoup	zgc:86903
gyg1	funcoup	si:dkey-180p18.9
gyg1	funcoup	zgc:86611
gyg1	funcoup	zgc:112214
gyg1	funcoup	zgc:112951
gyg1	funcoup	zgc:91819
gyg1	funcoup	zgc:55944
cebpb	funcoup	gsn
cebpb	funcoup	ctgf
cebpb	funcoup	sgk
cebpb	funcoup	dci
cebpb	funcoup	zgc:55587
cebpb	funcoup	grnb
cebpb	funcoup	grna
cebpb	funcoup	zgc:77634
cebpb	funcoup	txnip
cebpb	funcoup	stat5.1
cebpb	funcoup	mknk2
cebpb	funcoup	stat5.2
stil	funcoup	ttk
stil	funcoup	tacc3
vat1	funcoup	lin7b
vat1	funcoup	zgc:92899
txnip	funcoup	mknk2
txnip	funcoup	zgc:63491
txnip	funcoup	surf4
txnip	funcoup	gadd45al
txnip	funcoup	zgc:56248
txnip	funcoup	ZDB-GENE-040718-172
txnip	funcoup	im:7150926
ctgf	funcoup	zgc:85866
zgc:76914	funcoup	tuba1l
zgc:76914	funcoup	zgc:112958
zgc:76914	funcoup	zgc:113443
zgc:76914	funcoup	si:dkeyp-59a8.1
zgc:76914	funcoup	si:dkeyp-59a8.2
zgc:76914	funcoup	si:dkeyp-59a8.3
zgc:76914	funcoup	si:dkey-217m5.3
zgc:76914	funcoup	zgc:110585
ube2v2	funcoup	zgc:152816
ube2v2	funcoup	dclk1
ube2v2	funcoup	zgc:101755
ube2v2	funcoup	zgc:158677
ube2v2	funcoup	camk2a
ube2v2	funcoup	zgc:92671
ube2v2	funcoup	nudc
ube2v2	funcoup	zgc:110141
ube2v2	funcoup	zgc:112161
ube2v2	funcoup	camk2ga
ube2v2	funcoup	rab6b
ube2v2	funcoup	zgc:158643
ube2v2	funcoup	stxbp1
ube2v2	funcoup	zgc:92551
ube2v2	funcoup	ZDB-GENE-040822-8
ube2v2	funcoup	zgc:92757
ube2v2	funcoup	atp6v1f
ube2v2	funcoup	syn2
ube2v2	funcoup	zgc:92289
h3f3a	funcoup	zgc:154164
h3f3a	funcoup	zgc:153409
fhla	funcoup	nfkbiaa
fhla	funcoup	htra1
fhla	funcoup	rae1
fhla	funcoup	zgc:64204
fhla	funcoup	zgc:158615
fhla	funcoup	ckm
anxa1a	funcoup	anxa5
sh3gl1	funcoup	zgc:110141
sh3gl1	funcoup	si:dkey-171o17.3
sh3gl1	funcoup	zgc:77758
sh3gl1	funcoup	zgc:112516
sh3gl1	funcoup	sh3gl2
sh3gl1	funcoup	fubp1
sh3gl1	funcoup	zgc:92757
sh3gl1	funcoup	zgc:158741
sh3gl1	funcoup	zgc:63669
gatad2a	funcoup	zgc:110292
gatad2a	funcoup	ccdc12
gatad2a	funcoup	dvl2
gatad2a	funcoup	dock7
bcl2l13	funcoup	zgc:113443
cebpd	funcoup	nfkbiab
si:dkey-98p3.7	funcoup	zgc:92630
si:dkey-98p3.7	funcoup	scrib
si:dkey-98p3.7	funcoup	abat
si:dkey-98p3.7	funcoup	zgc:55605
zgc:56053	funcoup	zgc:153196
zgc:56053	funcoup	zgc:110794
zgc:56053	funcoup	si:ch211-262h13.1
zgc:56053	funcoup	zgc:110409
zgc:101617	funcoup	zgc:113443
zgc:101617	funcoup	zgc:112958
si:dkey-159a18.3	funcoup	mdn1
si:dkey-159a18.3	funcoup	ptpn2
si:dkey-159a18.3	funcoup	eif4a1b
si:dkey-159a18.3	funcoup	eif4a1a
si:dkey-159a18.3	funcoup	chac
si:dkey-159a18.3	funcoup	plcg2
si:dkey-159a18.3	funcoup	pip5k3
si:dkey-159a18.3	funcoup	zgc:63593
si:dkey-159a18.3	funcoup	ptpn2l
si:dkey-159a18.3	funcoup	pl10
si:dkey-159a18.3	funcoup	gcn1l1
si:dkey-159a18.3	funcoup	zgc:92416
riok1	funcoup	zgc:123008
riok1	funcoup	pl10
riok1	funcoup	trmt11
riok1	funcoup	zgc:55695
riok1	funcoup	zgc:113443
riok1	funcoup	zgc:112958
zgc:86799	funcoup	zgc:92766
zgc:86799	funcoup	pl10
zgc:86799	funcoup	hsp90ab1
zgc:77828	funcoup	cdc45l
golga5	funcoup	dazap1
golga5	funcoup	pgm3
golga5	funcoup	snrp70
golga5	funcoup	zgc:112247
golga5	funcoup	fat
golga5	funcoup	elavl1
golga5	funcoup	zgc:113443
golga5	funcoup	zgc:112958
golga5	funcoup	zgc:56049
zgc:56567	funcoup	zgc:158749
zgc:56567	funcoup	zgc:153378
hyou1	funcoup	pdia4
hyou1	funcoup	ppib
hyou1	funcoup	zgc:153946
hyou1	funcoup	hspa5
hyou1	funcoup	hsp90b1
hyou1	funcoup	zgc:63524
hyou1	funcoup	ahsa1l
elovl4	funcoup	zgc:92772
lass5	funcoup	zgc:92284
lass5	funcoup	zgc:73341
lass5	funcoup	dhcr7
lass5	funcoup	zgc:110044
lass5	funcoup	zgc:64177
lass5	funcoup	elovl4
lass5	funcoup	p4ha1
lass5	funcoup	zgc:101102
lass5	funcoup	zgc:123075
lass5	funcoup	zgc:56589
lass5	funcoup	hyou1
lass5	funcoup	zgc:56567
lass5	funcoup	sb:cb825
lass5	funcoup	pdia4
lass5	funcoup	zgc:103611
lass5	funcoup	zgc:103538
lass5	funcoup	zdhhc16
lass5	funcoup	zgc:112490
zgc:55794	funcoup	zgc:73351
zgc:55794	funcoup	tyms
zgc:64177	funcoup	zgc:63524
zgc:64177	funcoup	zgc:92203
zgc:64177	funcoup	zgc:92327
zgc:64177	funcoup	sec61g
zgc:64177	funcoup	zgc:153946
zgc:64177	funcoup	slc35d1
rraga	funcoup	zgc:111971
rraga	funcoup	actr2
rraga	funcoup	rnf14
rraga	funcoup	zgc:86632
rraga	funcoup	zgc:110550
rraga	funcoup	vcp
rraga	funcoup	rad51
rraga	funcoup	pl10
nrf1	funcoup	zfhx1
nrf1	funcoup	smc1a
nrf1	funcoup	nup50
nrf1	funcoup	zgc:153369
nrf1	funcoup	traip
hsf1	funcoup	hspa8
hsf1	funcoup	zgc:158379
hsf1	funcoup	dnajb1
hsf1	funcoup	drg2
hsf1	funcoup	ppp2r5e1
hsf1	funcoup	hsp90a2
hsf1	funcoup	rps6kal
hsf1	funcoup	gsk3a
hsf1	funcoup	taf1
hsf1	funcoup	zgc:55492
hsf1	funcoup	xrcc5
hsf1	funcoup	hif1a
hsf1	funcoup	cdc45l
hsf1	funcoup	zgc:77511
hsf1	funcoup	sumo1
hsf1	funcoup	braf
hsf1	funcoup	zgc:100999
hsf1	funcoup	zgc:86762
hsf1	funcoup	zgc:110560
hsf1	funcoup	zgc:101847
hsf1	funcoup	zgc:110552
hsf1	funcoup	zgc:110533
hsf1	funcoup	ell2
hsf1	funcoup	gtf2a1
hsf1	funcoup	ccnt2
hsf1	funcoup	zgc:63492
hsf1	funcoup	psmc3
hsf1	funcoup	zgc:55519
hsf1	funcoup	drg1
hsf1	funcoup	spast
hsf1	funcoup	im:6902790
hsf1	funcoup	zgc:152701
hsf1	funcoup	im:7148262
hsf1	funcoup	mapk1
hsf1	funcoup	zgc:158607
hsf1	funcoup	ZDB-GENE-020419-27
hsf1	funcoup	wu:fi75b02
hsf1	funcoup	zgc:86811
hsf1	funcoup	si:dkey-98n4.1
hsf1	funcoup	mre11a
hsf1	funcoup	cdc37
pex5	funcoup	rnf14
pex5	funcoup	pex10
pex5	funcoup	camk2da
pex5	funcoup	zgc:113197
ell2	funcoup	pex5
ell2	funcoup	zgc:112374
ell2	funcoup	zgc:77556
ell2	funcoup	zgc:91887
ell2	funcoup	zgc:113443
ell2	funcoup	zgc:112958
zgc:101102	funcoup	cyp2j23
zgc:101102	funcoup	cyp2j20
zgc:101102	funcoup	cyp2j24
zgc:101102	funcoup	zgc:112951
zgc:56589	funcoup	h2afx
zgc:103538	funcoup	zgc:158749
zgc:103538	funcoup	zgc:153378
zdhhc16	funcoup	zgc:110285
rap2b	funcoup	nmt1
rap2b	funcoup	zgc:55291
rap2b	funcoup	rap1a
rap2b	funcoup	zgc:114204
rap2b	funcoup	si:dkey-158b13.2
rap2b	funcoup	zgc:109904
rap2b	funcoup	snx12
rap2b	funcoup	net1
rap2b	funcoup	rap2c
rap2b	funcoup	zgc:101706
rap2b	funcoup	golph3
rap2b	funcoup	txnl2
usp33	funcoup	zgc:92212
usp33	funcoup	zgc:112951
usp33	funcoup	zgc:86632
usp33	funcoup	zgc:92901
usp33	funcoup	vamp4
vps28	funcoup	zgc:56112
vps28	funcoup	zgc:91952
vps28	funcoup	rab6b
vps28	funcoup	zgc:91856
hprt1	funcoup	ephx1
hprt1	funcoup	eno2
hprt1	funcoup	atp6ap2
cox7c	funcoup	zgc:77127
cox7c	funcoup	si:ch211-239j9.2
cox7c	funcoup	ndufa6
cox7c	funcoup	c20orf149l
cox7c	funcoup	zgc:109893
cox7c	funcoup	zgc:110034
cox7c	funcoup	uqcrq
cox7c	funcoup	ZDB-GENE-050417-433
cox7c	funcoup	zgc:153661
cox7c	funcoup	uqcrh
cox7c	funcoup	zgc:113022
cox7c	funcoup	cox7a2
cox7c	funcoup	park7
cox7c	funcoup	zgc:92245
cox7c	funcoup	prdx3
cox7c	funcoup	zgc:103764
cox7c	funcoup	vdac2
cox7c	funcoup	atp5c1
cox7c	funcoup	zgc:92030
cox7c	funcoup	zgc:92850
cox7c	funcoup	zgc:77541
cox7c	funcoup	zgc:64133
cox7c	funcoup	cyc1
cox7c	funcoup	c20orf149
cox7c	funcoup	mtch2
cox7c	funcoup	atp5a1
cox7c	funcoup	zgc:73139
cox7c	funcoup	zgc:86599
sec14l1	funcoup	foxg1
sec14l1	funcoup	egr1
sec14l1	funcoup	zgc:110203
sbds	funcoup	exosc5
sbds	funcoup	zgc:153168
sbds	funcoup	zgc:153630
sbds	funcoup	ZDB-GENE-060825-291
sbds	funcoup	zgc:153707
sbds	funcoup	ZDB-GENE-040426-2098
sbds	funcoup	flj20195l
sbds	funcoup	zgc:110327
sbds	funcoup	zgc:110343
sbds	funcoup	zgc:85671
hig1	funcoup	zgc:100907
hig1	funcoup	csnk1d
hig1	funcoup	zgc:77541
zgc:92578	funcoup	zgc:92705
zgc:92578	funcoup	me2
zgc:92578	funcoup	zgc:110738
zgc:92578	funcoup	grpel1
zgc:92578	funcoup	acat1
zgc:92578	funcoup	si:ch211-150a22.1
zgc:92578	funcoup	zgc:103736
zgc:92578	funcoup	suclg1
zgc:92578	funcoup	zgc:92445
zgc:92578	funcoup	zgc:111961
zgc:92578	funcoup	zgc:136333
si:dkeyp-109h9.2	funcoup	zgc:153764
ZDB-GENE-030219-77	funcoup	ndufa6
ZDB-GENE-030219-77	funcoup	zgc:92850
ZDB-GENE-030219-77	funcoup	zgc:77820
ZDB-GENE-030219-77	funcoup	ndufb4
ZDB-GENE-030219-77	funcoup	cyc1
ZDB-GENE-030219-77	funcoup	uqcrfs1
ZDB-GENE-030219-77	funcoup	ZDB-GENE-040426-1672
ZDB-GENE-030219-77	funcoup	zgc:112340
ZDB-GENE-030219-77	funcoup	zgc:86706
ZDB-GENE-030219-77	funcoup	zgc:100908
ZDB-GENE-030219-77	funcoup	ndufs3
ZDB-GENE-030219-77	funcoup	ZDB-GENE-050417-433
ZDB-GENE-030219-77	funcoup	ZDB-GENE-040426-1858
ZDB-GENE-030219-77	funcoup	zgc:77541
ZDB-GENE-030219-77	funcoup	zgc:109893
ZDB-GENE-030219-77	funcoup	ZDB-GENE-051030-87
zgc:63910	funcoup	pdk2
zgc:63910	funcoup	got2
zgc:63910	funcoup	sdha
rap2c	funcoup	pip5k1a
rap2c	funcoup	dock7
rap2c	funcoup	nmt1
rap2c	funcoup	zgc:158610
rap2c	funcoup	net1
rap2c	funcoup	zgc:109904
nkx2.2b	funcoup	zgc:112050
tbpl1	funcoup	zgc:110584
tfg	funcoup	hsp90ab1
tfg	funcoup	fau
tfg	funcoup	kdelr2
tfg	funcoup	psmd2
tfg	funcoup	zgc:92586
tfg	funcoup	zgc:112247
tfg	funcoup	top1l
tfg	funcoup	zgc:153437
tfg	funcoup	ppib
tfg	funcoup	rab1a
tfg	funcoup	ppp2r1b
tfg	funcoup	dnajb1
tfg	funcoup	kntc2l
tfg	funcoup	zgc:110695
tfg	funcoup	zgc:77634
mll5	funcoup	upf3b
mll5	funcoup	zgc:86658
mll5	funcoup	zgc:55941
mll5	funcoup	zgc:158313
mll5	funcoup	si:ch211-244p18.3
mll5	funcoup	zgc:77264
mll5	funcoup	zgc:158607
zgc:63565	funcoup	pdcd6ip
zgc:63565	funcoup	gdi1
zgc:63565	funcoup	chka
wsb1	funcoup	kpnb1
ZDB-GENE-040426-1690	funcoup	ZDB-GENE-041121-20
ZDB-GENE-040426-1690	funcoup	zgc:158661
ZDB-GENE-040426-1690	funcoup	zgc:112247
ZDB-GENE-040426-1690	funcoup	zgc:110686
ZDB-GENE-040426-1690	funcoup	zgc:77318
ZDB-GENE-040426-1690	funcoup	zgc:103459
ZDB-GENE-040426-1690	funcoup	ZDB-GENE-051120-96
ZDB-GENE-040426-1690	funcoup	zgc:123327
zgc:63637	funcoup	gdi1
zgc:63637	funcoup	zgc:152864
zgc:63637	funcoup	zgc:123289
zgc:63637	funcoup	rac3
zgc:63637	funcoup	zgc:92772
zgc:63637	funcoup	zgc:55760
zgc:63637	funcoup	suclg1
zgc:112018	funcoup	zgc:152864
zgc:112018	funcoup	gdi1
zgc:92704	funcoup	zgc:110316
cdc40	funcoup	zgc:110606
cdc40	funcoup	zgc:113884
zgc:92074	funcoup	zgc:123171
zgc:92074	funcoup	hsp90ab1
zgc:92074	funcoup	zgc:110250
zgc:92074	funcoup	zgc:110734
zgc:92074	funcoup	gsk3b
zgc:92074	funcoup	zgc:158379
zgc:92074	funcoup	gsk3a
fbxl2	funcoup	syt11
fbxl2	funcoup	myh11
fbxl2	funcoup	cul1b
fbxl2	funcoup	skp1a
fbxl2	funcoup	hist2h2l
fbxl2	funcoup	rhcg
fbxl2	funcoup	zgc:158309
zgc:66414	funcoup	lbr
zgc:66414	funcoup	ZDB-GENE-060825-291
rngtt	funcoup	cdc23
rngtt	funcoup	zgc:77296
rngtt	funcoup	sec23a
zgc:91847	funcoup	zgc:103421
zgc:91847	funcoup	sox11b
zgc:103668	funcoup	zgc:101845
zgc:103668	funcoup	zgc:110327
zgc:103668	funcoup	si:ch211-206k18.2
midn	funcoup	orc3l
midn	funcoup	zgc:55291
rtn1a	funcoup	zgc:73387
rtn1a	funcoup	rtn1b
rtn1a	funcoup	zgc:86773
rtn1a	funcoup	zgc:158614
rtn1a	funcoup	zgc:86749
zgc:86749	funcoup	zgc:101529
six2.1	funcoup	bmp4
six2.1	funcoup	zgc:152966
six2.1	funcoup	zgc:73197
six2.1	funcoup	slc39a7
six2.1	funcoup	fkbp1b
six2.1	funcoup	zgc:158317
six2.1	funcoup	rtn1a
six2.1	funcoup	zgc:55865
six2.1	funcoup	eya1
six2.1	funcoup	eif4a1b
six2.1	funcoup	zgc:92279
zgc:55876	funcoup	zgc:85615
zgc:55876	funcoup	ilf2
zgc:55876	funcoup	mier1
zgc:55876	funcoup	rbb4l
zgc:55876	funcoup	sf3a1
zgc:55876	funcoup	hcfc1
zgc:55876	funcoup	znf207a
zgc:55876	funcoup	tfip11
zgc:55876	funcoup	si:dkey-98n4.1
zgc:55876	funcoup	rbb4
zgc:55876	funcoup	znf207b
dbr1	funcoup	fzr1
dbr1	funcoup	rps4x
dbr1	funcoup	sf3a3
dbr1	funcoup	zgc:92114
dbr1	funcoup	ifrd2
dbr1	funcoup	hmbs
dbr1	funcoup	ung
dbr1	funcoup	xab2
dbr1	funcoup	nola2
dbr1	funcoup	wdr36
dbr1	funcoup	zgc:63600
cacna1d	funcoup	zgc:92643
cacna1d	funcoup	polr2b
napa	funcoup	zgc:56317
napa	funcoup	zgc:56072
napa	funcoup	nsf
napa	funcoup	ZDB-GENE-030131-7050
napa	funcoup	zgc:65870
napa	funcoup	psmc2
napa	funcoup	vti1b
napa	funcoup	zgc:76972
napa	funcoup	sh3gl2
napa	funcoup	zgc:136865
napa	funcoup	zgc:92765
napa	funcoup	atp6v1f
napa	funcoup	zgc:112064
napa	funcoup	zgc:110804
napa	funcoup	pld2
napa	funcoup	ppp2r1b
smyd2	funcoup	zgc:110615
zgc:73123	funcoup	wdr1
zgc:73123	funcoup	zgc:63524
ZDB-GENE-040525-3	funcoup	polr2b
ZDB-GENE-040525-3	funcoup	si:dkey-98n4.1
cacna1f	funcoup	polr2b
cacna1f	funcoup	si:dkey-98n4.1
scarb2	funcoup	zfp36l2
scarb2	funcoup	acadl
scarb2	funcoup	clptm1
scarb2	funcoup	zgc:112331
scarb2	funcoup	cpt1al
scarb2	funcoup	hbs1l
scarb2	funcoup	zgc:77882
zgc:91835	funcoup	zgc:112050
zgc:91835	funcoup	zgc:153186
amotl2	funcoup	zgc:63569
amotl2	funcoup	zgc:113088
amotl2	funcoup	cyt1
amotl2	funcoup	cki
amotl2	funcoup	fkbp9
amotl2	funcoup	zgc:153186
amotl2	funcoup	dtna
amotl2	funcoup	cryab
amotl2	funcoup	zgc:92533
amotl2	funcoup	si:dkeyp-113d7.4
amotl2	funcoup	krt15
amotl2	funcoup	krt1-19d
amotl2	funcoup	cyt1l
amotl2	funcoup	zgc:109868
amotl2	funcoup	si:dkeyp-113d7.7
tagln2	funcoup	zgc:153860
tagln2	funcoup	zgc:112450
tagln2	funcoup	zfp36l2
tagln2	funcoup	zgc:101649
tagln2	funcoup	zgc:112958
tagln2	funcoup	zgc:110061
tagln2	funcoup	zgc:91835
tagln2	funcoup	amotl2
tagln2	funcoup	zgc:113443
[truncated: 97,573 more rows]
