# Supplementary material for: Dynamic Zebrafish Interactome Reveals Transcriptional Mechanisms of Dioxin Toxicity
Source: PLoS One. 2010 May 5;5(5):e10465. doi: 10.1371/journal.pone.0010465 (PMC2864754; doi:10.1371/journal.pone.0010465)
Supplement: Data File S4 — Zebrafish Interactome (FBS>8) in .sif format. (0.15 MB ZIP) [file pone.0010465.s013.zip › Zfish_8plus_plus.sif]

pigk	funcoup	zgc:153378
edem1	funcoup	sdf2l1
pms1	funcoup	mlh1
guk1	funcoup	asnsd1
zgc:63566	funcoup	zgc:111944
nf2	funcoup	vil2
zgc:91951	funcoup	ndufa9
zgc:91951	funcoup	zgc:110325
zgc:91951	funcoup	zgc:112445
zgc:91951	funcoup	zgc:110031
zgc:91951	funcoup	zgc:152965
zgc:91951	funcoup	zgc:110034
tmem93	funcoup	zgc:103764
tmem93	funcoup	ahcy
nfe2l2	pd	gstal
nfe2l2	pd	mafg2
nfe2l2	pd	mafg1
nfe2l2	possible	abcc2
nfe2l2	pd	tbxas1
nfe2l2	pp	mafk
nfe2l2	pp	mafg1
nfe2l2	pp	mafg2
nfe2l2	possible	slc7a2
nfe2l2	possible	mmp9
nfe2l2	wang	foxa2
nfe2l2	wang	jun
nfe2l2	wang	atf3
nfe2l2	possible	cited3
nfe2l2	possible	akr1a1a
nfe2l2	possible	akr1a1b
nfe2l2	wang	gstm
nfe2l2	wang	calcr
nfe2l2	wang	ldhb
nfe2l2	wang	pparg
nfe2l2	wang	sod1
nfe2l2	wang	cat
nfe2l2	wang	tnfa
nfe2l2	wang	igf1
nfe2l2	wang	apoeb
nfe2l2	wang	apoea
nfe2l2	wang	adm2
nfe2l2	pd	sat1
nfe2l2	wang	bdkrb2
nfe2l2	wang	atf4
nfe2l2	pd	txnl1
nfe2l2	pd	hmbsb
nfe2l2	pd	gna12
nfe2l2	pd	txnrd1
nfe2l2	pd	ets1a
nfe2l2	possible	prdx2
nfe2l2	pd	hmbsa
nfe2l2	pd	ets1b
nfe2l2	pd	mb
nfe2l2	pd	sod2
nfe2l2	pd	gpx1
nfe2l2	pd	ephx1
nfe2l2	pd	keap1b
nfe2l2	pd	fth1
nfe2l2	pd	mt
nfe2l2	pd	agt1a6
nfe2l2	pd	gclc
nfe2l2	pd	hmox1
nfe2l2	pd	jun
nfe2l2	pd	keap1a
nfe2l2	pd	gstp1
nfe2l2	pd	gstp2
nfe2l2	pd	nqo1
nfe2l2	pd	gclm
zgc:56011	funcoup	atp6v1d
zgc:56011	funcoup	sgta
zgc:56011	funcoup	zgc:55741
zgc:73134	funcoup	zgc:152873
zgc:73134	funcoup	tnpo2
zgc:73134	funcoup	zgc:92026
cops8	funcoup	zgc:154082
elp3	funcoup	si:dkey-190l1.1
ZDB-GENE-050320-86	funcoup	ck2a1
zgc:92732	funcoup	amt
oaz1	funcoup	zgc:113443
oaz1	funcoup	zgc:112958
zgc:85741	funcoup	sae1
zgc:85741	funcoup	si:rp71-1o1.6
si:dkey-223n17.1	funcoup	zgc:153779
rnd1	funcoup	zgc:92030
decr2	funcoup	acaa1
zgc:77541	funcoup	bc2
zgc:77541	funcoup	zgc:86599
zgc:77541	funcoup	zgc:92850
zgc:77541	funcoup	si:ch211-239j9.2
zgc:77541	funcoup	zgc:92030
zgc:77541	funcoup	zgc:110034
zgc:77541	funcoup	ndufa9
zgc:77541	funcoup	zgc:109893
zgc:77541	funcoup	zgc:112340
zgc:77541	funcoup	tmem4
zgc:77541	funcoup	atp5a1
zgc:77541	funcoup	mtch2
zgc:77541	funcoup	zgc:153978
nudt9	funcoup	zgc:114185
appbp1	funcoup	ube1c
snx9l	funcoup	zgc:73358
strn3	funcoup	zgc:101755
zgc:76972	funcoup	arl5a
zgc:113186	funcoup	zgc:110141
ube2l3l	funcoup	zgc:109973
jun	funcoup	fos
jun	funcoup	junbl
jun	funcoup	junb
jun	funcoup	zgc:112054
jun	funcoup	creb1
cox7a2l	funcoup	ndufa6
atf1	funcoup	junb
atf1	funcoup	junbl
atf1	funcoup	creb1
atf1	funcoup	zgc:153924
atf1	funcoup	jun
spinl	funcoup	lck
spinl	funcoup	zgc:136695
hoxb5b	funcoup	hoxc4a
hoxb5b	funcoup	cbx4
plod3	funcoup	ssr4
plod3	funcoup	si:rp71-1o1.6
slc46a1	funcoup	acaa1
slc46a1	funcoup	zgc:63532
zgc:103562	funcoup	zgc:123321
zgc:55696	funcoup	zgc:100927
zgc:55696	funcoup	si:ch211-258l4.3
dusp6	funcoup	edf1
ZDB-GENE-040426-966	funcoup	si:dkey-34f16.6
rap1b	funcoup	zgc:92757
rap1b	funcoup	rap2b
rap1b	funcoup	zgc:113443
rap1b	funcoup	zgc:112958
ldlr	funcoup	si:dkey-30j22.1
zgc:64202	funcoup	bag3
si:ch211-92l17.2	funcoup	zgc:110335
zgc:103549	funcoup	zgc:110361
zgc:103549	funcoup	zgc:109996
zgc:103549	funcoup	ZDB-GENE-070209-128
zgc:63531	funcoup	pafah1b1b
anxa11a	funcoup	ada
zgc:55803	funcoup	mrpl28
zgc:55803	funcoup	zgc:92093
zgc:76981	funcoup	ndrg3a
zgc:101005	funcoup	zgc:152903
zgc:101005	funcoup	trappc6b
arf2	funcoup	zgc:101030
arf2	funcoup	derl1
zgc:55891	funcoup	zgc:92872
mtx1b	funcoup	adrm1b
ccng1	funcoup	si:dkey-94n12.2
ccng1	funcoup	zgc:101026
ccng1	funcoup	zgc:86839
ccng1	funcoup	cdk2
ccng1	funcoup	cryab
ccng1	funcoup	zgc:110689
ccng1	funcoup	zgc:123194
ccng1	funcoup	kdelr2l
ccng1	funcoup	kdelr2
ccng1	funcoup	pabpc4
ccng1	funcoup	sb:cb363
ccng1	funcoup	tubb2c
fat	funcoup	cse1l
twist1a	funcoup	ZDB-GENE-040825-4
zgc:101877	funcoup	zgc:110034
zgc:101877	funcoup	zgc:111961
zgc:101877	funcoup	atp5a1
zgc:101877	funcoup	zgc:152965
zgc:101877	funcoup	mrps18b
zgc:101877	funcoup	zgc:112445
zgc:101877	funcoup	zgc:112333
zgc:101877	funcoup	zgc:110031
si:dkey-70p6.2	funcoup	prpf3
zgc:100914	funcoup	zgc:113191
hsd17b12b	funcoup	ZDB-GENE-040718-396
ptplb	funcoup	zgc:112951
hsd17b12a	funcoup	ZDB-GENE-040718-396
si:dkey-164k19.1	funcoup	st6gal1
slc25a37	funcoup	zgc:85909
flj12716l	funcoup	lmnb2
skiv2l	funcoup	cand1
skiv2l	funcoup	nol10
skiv2l	funcoup	zgc:101680
skiv2l	funcoup	zgc:158615
exoc7	funcoup	si:ch211-92l17.2
zgc:152822	funcoup	zgc:92026
zgc:152822	funcoup	zgc:152873
stam	funcoup	ap1s1
stam	funcoup	zgc:92510
stam	funcoup	zgc:110752
amph	funcoup	zgc:110141
amph	funcoup	zgc:92899
zgc:63488	funcoup	zgc:56326
slc25a25	funcoup	bcs1l
slc25a25	funcoup	syngr1
slc25a25	funcoup	zgc:110020
mrpl45	funcoup	zgc:110031
mrpl45	funcoup	zgc:112333
mrpl45	funcoup	zgc:113443
mrpl45	funcoup	zgc:112958
hadhb	funcoup	ZDB-GENE-030131-940
abcc2	funcoup	ZDB-GENE-050522-490
cstf3	funcoup	zgc:86715
cstf3	funcoup	bcs1l
tceb2	funcoup	zgc:101879
tceb2	funcoup	zgc:92635
elovl6	funcoup	scd
elovl6	funcoup	zgc:112951
ihpk2	funcoup	pafah1b1b
ZDB-GENE-041001-181	funcoup	zgc:110343
ZDB-GENE-041001-181	funcoup	si:dkey-11e23.4
agxt	funcoup	abcd3a
agxt	funcoup	zgc:66393
agxt	funcoup	acaa1
agxt	funcoup	si:dkey-11e23.4
agxt	funcoup	ZDB-GENE-041001-181
si:dkey-11e23.4	funcoup	zgc:110343
rhcg	funcoup	sec14l1
coch	funcoup	mizf
cp	funcoup	si:ch211-234p6.13
cp	funcoup	safb
cp	funcoup	zgc:136389
cp	funcoup	zgc:91925
cp	funcoup	ca2
cp	funcoup	zgc:85890
cp	funcoup	cahz
cp	funcoup	zgc:152809
cp	funcoup	ZDB-GENE-060421-6275
neo1	funcoup	ntn1a
zgc:76917	funcoup	eif4g2b
zgc:73153	funcoup	gnb5
zgc:112322	funcoup	zgc:158760
zgc:112322	funcoup	zgc:111961
zgc:112322	funcoup	atp5a1
zgc:112322	funcoup	zgc:109948
zgc:112322	funcoup	zgc:110034
zgc:112322	funcoup	zgc:109976
rhoab	funcoup	tomm40l
zgc:92470	funcoup	zgc:110020
si:dkey-204f11.59	funcoup	zgc:110020
serpinb1l4	funcoup	zgc:112951
serpinb1l4	funcoup	serpinb1l1
ZDB-GENE-041114-106	funcoup	zgc:112958
ZDB-GENE-041114-106	funcoup	zgc:113443
zgc:101654	funcoup	zgc:112951
ZDB-GENE-040426-1858	funcoup	zgc:77820
ZDB-GENE-040426-1858	funcoup	ZDB-GENE-051030-87
ZDB-GENE-040426-1858	funcoup	zgc:111961
zgc:73329	funcoup	atp5a1
zgc:73329	funcoup	suclg1
zgc:73329	funcoup	ndufa9
zgc:73329	funcoup	ndufa4
zgc:73329	funcoup	ndufa4l
zgc:73329	funcoup	zgc:77820
ndufb4	funcoup	zgc:112340
ndufb4	funcoup	zgc:92850
zgc:92850	funcoup	zgc:112340
zgc:92850	funcoup	ZDB-GENE-051030-87
zgc:92850	funcoup	suclg1
zgc:92850	funcoup	ndufs6
zgc:92850	funcoup	mtch2
zgc:92850	funcoup	zgc:109893
atp1b2b	funcoup	ngb
atp1b2b	funcoup	reverbb2
atp1b2b	funcoup	zgc:136766
atp1b2b	funcoup	zgc:109987
atp1b2b	funcoup	zgc:101095
atp1b2b	funcoup	syngr1
atp1b2b	funcoup	gnao1
slc33a1	funcoup	zgc:153378
zgc:86681	funcoup	zgc:92326
zgc:86681	funcoup	zgc:136924
zgc:86681	funcoup	lgals9l1
zgc:56288	funcoup	zgc:103688
sdhc	funcoup	ndufs6
sdhc	funcoup	amt
sdhc	funcoup	zgc:112445
sdhc	funcoup	sdhd
ndufb10	funcoup	uqcrq
ndufb10	funcoup	zgc:73329
ndufb10	funcoup	zgc:77820
ndufb10	funcoup	zgc:86599
sparc	funcoup	col1a1
rdbp	funcoup	ran
zgc:56010	funcoup	zgc:110212
zgc:56010	funcoup	zgc:153887
zgc:56010	funcoup	zgc:86903
gyg1	funcoup	si:dkey-180p18.9
gyg1	funcoup	zgc:86611
txnip	funcoup	mknk2
zgc:76914	funcoup	si:dkeyp-59a8.1
zgc:76914	funcoup	si:dkeyp-59a8.2
zgc:76914	funcoup	si:dkeyp-59a8.3
zgc:76914	funcoup	si:dkey-217m5.3
ube2v2	funcoup	zgc:92671
ube2v2	funcoup	nudc
ube2v2	funcoup	zgc:110141
ube2v2	funcoup	zgc:112161
ube2v2	funcoup	camk2ga
ube2v2	funcoup	rab6b
ube2v2	funcoup	zgc:158643
ube2v2	funcoup	stxbp1
sh3gl1	funcoup	zgc:92757
sh3gl1	funcoup	zgc:158741
gatad2a	funcoup	zgc:110292
zgc:101617	funcoup	zgc:113443
riok1	funcoup	zgc:113443
riok1	funcoup	zgc:112958
golga5	funcoup	zgc:112247
golga5	funcoup	zgc:113443
golga5	funcoup	zgc:112958
golga5	funcoup	zgc:56049
hyou1	funcoup	hspa5
hyou1	funcoup	hsp90b1
hyou1	funcoup	zgc:63524
lass5	funcoup	zgc:92284
lass5	funcoup	zgc:73341
lass5	funcoup	zgc:110044
lass5	funcoup	zgc:64177
lass5	funcoup	elovl4
rraga	funcoup	zgc:111971
nrf1	funcoup	zfhx1
hsf1	funcoup	hspa8
hsf1	funcoup	zgc:158379
hsf1	funcoup	dnajb1
hsf1	funcoup	drg2
hsf1	funcoup	gsk3a
hsf1	funcoup	taf1
hsf1	funcoup	zgc:55492
hsf1	funcoup	xrcc5
hsf1	funcoup	hif1a
hsf1	funcoup	cdc45l
hsf1	funcoup	zgc:77511
zgc:101102	funcoup	zgc:112951
rap2b	funcoup	zgc:109904
vps28	funcoup	zgc:56112
hprt1	funcoup	atp6ap2
cox7c	funcoup	vdac2
cox7c	funcoup	atp5c1
cox7c	funcoup	zgc:92030
cox7c	funcoup	zgc:92850
cox7c	funcoup	zgc:77541
cox7c	funcoup	zgc:64133
cox7c	funcoup	mtch2
cox7c	funcoup	atp5a1
zgc:92578	funcoup	zgc:92705
zgc:92578	funcoup	zgc:110738
ZDB-GENE-030219-77	funcoup	zgc:92850
ZDB-GENE-030219-77	funcoup	cyc1
ZDB-GENE-030219-77	funcoup	uqcrfs1
ZDB-GENE-030219-77	funcoup	ZDB-GENE-040426-1672
rap2c	funcoup	net1
rap2c	funcoup	zgc:109904
tfg	funcoup	kntc2l
tfg	funcoup	zgc:110695
tfg	funcoup	zgc:77634
cdc40	funcoup	zgc:113884
rngtt	funcoup	sec23a
midn	funcoup	zgc:55291
six2.1	funcoup	eya1
six2.1	funcoup	zgc:92279
dbr1	funcoup	zgc:63600
napa	funcoup	zgc:56072
napa	funcoup	nsf
napa	funcoup	ZDB-GENE-030131-7050
zgc:91835	funcoup	zgc:112050
amotl2	funcoup	cyt1
amotl2	funcoup	cki
amotl2	funcoup	zgc:92533
amotl2	funcoup	si:dkeyp-113d7.4
amotl2	funcoup	krt15
amotl2	funcoup	krt1-19d
amotl2	funcoup	cyt1l
amotl2	funcoup	zgc:109868
amotl2	funcoup	si:dkeyp-113d7.7
tagln2	funcoup	acta2
tagln2	funcoup	taf1
tagln2	funcoup	zgc:110804
abcf2	funcoup	ZDB-GENE-061110-135
abcf2	funcoup	ddx49
rpl11	funcoup	si:dkey-66d18.1
rpl11	funcoup	zgc:92872
cugbp1	funcoup	zgc:56708
zgc:112474	funcoup	si:dkeyp-84f11.4
zgc:112474	funcoup	fdps
si:ch211-240j22.2	funcoup	zgc:153726
tnnt3a	funcoup	myhc4
tnnt3a	funcoup	myh6
tnnt3a	funcoup	myhz2
tnnt3a	funcoup	zgc:66156
cdo1	funcoup	zgc:112951
mcfd2	funcoup	lman1
dnaja1l	funcoup	atp6v1c1
hsdl2	funcoup	etfa
hsdl2	funcoup	timm17a
khdrbs1	funcoup	prmt1
cldn19	funcoup	cldnh
zgc:77286	funcoup	zgc:110533
zgc:101002	funcoup	acox1
pax6b	funcoup	six3a
pax6b	funcoup	six3b
pax6b	funcoup	zgc:92593
pax6b	funcoup	pax6a
pax6b	funcoup	gli3
zgc:92456	funcoup	cyp3a65
cyp3c1	funcoup	zgc:56326
cyp3c1	funcoup	cyp3a65
si:dkey-171o17.3	funcoup	zgc:112516
thrap6	funcoup	zgc:103633
myst2	funcoup	cbx2
ell	funcoup	pitx2a
picalm	funcoup	zgc:86632
ttc8	funcoup	zgc:112958
ttc8	funcoup	zgc:113443
picalml	funcoup	syt11
picalml	funcoup	zgc:86632
tdh	funcoup	dpyd
slc20a1b	funcoup	ZDB-GENE-040428-2
epha4a	funcoup	calm2b
epha4a	funcoup	calm3b
epha4a	funcoup	calm3a
epha4a	funcoup	calm1a
epha4a	funcoup	calm2a
epha4a	funcoup	calm1b
epha4a	funcoup	efnb2a
copeb	funcoup	zgc:113156
ZDB-GENE-030131-340	funcoup	shmt1
mtp	funcoup	zgc:55779
mtp	funcoup	zgc:136472
chmp7	funcoup	dnl2l
ZDB-GENE-030131-7638	funcoup	nar
ZDB-GENE-030131-7638	funcoup	zgc:153020
phc2	funcoup	cbx2
phc2	funcoup	cbx4
phc2	funcoup	rnf2
phc2	funcoup	bmi1
phc2	funcoup	zgc:110149
phc2	funcoup	wdr5
scrib	funcoup	zgc:66137
vps18	funcoup	zgc:112329
zgc:92083	funcoup	zgc:110034
atp1b2a	funcoup	syngr1
atp1b2a	funcoup	zgc:101095
atp1b2a	funcoup	zgc:136766
atp1b2a	funcoup	gnao1
polrmt	funcoup	sirt3
polrmt	funcoup	mrrf
polrmt	funcoup	zgc:111961
polrmt	funcoup	atp5d
znf143	funcoup	cse1l
znf143	funcoup	eno2
znf143	funcoup	zgc:112958
znf143	funcoup	zgc:113443
zgc:86635	funcoup	zgc:112516
si:busm1-1i3.1	funcoup	large
sst1	funcoup	ZDB-GENE-070112-1912
ndel1a	funcoup	pafah1b1a
taf2	funcoup	taf1
taf2	funcoup	si:dkey-72l14.8
taf2	funcoup	taf12
taf7	funcoup	taf1
taf7	funcoup	taf2
ZDB-GENE-021211-2	funcoup	rhoac
ZDB-GENE-021211-2	funcoup	rhoaa
ZDB-GENE-021211-2	funcoup	rhoad
zgc:56335	funcoup	psmb1
slc15a2	funcoup	pxn
ak2	funcoup	zgc:153435
ak2	funcoup	timm8a
ak2	funcoup	zgc:103492
ak2	funcoup	pgm1
ugcg	funcoup	ZDB-GENE-040718-460
rrm2b	funcoup	rrm1
alas2	funcoup	dldh
alas2	funcoup	eef2l
pars2	funcoup	zgc:153452
si:ch211-261f7.1	funcoup	zgc:153651
tnfrsf21	funcoup	zgc:113443
tnfrsf21	funcoup	zgc:112958
zgc:100967	funcoup	zgc:152965
maea	funcoup	si:ch211-153j24.6
zgc:113104	funcoup	zgc:103736
arnt2	funcoup	hif1a
fxr2	funcoup	zgc:92024
mrrf	funcoup	zgc:110325
rlbp1	funcoup	eno2
zgc:63736	funcoup	bcs1l
zgc:63736	funcoup	zgc:85909
zgc:63736	funcoup	slc25a28
serpinb1l1	funcoup	zgc:112951
zgc:91819	funcoup	zgc:92726
zgc:91819	funcoup	zgc:110325
zgc:91819	funcoup	zgc:153321
adss	funcoup	cbs
amt	funcoup	zgc:110766
amt	funcoup	zgc:111961
amt	funcoup	zgc:109976
amt	funcoup	zgc:109948
amt	funcoup	zgc:154041
amt	funcoup	zgc:153051
amt	funcoup	zgc:113104
amt	funcoup	gpt2
amt	funcoup	zgc:112535
zgc:92332	funcoup	eya1
zgc:92332	funcoup	zgc:92279
zgc:92332	funcoup	zgc:152966
ZDB-GENE-040426-2098	funcoup	zgc:100801
arfip1	funcoup	zgc:112247
si:ch211-227d19.2	funcoup	zgc:113443
si:ch211-227d19.2	funcoup	zgc:110409
si:ch211-227d19.2	funcoup	stom
zgc:110322	funcoup	zgc:114204
itm1	funcoup	zgc:110044
itm1	funcoup	ddost
itm1	funcoup	rpn1
itm1	funcoup	zgc:56218
igfbp5	funcoup	zgc:110304
igfbp5	funcoup	tacstd
med31	funcoup	zgc:153400
med31	funcoup	zgc:110646
anxa2a	funcoup	anxa5
serpind1	funcoup	tfa
f9	funcoup	tfa
zgc:55813	funcoup	zgc:158423
zgc:63554	funcoup	prkcsh
zgc:86674	funcoup	atp5f1
zgc:86674	funcoup	zgc:109976
vapb	funcoup	hspa4
vapb	funcoup	zgc:56272
vapb	funcoup	zc3h15
vapb	funcoup	gnai2
vapb	funcoup	atp6v1b2
vapb	funcoup	tomm70a
vapb	funcoup	hspa4l
vapb	funcoup	rala
stk3	funcoup	zgc:86716
stk3	funcoup	cab39
chchd3	funcoup	zgc:111961
chchd3	funcoup	atp5a1
si:dkey-171o17.2	funcoup	zgc:111961
cryaa	funcoup	cryab
zgc:92337	funcoup	zgc:101574
ZDB-GENE-030131-5694	funcoup	mapk1
pi4kii	funcoup	zgc:101826
taf13	funcoup	taf12
taf13	funcoup	tbnl
taf13	funcoup	si:dkey-72l14.8
taf13	funcoup	yeats4
taf13	funcoup	zgc:92784
si:dkeyp-74c5.2	funcoup	si:dkey-21e2.16
si:dkeyp-74c5.2	funcoup	si:dkey-21e2.14
si:dkeyp-74c5.2	funcoup	si:dkey-21e2.10
si:dkeyp-74c5.2	funcoup	si:dkey-21e2.15
si:dkeyp-74c5.2	funcoup	si:dkeyp-74c5.1
si:dkeyp-74c5.2	funcoup	si:dkey-21e2.4
si:dkeyp-74c5.2	funcoup	si:dkey-21e2.8
si:dkeyp-74c5.2	funcoup	si:dkey-21e2.3
si:dkeyp-74c5.2	funcoup	si:dkey-21e2.11
si:dkeyp-74c5.2	funcoup	si:dkey-78l4.10
si:dkeyp-74c5.2	funcoup	si:dkey-78l4.7
si:dkeyp-74c5.2	funcoup	si:dkey-78l4.6
si:dkeyp-74c5.2	funcoup	si:dkey-78l4.1
si:dkeyp-74c5.2	funcoup	si:dkey-78l4.2
si:dkeyp-74c5.2	funcoup	si:dkey-78l4.12
si:dkeyp-74c5.2	funcoup	si:dkey-78l4.8
si:dkeyp-74c5.2	funcoup	si:dkey-78l4.5
si:dkeyp-74c5.2	funcoup	si:dkey-78l4.11
si:dkeyp-74c5.2	funcoup	si:dkey-78l4.4
si:dkeyp-74c5.2	funcoup	si:dkey-21e2.12
si:dkeyp-74c5.2	funcoup	si:dkey-77m18.2
si:dkey-21e2.3	funcoup	si:dkey-78l4.5
si:dkey-21e2.3	funcoup	si:dkey-78l4.11
si:dkey-21e2.3	funcoup	si:dkey-78l4.4
si:dkey-21e2.3	funcoup	si:dkey-78l4.6
si:dkey-21e2.3	funcoup	si:dkey-78l4.2
si:dkey-21e2.3	funcoup	si:dkey-78l4.1
si:dkey-21e2.3	funcoup	si:dkey-78l4.8
si:dkey-21e2.3	funcoup	si:dkey-78l4.12
si:dkey-21e2.3	funcoup	si:dkey-21e2.15
si:dkey-21e2.3	funcoup	si:dkey-21e2.10
si:dkey-21e2.3	funcoup	si:dkey-78l4.10
si:dkey-21e2.3	funcoup	si:dkey-78l4.7
si:dkey-21e2.3	funcoup	si:dkey-21e2.12
si:dkey-21e2.3	funcoup	si:dkey-77m18.2
si:dkey-21e2.3	funcoup	si:dkey-21e2.14
si:dkey-21e2.3	funcoup	si:dkey-21e2.16
zgc:77526	funcoup	gstal
suz12	funcoup	ezh2
manba	funcoup	ttc1
zgc:56702	funcoup	pop4
surf5	funcoup	znf598
rab4a	funcoup	ZDB-GENE-060616-231
zgc:92124	funcoup	zgc:136851
zgc:66343	funcoup	zgc:101738
gosr2	funcoup	stx5a
zgc:92866	funcoup	zgc:101005
zgc:92866	funcoup	trappc6b
zgc:92866	funcoup	zgc:152903
zgc:91942	funcoup	braf
si:ch211-122c9.1	funcoup	zgc:136815
gng3	funcoup	fez1
ZDB-GENE-041121-10	funcoup	ran
cebpg	funcoup	fos
nudt5	funcoup	nxt2
map1lc3b	funcoup	atg4b
zgc:63904	funcoup	zgc:55862
zgc:63904	funcoup	abcd3a
zgc:63904	funcoup	zgc:66393
zgc:63904	funcoup	ctsba
zgc:110147	funcoup	zgc:153887
dnmt6	funcoup	zgc:113443
dnmt6	funcoup	zgc:112958
zgc:55836	funcoup	otx1l
zgc:66052	funcoup	zgc:92899
axin1	funcoup	csnk1a1
atrx	funcoup	zgc:85956
atrxl	funcoup	zgc:85956
ccdc49	funcoup	cdc40
chac1	funcoup	osbpl2
prl	funcoup	ZDB-GENE-060127-2
suclg2	funcoup	acads
suclg2	funcoup	suclg1
suclg2	funcoup	zgc:86841
suclg2	funcoup	tomm22
suclg2	funcoup	ZDB-GENE-030131-3141
zgc:55455	funcoup	ZDB-GENE-030131-667
zgc:63550	funcoup	zgc:136652
cnksr1	funcoup	zgc:110250
cnksr1	funcoup	zgc:110734
zgc:56033	funcoup	eno2
pbp	funcoup	eno2
arntl1b	funcoup	clock
arntl1a	funcoup	clock
hsd3b1	funcoup	zgc:56363
fabgl	funcoup	zgc:56036
fabgl	funcoup	tnfrsf1a
fabgl	funcoup	zgc:92030
anxa2b	funcoup	anxa5
ZDB-GENE-040426-871	funcoup	zgc:153534
ndufs8	funcoup	zgc:109976
arl3l1	funcoup	unc119.2
zgc:77740	funcoup	zgc:85821
ranbp9	funcoup	ran
fn1	funcoup	dcn
fn1	funcoup	rplp0
fn1	funcoup	lamc1
fn1	funcoup	mmp2
fn1	funcoup	rpl4
fn1	funcoup	ZDB-GENE-030131-4606
fn1	funcoup	col1a1
fn1	funcoup	col1a2
rgl1	funcoup	zgc:55558
rgl1	funcoup	rap2b
rgl1	funcoup	zgc:110250
rgl1	funcoup	zgc:85725
rgl1	funcoup	zgc:110734
zgc:92195	funcoup	zgc:123305
zgc:66014	funcoup	zgc:92551
zgc:66014	funcoup	zgc:152816
zgc:77244	funcoup	gorasp2
keap1a	pp	nfe2l2
keap1b	pp	nfe2l2
ahr1a	pp	shd
ahr1a	pp	ptges3
ahr1a	pd	cyp1c1
ahr1a	pd	cyp1b1
ahr1a	pp	arnt1b
ahr1a	pp	arnt1a
ahr1a	pd	ahrra
ahr1a	pp	hsp90a
ahr1a	pd	ahrrb
ahr1a	pp	hsp90b1
ahr1a	pd	cyp1a
kif1b	funcoup	abcg2b
kif1b	funcoup	abcg2c
ahr2	pp	ahrrb
ahr2	pd	ahrrb
ahr2	pp	ptges3
ahr2	pp	shd
ahr2	genetic	ednra
ahr2	genetic	edn1
ahr2	genetic	ednrb1
ahr2	pd	cyp1b1
ahr2	pd	cyp1c1
ahr2	pp	arnt1a
ahr2	pp	arnt1b
ahr2	pp	hsp90a
ahr2	pd	ahrra
ahr2	pp	ahrra
ahr2	pp	hsp90b1
ahr2	pd	cyp1a
zgc:136389	funcoup	zgc:152809
max	funcoup	psme3
max	funcoup	hspa8
melk	funcoup	kif23
zgc:153452	funcoup	zgc:153168
zgc:153452	funcoup	zgc:152845
zgc:153452	funcoup	zgc:152899
zgc:136471	funcoup	rrm1
zgc:123305	funcoup	zgc:136954
zgc:123305	funcoup	zgc:136713
zgc:123305	funcoup	zgc:153405
zgc:123305	funcoup	zgc:153732
zgc:154097	funcoup	cse1l
zgc:154097	funcoup	ran
ck2a2	funcoup	gsk3b
ck2a2	funcoup	hspa8
ck2a2	funcoup	ck2b
zgc:136819	funcoup	large
zgc:136639	funcoup	ck2a2
zgc:153329	funcoup	zfp36l2
reverbb2	funcoup	tef
zgc:154164	funcoup	hsp90ab1
zgc:154164	funcoup	ck2b
zgc:154164	funcoup	tuba1l
zgc:136896	funcoup	gnb2l1
zgc:136896	funcoup	zgc:154164
zgc:136896	funcoup	ZDB-GENE-060929-188
zgc:136896	funcoup	zgc:153435
zgc:136896	funcoup	hspa8
zgc:136896	funcoup	bxdc2
krt1-19d	funcoup	ZDB-GENE-060825-291
krt1-19d	funcoup	tfa
krt1-19d	funcoup	cyt1l
krt1-19d	funcoup	si:dkeyp-113d7.7
krt1-19d	funcoup	krt5
krt1-19d	funcoup	cki
krt1-19d	funcoup	cyt1
zgc:136807	funcoup	tfa
zgc:136620	funcoup	si:rp71-45k5.4
gro1	funcoup	tcf7l1b
raf1	funcoup	ran
raf1	funcoup	cse1l
raf1	funcoup	gsk3b
si:dkey-78l4.7	funcoup	si:dkey-78l4.8
si:dkey-78l4.7	funcoup	si:dkey-78l4.12
si:dkey-78l4.7	funcoup	si:dkey-78l4.2
si:dkey-78l4.7	funcoup	si:dkey-78l4.1
si:dkey-78l4.7	funcoup	si:dkey-78l4.4
si:dkey-78l4.7	funcoup	si:dkey-78l4.6
si:dkey-78l4.7	funcoup	si:dkey-78l4.5
si:dkey-78l4.7	funcoup	si:dkey-78l4.11
gsk3a	funcoup	gsk3b
ZDB-GENE-060929-284	funcoup	hspa8
zgc:158379	funcoup	hsp90ab1
zgc:158379	funcoup	gsk3b
zgc:158379	funcoup	hspa8
smyhc1l	funcoup	vmhc
pnn	funcoup	cse1l
pnn	funcoup	elavl1
pnn	funcoup	tp53
pnn	funcoup	erh
zgc:136929	funcoup	dtk
zgc:136929	funcoup	ZDB-GENE-990415-173
zgc:136929	funcoup	ck2a1
zgc:136929	funcoup	dazap1
zgc:136929	funcoup	zgc:158242
ck2a1	funcoup	ck2b
ck2a1	funcoup	hspa8
zgc:158242	funcoup	hspa8
topbp1	funcoup	rrm1
topbp1	funcoup	prim1
topbp1	funcoup	cse1l
zgc:136713	funcoup	si:ch211-198c22.2
zgc:136713	funcoup	si:ch211-246f9.1
zgc:136713	funcoup	zgc:136954
zgc:136713	funcoup	zgc:136695
zgc:136713	funcoup	ZDB-GENE-061013-682
zgc:136713	funcoup	csk
zgc:136713	funcoup	ikzf1
zgc:136713	funcoup	zgc:158618
zgc:136713	funcoup	zgc:153405
zgc:136713	funcoup	zfp36l2
zgc:136713	funcoup	ran
zgc:136713	funcoup	stat3
zgc:136713	funcoup	cse1l
zgc:136828	funcoup	zgc:136766
zgc:136360	funcoup	rrm1
zgc:136360	funcoup	icln
zgc:136360	funcoup	erh
zgc:136360	funcoup	rnu3ip2
zgc:136360	funcoup	si:ch211-266o5.1
zgc:136360	funcoup	pold1
zgc:136360	funcoup	zgc:152810
zgc:136360	funcoup	zgc:152845
zgc:136360	funcoup	zgc:136398
zgc:136360	funcoup	ZDB-GENE-060623-1
ZDB-GENE-060623-1	funcoup	zgc:136398
ZDB-GENE-060623-1	funcoup	bms1l
ZDB-GENE-060623-1	funcoup	ZDB-GENE-060929-668
ZDB-GENE-060623-1	funcoup	zgc:152810
erh	funcoup	hspa8
erh	funcoup	ran
erh	funcoup	cse1l
erh	funcoup	psme3
rnu3ip2	funcoup	zgc:153363
rnu3ip2	funcoup	zgc:152810
rnu3ip2	funcoup	ZDB-GENE-060929-668
rnu3ip2	funcoup	pes
zgc:136398	funcoup	bms1l
zgc:136398	funcoup	ZDB-GENE-060929-668
zgc:136398	funcoup	icln
zgc:136954	funcoup	cse1l
zgc:136954	funcoup	stat3
zgc:136954	funcoup	zgc:153405
zgc:136954	funcoup	zgc:158618
zgc:136954	funcoup	ran
zgc:136954	funcoup	zfp36l2
zgc:136954	funcoup	ZDB-GENE-061013-682
zgc:136954	funcoup	zgc:136695
zgc:136954	funcoup	ikzf1
zgc:136954	funcoup	csk
zgc:136954	funcoup	si:ch211-246f9.1
zgc:136954	funcoup	si:ch211-198c22.2
prim1	funcoup	kif23
prim1	funcoup	dnmt1
prim1	funcoup	smn1
csk	funcoup	zgc:158741
csk	funcoup	zgc:158379
csk	funcoup	gsk3a
zgc:136695	funcoup	cryab
zgc:136695	funcoup	si:ch211-106n13.2
zgc:136695	funcoup	csk
zgc:136695	funcoup	si:ch211-198c22.2
zgc:136695	funcoup	zgc:153732
zgc:136695	funcoup	hspa8
zgc:136695	funcoup	zgc:154038
zgc:136695	funcoup	zgc:153080
dclk1	funcoup	zgc:158677
dclk1	funcoup	dtna
dclk1	funcoup	zgc:153898
dclk1	funcoup	zgc:158643
sod1	funcoup	hspa8
zgc:158607	funcoup	hspa8
zgc:153681	funcoup	ran
si:dkey-78l4.10	funcoup	si:dkey-78l4.4
si:dkey-78l4.10	funcoup	si:dkey-78l4.6
si:dkey-78l4.10	funcoup	si:dkey-78l4.8
si:dkey-78l4.10	funcoup	si:dkey-78l4.12
si:dkey-78l4.10	funcoup	si:dkey-78l4.5
si:dkey-78l4.10	funcoup	si:dkey-78l4.11
si:dkey-78l4.10	funcoup	si:dkey-78l4.7
si:dkey-78l4.10	funcoup	si:dkey-78l4.2
si:dkey-78l4.10	funcoup	si:dkey-78l4.1
zgc:136976	funcoup	pitx2a
zgc:152701	funcoup	mef2a
pold1	funcoup	cse1l
pold1	funcoup	prim1
pold1	funcoup	dnmt1
pold1	funcoup	ZDB-GENE-990706-2
pold1	funcoup	kif23
pold1	funcoup	pes
pold1	funcoup	rrm1
pold1	funcoup	ran
pold1	funcoup	dye
pold1	funcoup	erh
pold1	funcoup	zgc:153452
pold1	funcoup	topbp1
pold1	funcoup	zgc:158618
pold1	funcoup	ZDB-GENE-061013-682
pold1	funcoup	zgc:153930
pold1	funcoup	si:ch211-246f9.1
pold1	funcoup	zgc:136471
pold1	funcoup	pnn
ZDB-GENE-060616-231	funcoup	zgc:158643
ZDB-GENE-060616-231	funcoup	mt
si:dkeyp-113d7.7	funcoup	krt5
si:dkeyp-113d7.7	funcoup	cki
si:dkeyp-113d7.7	funcoup	cyt1
si:dkeyp-113d7.7	funcoup	c3c
si:dkeyp-113d7.7	funcoup	ZDB-GENE-060825-291
si:dkeyp-113d7.7	funcoup	tfa
si:dkeyp-113d7.7	funcoup	cyt1l
icln	funcoup	prim1
icln	funcoup	cse1l
zgc:158741	funcoup	hsp90ab1
zgc:158741	funcoup	zgc:158643
zgc:158741	funcoup	zgc:158411
cahz	funcoup	c3b
cahz	funcoup	c3c
cyt1	funcoup	krt5
cyt1	funcoup	cki
cki	funcoup	krt5
tfa	funcoup	cyt1
tfa	funcoup	cahz
tfa	funcoup	apoeb
tfa	funcoup	krt5
c3c	funcoup	krt5
c3b	funcoup	krt5
cyt1l	funcoup	cki
cyt1l	funcoup	krt5
cyt1l	funcoup	tfa
cyt1l	funcoup	c3c
cyt1l	funcoup	cyt1
tp53	funcoup	erh
tp53	funcoup	cyt1
zgc:136500	funcoup	zgc:153506
zgc:158615	funcoup	ck2b
zgc:158615	funcoup	tcp1
gnb2l1	funcoup	cse1l
zgc:158450	funcoup	eif4e1b
si:ch211-1j13.2	funcoup	smad1
si:ch211-1j13.2	funcoup	zgc:154057
si:ch211-1j13.2	funcoup	si:dkey-72l14.8
ZDB-GENE-061013-682	funcoup	zgc:158618
ZDB-GENE-061013-682	funcoup	cse1l
ZDB-GENE-061013-682	funcoup	ccne
zgc:136766	funcoup	zgc:154095
zgc:136766	funcoup	large
zgc:136766	funcoup	snap25a
pl10	funcoup	cse1l
ZDB-GENE-060825-291	funcoup	psme3
ZDB-GENE-060825-291	funcoup	cki
ZDB-GENE-060825-291	funcoup	cse1l
ZDB-GENE-060825-291	funcoup	cyt1
ZDB-GENE-060825-291	funcoup	c3c
ZDB-GENE-060825-291	funcoup	c3b
ZDB-GENE-060825-291	funcoup	ZDB-GENE-061013-682
ZDB-GENE-060825-291	funcoup	cyt1l
gap43	funcoup	ldhb
gap43	funcoup	gsk3b
snap25a	funcoup	gap43
snap25a	funcoup	ldhb
zgc:154095	funcoup	ckm
zgc:154095	funcoup	cahz
zgc:154095	funcoup	gap43
zgc:154095	funcoup	snap25a
zgc:154095	funcoup	ldhb
psmb6	funcoup	ck2b
psmb6	funcoup	hspa8
psmb8	funcoup	psmb6
psmb8	funcoup	psmb5
psmb8	funcoup	hspa8
psmb5	funcoup	psmb6
psmb5	funcoup	hspa8
psmb5	funcoup	hsp90ab1
si:ch211-106n13.2	funcoup	zgc:154001
psmb9a	funcoup	psmb8
psmb9a	funcoup	psmb6
psmb9a	funcoup	psmb5
zgc:153186	funcoup	tpma
ctnnb1	funcoup	hsp90ab1
ctnnb1	funcoup	ctnna
ctnnb1	funcoup	lef1
ctnnb1	funcoup	cse1l
ctnnb1	funcoup	psen1
ctnnb1	funcoup	hspa8
ctnnb1	funcoup	ran
ctnnb1	funcoup	raf1
ctnnb1	funcoup	fzd7b
ctnnb1	funcoup	gsk3b
ctnnb1	funcoup	ptp1b
ctnnb1	funcoup	fzd7a
ran	funcoup	ldha
ran	funcoup	kif23
ran	funcoup	hspa8
ran	funcoup	gnb2l1
ran	funcoup	gsk3b
ran	funcoup	cse1l
hsp90ab1	funcoup	gsk3a
hsp90ab1	funcoup	ldha
hsp90ab1	funcoup	cse1l
hsp90ab1	funcoup	tcp1
ccne	funcoup	cse1l
ZDB-GENE-061110-135	funcoup	hspa8
ZDB-GENE-061110-135	funcoup	hsp90ab1
ZDB-GENE-061110-135	funcoup	cse1l
ZDB-GENE-061110-135	funcoup	ldha
ZDB-GENE-061110-135	funcoup	rrm1
si:dkeyp-114f9.3	funcoup	smarcb1
si:dkeyp-114f9.3	funcoup	cse1l
si:dkeyp-114f9.3	funcoup	hspa8
si:dkeyp-114f9.3	funcoup	ccne
cse1l	funcoup	ldha
cse1l	funcoup	gsk3b
cse1l	funcoup	srf
cse1l	funcoup	ZDB-GENE-990706-2
cse1l	funcoup	tcp1
cse1l	funcoup	prim1
tuba1l	funcoup	zgc:158379
tuba1l	funcoup	zgc:158618
tuba1l	funcoup	hspa8
tuba1l	funcoup	gnb2l1
tuba1l	funcoup	cse1l
tuba1l	funcoup	gsk3a
tuba1l	funcoup	hsp90ab1
zgc:153930	funcoup	ccne
zgc:153930	funcoup	ran
zgc:153930	funcoup	kif23
zgc:153930	funcoup	prim1
zgc:153930	funcoup	nar
zgc:153930	funcoup	rrm1
rrm2	funcoup	prim1
rrm2	funcoup	melk
rrm2	funcoup	kif23
rrm2	funcoup	dnmt1
rrm2	funcoup	cse1l
zgc:158618	funcoup	ZDB-GENE-990706-2
zgc:158618	funcoup	cse1l
si:dkey-78l4.11	funcoup	si:dkey-78l4.2
si:dkey-78l4.11	funcoup	si:dkey-78l4.12
si:dkey-78l4.11	funcoup	si:dkey-78l4.1
si:dkey-78l4.11	funcoup	si:dkey-78l4.4
si:dkey-78l4.11	funcoup	si:dkey-78l4.6
si:dkey-78l4.11	funcoup	si:dkey-78l4.5
si:dkey-78l4.11	funcoup	si:dkey-78l4.8
si:dkey-222b8.1	funcoup	smad1
si:dkey-222b8.1	funcoup	smad2
si:dkey-78l4.8	funcoup	si:dkey-78l4.5
si:dkey-78l4.8	funcoup	si:dkey-78l4.12
si:dkey-78l4.8	funcoup	si:dkey-78l4.2
si:dkey-78l4.8	funcoup	si:dkey-78l4.1
si:dkey-78l4.8	funcoup	si:dkey-78l4.4
si:dkey-78l4.8	funcoup	si:dkey-78l4.6
si:rp71-45k5.4	funcoup	psmb5
si:rp71-45k5.4	funcoup	cse1l
si:rp71-45k5.4	funcoup	psmb8
si:rp71-45k5.4	funcoup	psmb6
si:rp71-45k5.4	funcoup	ran
si:rp71-45k5.4	funcoup	psmb9a
rrm1	funcoup	dye
rrm1	funcoup	erh
rrm1	funcoup	ran
rrm1	funcoup	tp53
rrm1	funcoup	kif23
rrm1	funcoup	rrm2
rrm1	funcoup	melk
rrm1	funcoup	prim1
rrm1	funcoup	cse1l
si:ch211-246f9.1	funcoup	si:rp71-45k5.4
si:ch211-246f9.1	funcoup	zgc:153732
zgc:153405	funcoup	psmb8
zgc:153405	funcoup	sox3
zgc:153405	funcoup	zgc:154164
zgc:153405	funcoup	msxe
zgc:153405	funcoup	zgc:153732
zgc:153405	funcoup	zgc:154038
zgc:153405	funcoup	six3a
zgc:153405	funcoup	six3b
zgc:158643	funcoup	zgc:158677
zgc:158643	funcoup	snap25a
zgc:153624	funcoup	gap43
zgc:153624	funcoup	gnb2l1
zgc:153624	funcoup	ran
zgc:153624	funcoup	cdh2
zgc:153624	funcoup	nadl1.2
zgc:153624	funcoup	nadl1.1
zgc:153624	funcoup	gsk3b
hspa8	funcoup	gsk3a
hspa8	funcoup	cse1l
hspa8	funcoup	hsp90a
hspa8	funcoup	gsk3b
hspa8	funcoup	smad1
hspa8	funcoup	hsp90ab1
elavl1	funcoup	erh
si:dkey-78l4.12	funcoup	si:dkey-78l4.1
si:dkey-78l4.12	funcoup	si:dkey-78l4.2
si:dkey-78l4.12	funcoup	si:dkey-78l4.5
si:dkey-78l4.12	funcoup	si:dkey-78l4.6
si:dkey-78l4.12	funcoup	si:dkey-78l4.4
si:dkey-78l4.1	funcoup	si:dkey-78l4.5
si:dkey-78l4.1	funcoup	si:dkey-78l4.4
si:dkey-78l4.1	funcoup	si:dkey-78l4.6
si:dkey-78l4.2	funcoup	si:dkey-78l4.4
si:dkey-78l4.2	funcoup	si:dkey-78l4.6
si:dkey-78l4.2	funcoup	si:dkey-78l4.5
si:dkey-78l4.2	funcoup	si:dkey-78l4.1
si:dkey-78l4.6	funcoup	si:dkey-78l4.4
si:dkey-78l4.6	funcoup	si:dkey-78l4.5
si:ch211-198c22.2	funcoup	zgc:154038
si:ch211-198c22.2	funcoup	zgc:153080
si:ch211-198c22.2	funcoup	zgc:153732
si:dkey-78l4.4	funcoup	si:dkey-78l4.5
zgc:153732	funcoup	ZDB-GENE-061013-682
zgc:153732	funcoup	zgc:158618
zgc:153732	funcoup	csk
zgc:153732	funcoup	stat3
zgc:153732	funcoup	zfp36l2
zgc:154038	funcoup	zgc:158618
zgc:153080	funcoup	zgc:153405
zgc:153080	funcoup	zgc:158618
zgc:152810	funcoup	cse1l
zgc:152810	funcoup	hsp90ab1
zgc:152810	funcoup	hspa8
zgc:152810	funcoup	rrm1
zgc:152810	funcoup	pes
bxdc2	funcoup	zgc:153363
bxdc2	funcoup	zgc:153707
bxdc2	funcoup	pes
zgc:153707	funcoup	pes
zgc:153707	funcoup	zgc:158615
si:ch211-116i17.1	funcoup	ran
si:ch211-116i17.1	funcoup	hspa8
si:ch211-116i17.1	funcoup	hsp90ab1
exosc5	funcoup	pes
exosc5	funcoup	zgc:158615
exosc5	funcoup	bxdc2
tcf7l1a	funcoup	gro1
tcf7l1a	funcoup	gro2
hoxb3a	funcoup	hoxb4a
sf3b1	funcoup	pcf11
sf3b1	funcoup	sfrs6
sf3b1	funcoup	top1l
sf3b1	funcoup	zgc:110615
sf3b1	funcoup	zgc:153452
sf3b1	funcoup	zgc:152810
sf3b1	funcoup	snrpfl
sf3b1	funcoup	sf3a3
sf3b1	funcoup	zgc:103688
sf3b1	funcoup	pabpc1b
csrp2bp	funcoup	sf3b1
zgc:158157	funcoup	cse1l
sult1st5	funcoup	zgc:113443
sult1st5	funcoup	tp53
sult1st5	funcoup	zgc:153682
sult1st5	funcoup	tfa
zgc:110395	funcoup	pes
zgc:110395	funcoup	ZDB-GENE-060929-668
zgc:110395	funcoup	zgc:152810
zgc:110395	funcoup	bxdc2
zgc:110395	funcoup	zgc:136360
zgc:110395	funcoup	rnu3ip2
zgc:110395	funcoup	ZDB-GENE-060623-1
zgc:110395	funcoup	zgc:136398
bmp4	funcoup	tbx2b
bmp4	funcoup	bmpr1b
ccnd1	funcoup	gsk3b
ccnd1	funcoup	tcf7l1a
ccnd1	funcoup	bmp4
ccnd1	funcoup	tp53
ccnd1	funcoup	emx3
mcm6l	funcoup	zgc:158618
mcm6l	funcoup	ZDB-GENE-061013-682
mcm6l	funcoup	si:dkeyp-114f9.3
mcm6l	funcoup	pold1
mcm6l	funcoup	cse1l
mcm6l	funcoup	hspa8
mcm6l	funcoup	erh
zgc:114044	funcoup	zgc:113443
zgc:114044	funcoup	mcm6l
zgc:114044	funcoup	si:dkeyp-114f9.3
zgc:114044	funcoup	si:rp71-45k5.4
zgc:114044	funcoup	zgc:153378
zgc:114044	funcoup	hspa8
zgc:114044	funcoup	psmb8
zgc:114044	funcoup	psmb9a
zgc:114044	funcoup	psmb6
zgc:114044	funcoup	sod1
zgc:114044	funcoup	cse1l
zgc:114044	funcoup	psmb5
zgc:110804	funcoup	camk2ga
zgc:110804	funcoup	zgc:123234
zgc:110804	funcoup	zgc:123171
zgc:110804	funcoup	zgc:114135
zgc:110804	funcoup	si:dkeyp-122a9.3
zgc:110804	funcoup	zgc:153624
zgc:110804	funcoup	zgc:154095
zgc:110804	funcoup	zgc:153186
zgc:110804	funcoup	zgc:158379
zgc:110804	funcoup	cdh2
zgc:110804	funcoup	gnb2l1
zgc:110804	funcoup	raf1
zgc:110804	funcoup	gap43
zgc:110804	funcoup	zgc:136695
zgc:110804	funcoup	actn2
zgc:110804	funcoup	grin1b
zgc:110804	funcoup	camk2a
zgc:110804	funcoup	zgc:158643
zgc:110804	funcoup	ccnd1
zgc:110804	funcoup	csk
zgc:110804	funcoup	zgc:153742
zgc:110804	funcoup	cse1l
zgc:110804	funcoup	ctnnb1
zgc:110804	funcoup	snap25a
zgc:110804	funcoup	gsk3b
zgc:110804	funcoup	gsk3a
zgc:110804	funcoup	nadl1.2
zgc:110804	funcoup	nadl1.1
zgc:110804	funcoup	bmp4
zgc:110804	funcoup	ptp1b
zgc:113974	funcoup	cdh2
zgc:113974	funcoup	nadl1.2
zgc:113974	funcoup	nadl1.1
zgc:113974	funcoup	gsk3b
zgc:113974	funcoup	zgc:123234
zgc:113974	funcoup	camk2a
zgc:113974	funcoup	grin1b
zgc:113974	funcoup	zgc:158677
zgc:113974	funcoup	zgc:158643
zgc:113974	funcoup	dclk1
zgc:113974	funcoup	zgc:153624
zgc:113974	funcoup	gap43
zgc:113974	funcoup	zgc:110804
zgc:113974	funcoup	zgc:114135
zgc:113974	funcoup	camk2ga
ZDB-GENE-050809-125	funcoup	zgc:136954
ZDB-GENE-050809-125	funcoup	zgc:113443
ZDB-GENE-050809-125	funcoup	zgc:154038
ZDB-GENE-050809-125	funcoup	zgc:136713
ZDB-GENE-050809-125	funcoup	zgc:153732
ZDB-GENE-050809-125	funcoup	zgc:153080
rab6b	funcoup	zgc:158741
rab6b	funcoup	hsp90ab1
rab6b	funcoup	camk2a
rab6b	funcoup	zgc:152864
rab6b	funcoup	camk2ga
rab6b	funcoup	si:ch211-222e23.8
camk2ga	funcoup	zgc:123234
camk2ga	funcoup	zgc:136766
camk2ga	funcoup	camk2a
camk2ga	funcoup	zgc:123171
camk2ga	funcoup	atp5a1
camk2ga	funcoup	grin1b
camk2ga	funcoup	zgc:158643
camk2ga	funcoup	zgc:158677
camk2ga	funcoup	zgc:158379
camk2ga	funcoup	zgc:158713
camk2ga	funcoup	zgc:153624
camk2ga	funcoup	dclk1
camk2ga	funcoup	gefiltin
camk2ga	funcoup	gap43
camk2ga	funcoup	ran
camk2ga	funcoup	gnb2l1
camk2ga	funcoup	cdh2
camk2ga	funcoup	nadl1.2
camk2ga	funcoup	nadl1.1
camk2ga	funcoup	snap25a
camk2ga	funcoup	ldhb
camk2ga	funcoup	gsk3b
camk2ga	funcoup	gsk3a
camk2ga	funcoup	cse1l
camk2ga	funcoup	hsp90ab1
camk2ga	funcoup	zgc:136500
camk2ga	funcoup	si:ch211-149a22.1
zgc:111908	funcoup	bxdc2
zgc:152899	funcoup	ck2b
zgc:113443	funcoup	hspa8
zgc:113443	funcoup	zfp36l2
zgc:113443	funcoup	zgc:153732
zgc:113443	funcoup	zgc:153682
zgc:113443	funcoup	zgc:153887
zgc:113443	funcoup	sfrp2
zgc:113443	funcoup	zgc:152810
zgc:113443	funcoup	zgc:153729
zgc:113443	funcoup	srf
zgc:113443	funcoup	tbx2b
zgc:113443	funcoup	pes
zgc:113443	funcoup	stom
zgc:113443	funcoup	stat3
zgc:113443	funcoup	max
zgc:113443	funcoup	mef2a
zgc:113443	funcoup	ran
zgc:113443	funcoup	psen1
zgc:113443	funcoup	cse1l
zgc:113443	funcoup	jup
zgc:113443	funcoup	lef1
zgc:113443	funcoup	ZDB-GENE-990706-2
zgc:113443	funcoup	si:dkey-78l4.1
zgc:113443	funcoup	si:dkey-78l4.10
zgc:113443	funcoup	si:dkey-78l4.12
zgc:113443	funcoup	si:dkey-78l4.2
zgc:113443	funcoup	bcl2
zgc:113443	funcoup	zgc:114074
zgc:113443	funcoup	si:ch211-1j13.2
zgc:113443	funcoup	zgc:123008
zgc:113443	funcoup	pnn
zgc:113443	funcoup	si:dkey-78l4.4
zgc:113443	funcoup	zgc:123215
zgc:113443	funcoup	zgc:123171
zgc:113443	funcoup	si:dkey-78l4.11
zgc:113443	funcoup	si:rp71-15k1.2
zgc:113443	funcoup	si:dkey-78l4.6
zgc:113443	funcoup	si:ch211-106n13.2
zgc:113443	funcoup	zgc:152701
zgc:113443	funcoup	ZDB-GENE-061013-682
zgc:113443	funcoup	csk
zgc:113443	funcoup	zgc:158219
zgc:113443	funcoup	zgc:136954
zgc:113443	funcoup	ZDB-GENE-060421-7295
zgc:113443	funcoup	zgc:136713
zgc:113443	funcoup	zgc:158157
zgc:113443	funcoup	zgc:158607
zgc:113443	funcoup	zgc:154038
zgc:113443	funcoup	zgc:153080
zgc:113443	funcoup	zgc:153569
zgc:113443	funcoup	zgc:158411
zgc:113443	funcoup	ZDB-GENE-070209-128
zgc:113443	funcoup	zgc:158749
zgc:113443	funcoup	zgc:158604
zgc:110631	funcoup	lef1
zgc:109996	funcoup	zgc:123234
mef2d	funcoup	srf
zgc:123307	funcoup	atp5a1
zgc:114037	funcoup	rrm1
zgc:114037	funcoup	zgc:136360
zgc:114037	funcoup	zgc:154164
zgc:114037	funcoup	zgc:153405
zgc:114037	funcoup	ran
zgc:114037	funcoup	retsatl
zgc:114037	funcoup	zgc:113899
zgc:114037	funcoup	zgc:123215
zgc:114037	funcoup	pold1
zgc:158110	funcoup	shhb
zgc:158110	funcoup	ihhb
zgc:158110	funcoup	shha
bcl2	funcoup	tp53
psen1	funcoup	jup
ihhb	funcoup	tbx2b
ihha	funcoup	tbx2b
ihha	funcoup	zgc:158110
zgc:136762	funcoup	zgc:158643
shha	funcoup	wnt1
shha	funcoup	tbx2b
shhb	funcoup	tbx2b
shhb	funcoup	wnt1
uqcrh	funcoup	zgc:153978
uqcrh	funcoup	atp5a1
zgc:123190	funcoup	pold1
zgc:123049	funcoup	zgc:136866
zgc:123049	funcoup	hsp90ab1
ZDB-GENE-051030-87	funcoup	atp5a1
ZDB-GENE-030131-4402	funcoup	nar
zgc:123289	funcoup	foxo5
zgc:114135	funcoup	zgc:153742
zgc:114135	funcoup	actn2
zgc:114135	funcoup	zgc:153624
zgc:114135	funcoup	zgc:158411
zgc:114135	funcoup	camk2a
zgc:114135	funcoup	zgc:123171
zgc:114135	funcoup	cse1l
zgc:114135	funcoup	gsk3b
zgc:114135	funcoup	gnb2l1
zgc:114135	funcoup	raf1
zgc:114135	funcoup	ctnnb1
zgc:114135	funcoup	ptp1b
six3a	funcoup	pax6a
six3b	funcoup	pax6a
zgc:113899	funcoup	zgc:123215
zgc:113899	funcoup	retsatl
zgc:113899	funcoup	sox3
zgc:113899	funcoup	zgc:136713
zgc:113899	funcoup	zgc:136954
zgc:113899	funcoup	zgc:123305
zgc:113899	funcoup	zgc:153080
zgc:113899	funcoup	zgc:154038
zgc:113899	funcoup	zgc:154164
zgc:113899	funcoup	msxe
zgc:113899	funcoup	six3a
zgc:113899	funcoup	six3b
zgc:113899	funcoup	zgc:153732
zgc:113899	funcoup	zgc:153405
zgc:114097	funcoup	stat3
med12	funcoup	ccne
med12	funcoup	zgc:152701
med12	funcoup	elavl1
ZDB-GENE-070112-2342	funcoup	tp53
zgc:153860	funcoup	zgc:158614
ahr1b	pd	ahrrb
ahr1b	pp	shd
ahr1b	pd	ahrra
ahr1b	pp	hsp90b1
ahr1b	pp	ptges3
ahr1b	pd	cyp1a
ahr1b	pd	cyp1b1
ahr1b	pp	arnt1b
ahr1b	pp	hsp90a
ahr1b	pd	cyp1c1
ahr1b	pp	arnt1a
mef2a	funcoup	srf
mef2a	funcoup	mef2d
snrpb2	funcoup	ZDB-GENE-061110-135
ZDB-GENE-051120-98	funcoup	snrpb2
gfap	funcoup	cryab
nefm	funcoup	ldhb
nefl	funcoup	zgc:136828
nefl	funcoup	gap43
nefl	funcoup	nefm
nefl	funcoup	snap25a
nefl	funcoup	ran
nefl	funcoup	gfap
zgc:136866	funcoup	hsp90ab1
tmem4	funcoup	zfp36l2
zgc:153742	funcoup	cse1l
zgc:153742	funcoup	nadl1.1
zgc:153742	funcoup	ptp1b
zgc:153742	funcoup	cdh2
zgc:153742	funcoup	nadl1.2
zgc:153742	funcoup	gap43
zgc:153742	funcoup	ran
zgc:154106	funcoup	hspa8
camk2a	funcoup	snap25a
camk2a	funcoup	nadl1.1
camk2a	funcoup	gsk3b
camk2a	funcoup	ldhb
camk2a	funcoup	gnb2l1
camk2a	funcoup	gap43
camk2a	funcoup	nadl1.2
camk2a	funcoup	ran
camk2a	funcoup	actn2
camk2a	funcoup	grin1b
camk2a	funcoup	zgc:123234
camk2a	funcoup	zgc:136766
camk2a	funcoup	zgc:153624
camk2a	funcoup	dclk1
camk2a	funcoup	zgc:158713
camk2a	funcoup	zgc:158643
ldha	funcoup	ldhb
zgc:123171	funcoup	nadl1.1
zgc:123171	funcoup	ptp1b
zgc:123171	funcoup	gsk3b
zgc:123171	funcoup	gsk3a
zgc:123171	funcoup	gnb2l1
zgc:123171	funcoup	ran
zgc:123171	funcoup	cdh2
zgc:123171	funcoup	nadl1.2
zgc:123171	funcoup	csk
zgc:123171	funcoup	zgc:158379
zgc:123171	funcoup	raf1
zgc:123171	funcoup	hspa8
zgc:123171	funcoup	zgc:123234
zgc:123171	funcoup	grin1b
zgc:123171	funcoup	tuba1l
zgc:123171	funcoup	zgc:153742
zgc:123171	funcoup	cse1l
cdh2	funcoup	gap43
cdh2	funcoup	gsk3b
gro2	funcoup	tcf7l1b
zgc:123008	funcoup	pnn
stom	funcoup	sod1
zgc:123234	funcoup	actn2
zgc:123234	funcoup	zgc:136500
zgc:123234	funcoup	ran
zgc:123234	funcoup	nadl1.2
zgc:123234	funcoup	zgc:153624
zgc:123234	funcoup	gap43
zgc:123234	funcoup	ptp1b
zgc:123234	funcoup	ctnnb1
zgc:123234	funcoup	pcmt
zgc:123234	funcoup	nadl1.1
zgc:123234	funcoup	gsk3b
actn2	funcoup	ckm
actn2	funcoup	zgc:153624
actn2	funcoup	smyhc1l
actn2	funcoup	atp5a1
actn2	funcoup	grin1b
actn2	funcoup	cse1l
actn2	funcoup	vmhc
actn2	funcoup	ran
actn2	funcoup	cdh2
nadl1.2	funcoup	raf1
nadl1.2	funcoup	gsk3b
nadl1.2	funcoup	gnb2l1
pcmt	funcoup	sod1
nadl1.1	funcoup	gsk3b
nadl1.1	funcoup	gnb2l1
nadl1.1	funcoup	raf1
grin1b	funcoup	nadl1.2
grin1b	funcoup	nadl1.1
grin1b	funcoup	raf1
grin1b	funcoup	ran
grin1b	funcoup	snap25a
grin1b	funcoup	gsk3b
grin1b	funcoup	zgc:153624
grin1b	funcoup	gefiltin
grin1b	funcoup	zgc:153742
grin1b	funcoup	ZDB-GENE-070112-2342
atp5a1	funcoup	ran
atp5a1	funcoup	hspa8
atp5a1	funcoup	zgc:154164
atp5a1	funcoup	zgc:153978
atp5a1	funcoup	ckm
atp5a1	funcoup	tuba1l
atp5a1	funcoup	zgc:152965
atp5a1	funcoup	smyhc1l
atp5a1	funcoup	mtch2
atp5a1	funcoup	vmhc
atp5a1	funcoup	ldhb
atp5a1	funcoup	ldha
taf5	funcoup	zgc:154164
tom1	funcoup	hspa8
tom1	funcoup	zgc:158379
tom1	funcoup	gsk3a
zgc:123303	funcoup	hspa8
zgc:123254	funcoup	zgc:158643
ckap5	funcoup	zgc:123254
retsatl	funcoup	zgc:158601
retsatl	funcoup	zgc:154164
retsatl	funcoup	zgc:153405
retsatl	funcoup	psmb8
retsatl	funcoup	prim1
zgc:123327	funcoup	ZDB-GENE-061110-135
zgc:123327	funcoup	zgc:153435
zgc:123327	funcoup	rrm1
zgc:123298	funcoup	zgc:153426
zgc:123298	funcoup	tuba1l
zgc:123194	funcoup	zgc:123298
zgc:123215	funcoup	si:ch211-246f9.1
zgc:123215	funcoup	zgc:136954
zgc:123215	funcoup	zgc:136713
zgc:123215	funcoup	zgc:153930
zgc:123215	funcoup	pold1
zgc:123215	funcoup	zgc:153732
zgc:123215	funcoup	zgc:153405
zgc:123215	funcoup	hoxc8a
zgc:123215	funcoup	hoxb8a
zgc:123215	funcoup	zgc:158604
zgc:123215	funcoup	sox3
zgc:123215	funcoup	topbp1
zgc:123215	funcoup	zgc:158618
zgc:123215	funcoup	melk
zgc:123215	funcoup	dnmt1
zgc:123215	funcoup	rrm1
zgc:123215	funcoup	sox11b
zgc:123215	funcoup	kif23
zgc:123215	funcoup	pes
hoxb8a	funcoup	hoxc4a
foxa2	funcoup	foxa1
zgc:110384	funcoup	hspa8
zgc:110384	funcoup	bxdc2
zgc:110384	funcoup	zgc:110395
zgc:110384	funcoup	zgc:112345
zgc:110384	funcoup	pes
zgc:112061	funcoup	prim1
zgc:112061	funcoup	ran
zgc:112061	funcoup	zgc:158618
zgc:112061	funcoup	kif23
zgc:112061	funcoup	rrm1
zgc:112061	funcoup	zgc:123215
zgc:112061	funcoup	zgc:153930
zgc:110652	funcoup	cse1l
zgc:110652	funcoup	zgc:136360
zgc:110652	funcoup	pes
zgc:110383	funcoup	zgc:136695
zgc:112161	funcoup	zgc:158677
zgc:112161	funcoup	zgc:158741
zgc:112161	funcoup	zgc:123254
zgc:112161	funcoup	zgc:136762
zgc:112161	funcoup	dclk1
zgc:112161	funcoup	snap25a
zgc:112161	funcoup	zgc:113974
zgc:112161	funcoup	camk2ga
zgc:112161	funcoup	zgc:110804
zgc:112161	funcoup	stxbp1
zgc:112161	funcoup	zgc:110051
zgc:112161	funcoup	camk2a
zgc:112161	funcoup	ZDB-GENE-060616-231
zgc:110661	funcoup	zgc:112247
zgc:111987	funcoup	zgc:153168
zgc:110344	funcoup	zgc:158869
zgc:112409	funcoup	pold1
zgc:111978	funcoup	zgc:136639
zgc:111978	funcoup	zgc:136929
zgc:112050	funcoup	lcp1
zmynd11	funcoup	zgc:113443
gata4	funcoup	mef2a
gata4	funcoup	mef2d
eng2a	funcoup	eng1b
eng2b	funcoup	eng1b
mef2c	funcoup	srf
mef2c	funcoup	mef2d
mef2c	funcoup	mef2a
egr2b	funcoup	egr1
zgc:110689	funcoup	zgc:123215
zgc:158685	funcoup	tpma
zgc:110727	funcoup	zgc:114037
zgc:110727	funcoup	mcm6l
zgc:110727	funcoup	retsatl
zgc:110727	funcoup	zgc:113984
zgc:110727	funcoup	pold1
zgc:110727	funcoup	zgc:123215
zgc:110727	funcoup	zgc:158618
zgc:110727	funcoup	zgc:153452
zgc:110727	funcoup	dnmt1
zgc:110727	funcoup	kif23
zgc:110727	funcoup	rrm2
zgc:110727	funcoup	rrm1
zgc:110727	funcoup	melk
zgc:110727	funcoup	prim1
spr	funcoup	cahz
zgc:110682	funcoup	erh
zgc:110682	funcoup	pold1
ppid	funcoup	hsp90ab1
nmt1	funcoup	pl10
psma2	funcoup	ran
psma2	funcoup	si:ch211-246f9.1
psma2	funcoup	psmb8
psma2	funcoup	psmb9a
psma2	funcoup	zgc:114044
psma2	funcoup	cse1l
psma2	funcoup	psmb6
psma2	funcoup	psmb5
zgc:113191	funcoup	tcp1
zgc:113191	funcoup	zgc:153624
zgc:113191	funcoup	ef1a
zgc:113191	funcoup	zgc:109885
zgc:113191	funcoup	zgc:123007
ciao1	funcoup	zgc:92345
zgc:112367	funcoup	zgc:123008
zgc:112367	funcoup	zgc:113443
zgc:112367	funcoup	zgc:153093
zgc:109973	funcoup	zgc:123215
zgc:109973	funcoup	si:dkeyp-114f9.3
zgc:109973	funcoup	ZDB-GENE-990706-2
zgc:109973	funcoup	zgc:110686
zgc:109973	funcoup	zgc:113443
cox7a2	funcoup	atp5a1
cox7a2	funcoup	zgc:109893
zgc:109948	funcoup	zgc:110034
zgc:109948	funcoup	zgc:158760
zgc:109985	funcoup	ZDB-GENE-060616-231
zgc:109987	funcoup	large
zgc:109989	funcoup	zgc:109893
zgc:109989	funcoup	zgc:109976
zgc:109989	funcoup	zgc:153729
zgc:109989	funcoup	zgc:153978
zgc:109989	funcoup	atp5a1
zgc:109976	funcoup	zgc:109948
zgc:109976	funcoup	cox7a2
zgc:109976	funcoup	mtch2
zgc:109976	funcoup	atp5a1
zgc:109976	funcoup	zgc:154095
zgc:109976	funcoup	ndufs4
zgc:109976	funcoup	zgc:109893
zgc:109976	funcoup	zgc:112340
zgc:109976	funcoup	zgc:111961
zgc:112214	funcoup	zgc:112161
zgc:112214	funcoup	crmp1
zgc:112214	funcoup	zgc:158643
zgc:113022	funcoup	zgc:114074
zgc:113022	funcoup	zgc:110034
zgc:110132	funcoup	zgc:110804
zgc:109957	funcoup	cse1l
zgc:112345	funcoup	zgc:158615
zgc:112345	funcoup	exosc5
zgc:112345	funcoup	zgc:153707
zgc:109885	funcoup	ef1a
zgc:114184	funcoup	smyhc1l
zgc:114184	funcoup	tpma
zgc:114184	funcoup	vmhc
zgc:112374	funcoup	zgc:113443
ZDB-GENE-050522-490	funcoup	sult1st5
ZDB-GENE-050522-490	funcoup	por
ZDB-GENE-050522-490	funcoup	cyp3a65
ZDB-GENE-050522-490	funcoup	gcat
zgc:110034	funcoup	atp5a1
zgc:110034	funcoup	zgc:158429
zgc:110034	funcoup	zgc:158760
zgc:110034	funcoup	zgc:153978
zgc:110034	funcoup	zgc:110031
zgc:110034	funcoup	zgc:111961
zgc:110034	funcoup	zgc:153664
zgc:110034	funcoup	hspa8
zgc:110034	funcoup	mtch2
zgc:110051	funcoup	zgc:123254
zgc:110051	funcoup	zgc:158741
zgc:110051	funcoup	zgc:158643
zgc:110051	funcoup	hsp90ab1
zgc:112340	funcoup	mtch2
zgc:112340	funcoup	zgc:109893
zgc:112340	funcoup	zgc:153978
zgc:112340	funcoup	ZDB-GENE-051030-87
zgc:112350	funcoup	zgc:136398
zgc:110061	funcoup	bmp4
zgc:110031	funcoup	mtch2
zgc:110031	funcoup	zgc:153670
zgc:111961	funcoup	atp5a1
zgc:111961	funcoup	ZDB-GENE-051120-30
zgc:111961	funcoup	zgc:110686
zgc:111961	funcoup	zgc:110706
zgc:111961	funcoup	ZDB-GENE-051030-87
zgc:111961	funcoup	camk2ga
zgc:111961	funcoup	gsk3b
zgc:111961	funcoup	gsk3a
zgc:111961	funcoup	hspa8
zgc:111961	funcoup	mtch2
zgc:111961	funcoup	zgc:158379
zgc:111961	funcoup	zgc:158760
zgc:111961	funcoup	tuba1l
zgc:111961	funcoup	zgc:154041
zgc:111961	funcoup	hsp90ab1
zgc:111961	funcoup	psme3
zgc:110064	funcoup	tfa
zgc:112333	funcoup	zfp36l2
zgc:110686	funcoup	zgc:136398
zgc:110686	funcoup	si:ch211-246f9.1
zgc:110686	funcoup	zgc:113443
zgc:110686	funcoup	icln
zgc:110686	funcoup	rrm1
zgc:110686	funcoup	ZDB-GENE-990706-2
zgc:110686	funcoup	cse1l
zgc:110686	funcoup	hsp90ab1
zgc:110686	funcoup	zgc:136473
zgc:110686	funcoup	tuba1l
zgc:110686	funcoup	ZDB-GENE-060825-291
zgc:110686	funcoup	zgc:152810
zgc:110686	funcoup	zgc:153435
zgc:110686	funcoup	erh
zgc:110686	funcoup	hspa8
zgc:110686	funcoup	ran
cx43	funcoup	cryab
zgc:110734	funcoup	camk2ga
zgc:110734	funcoup	zgc:114135
zgc:110734	funcoup	zgc:110804
zgc:110734	funcoup	cse1l
zgc:110734	funcoup	nadl1.1
zgc:110734	funcoup	gsk3b
zgc:110734	funcoup	ran
zgc:110734	funcoup	nadl1.2
zgc:110734	funcoup	raf1
zgc:110734	funcoup	hspa8
zgc:110734	funcoup	grin1b
zgc:110734	funcoup	zgc:153624
zgc:110734	funcoup	zgc:123234
zgc:110734	funcoup	zgc:123171
si:dkey-23k6.1	funcoup	calm3b
si:dkey-23k6.1	funcoup	calm1a
si:dkey-23k6.1	funcoup	calm3a
si:dkey-23k6.1	funcoup	calm2a
si:dkey-23k6.1	funcoup	calm1b
calm1b	funcoup	abcd3a
calm1b	funcoup	got2
calm1b	funcoup	pdha1
calm1b	funcoup	sltm
calm1b	funcoup	map2k1
calm1b	funcoup	hspa4l
calm1b	funcoup	zgc:55572
calm1b	funcoup	syt11
calm1b	funcoup	aldoab
calm1b	funcoup	zgc:73358
calm1b	funcoup	grb2
calm1b	funcoup	atp6ap2
calm1b	funcoup	sc4mol
calm1b	funcoup	usp5
calm1b	funcoup	map3k12
calm1b	funcoup	csnk1d
calm1b	funcoup	gnao1
calm1b	funcoup	fkbp1b
calm1b	funcoup	dnm1l
calm1b	funcoup	zgc:73155
calm1b	funcoup	fkbp8
calm1b	funcoup	zgc:77820
calm1b	funcoup	zgc:77318
calm1b	funcoup	cfl2
calm1b	funcoup	atp6v1al
calm1b	funcoup	rab14l
calm1b	funcoup	ap2m1
calm1b	funcoup	camkv
calm1b	funcoup	rala
calm1b	funcoup	zgc:64054
calm1b	funcoup	prkcb1
calm1b	funcoup	zgc:63663
calm1b	funcoup	tlr3
calm1b	funcoup	casc3
calm1b	funcoup	cyp2j22
calm1b	funcoup	cyp2j21
calm1b	funcoup	cyp17a1
calm1b	funcoup	pafah1b1b
calm1b	funcoup	eif4a1b
calm1b	funcoup	sh3gl2
calm1b	funcoup	dnajc5
calm1b	funcoup	arpc1a
calm1b	funcoup	eif4a1a
calm1b	funcoup	hist2h2l
calm1b	funcoup	hsp90a2
calm1b	funcoup	tubb5
calm1b	funcoup	akt2
calm1b	funcoup	abat
calm1b	funcoup	ZDB-GENE-030826-6
calm1b	funcoup	egfr
calm1b	funcoup	tuba1
calm1b	funcoup	aldoc
calm1b	funcoup	calm2a
calm1b	funcoup	pkm2
calm1b	funcoup	camk4
calm1b	funcoup	zgc:109987
calm1b	funcoup	zgc:109973
calm1b	funcoup	zgc:112214
calm1b	funcoup	si:ch211-122l14.1
calm1b	funcoup	myo5a
calm1b	funcoup	pgrmc1
calm1b	funcoup	zgc:101761
calm1b	funcoup	rab11a
calm1b	funcoup	zgc:103663
calm1b	funcoup	zgc:101847
calm1b	funcoup	zgc:92134
calm1b	funcoup	cyp2j20
calm1b	funcoup	si:dkeyp-84a8.7
calm1b	funcoup	prkar1a
calm1b	funcoup	nr1d1
calm1b	funcoup	mapk7
calm1b	funcoup	dlg2
calm1b	funcoup	pfkm
calm1b	funcoup	zgc:85725
calm1b	funcoup	ppp2r1b
calm1b	funcoup	zgc:86648
calm1b	funcoup	syngr1
calm1b	funcoup	zgc:101095
calm1b	funcoup	cyp2j27
calm1b	funcoup	zgc:136444
calm1b	funcoup	flncb
calm1b	funcoup	cyp2j24
calm1b	funcoup	atp6v1f
calm1b	funcoup	rgs7
calm1b	funcoup	zgc:92783
calm1b	funcoup	camk2da
calm1b	funcoup	zgc:92085
calm1b	funcoup	zgc:92030
calm1b	funcoup	zgc:92882
calm1b	funcoup	zgc:92899
calm1b	funcoup	zgc:92230
calm1b	funcoup	khk
calm1b	funcoup	zgc:92631
calm1b	funcoup	sult1st6
calm1b	funcoup	zgc:100999
calm1b	funcoup	glrbb
calm1b	funcoup	camk2db
calm1b	funcoup	zgc:100984
calm1b	funcoup	zgc:91856
calm1b	funcoup	arf3a
calm1b	funcoup	zgc:92705
calm1b	funcoup	homer1
calm1b	funcoup	eno2
calm1b	funcoup	cttn
calm1b	funcoup	rnf14
calm1b	funcoup	dlg4
calm1b	funcoup	zgc:56093
calm1b	funcoup	zgc:85729
calm1b	funcoup	pura
calm1b	funcoup	zgc:86716
calm1b	funcoup	pitpna
calm1b	funcoup	atp6v1d
calm1b	funcoup	zgc:55423
calm1b	funcoup	zgc:56049
calm1b	funcoup	stau2
calm1b	funcoup	creb3l3
calm1b	funcoup	stk38l
calm1b	funcoup	cyp2j25
calm1b	funcoup	zgc:153009
calm1b	funcoup	cyp2j23
calm1b	funcoup	mef2c
calm1b	funcoup	dtna
calm1b	funcoup	zgc:158379
calm1b	funcoup	zgc:158713
calm1b	funcoup	zgc:153954
calm1b	funcoup	smap1
calm1b	funcoup	zgc:153907
calm1b	funcoup	zgc:154095
calm1b	funcoup	ran
calm1b	funcoup	zgc:153624
calm1b	funcoup	rtk8
calm1b	funcoup	gap43
calm1b	funcoup	ephb4a
calm1b	funcoup	rtk6
calm1b	funcoup	rtk4
calm1b	funcoup	ek3
calm1b	funcoup	ek1
calm1b	funcoup	alcam
calm1b	funcoup	tp53
calm1b	funcoup	hsp90ab1
calm1b	funcoup	hspa8
calm1b	funcoup	gnb2l1
calm1b	funcoup	cdh2
calm1b	funcoup	mef2a
calm1b	funcoup	nadl1.1
calm1b	funcoup	ptp1b
calm1b	funcoup	nadl1.2
calm1b	funcoup	snap25a
calm1b	funcoup	ldhb
calm1b	funcoup	gsk3b
calm1b	funcoup	zgc:110141
calm1b	funcoup	gng2
calm1b	funcoup	zgc:110585
calm1b	funcoup	zgc:110250
calm1b	funcoup	zgc:112145
calm1b	funcoup	zgc:112516
calm1b	funcoup	ndufs3
calm1b	funcoup	zgc:110335
calm1b	funcoup	camk2ga
calm1b	funcoup	zgc:110804
calm1b	funcoup	zgc:113974
calm1b	funcoup	zgc:110543
calm1b	funcoup	zgc:112279
calm1b	funcoup	zgc:123171
calm1b	funcoup	zgc:114135
calm1b	funcoup	zgc:123289
calm1b	funcoup	zgc:110610
calm1b	funcoup	myh11
calm1b	funcoup	zgc:110734
calm1b	funcoup	gdi1
calm1b	funcoup	zgc:136766
calm1b	funcoup	si:ch211-176k6.1
calm1b	funcoup	stxbp1
calm1b	funcoup	zgc:136500
calm1b	funcoup	grin1b
calm1b	funcoup	atp5a1
calm1b	funcoup	camk2a
calm1b	funcoup	zgc:123234
calm1b	funcoup	zgc:158276
calm1b	funcoup	tuba1l
calm1b	funcoup	gnl1
calm1b	funcoup	zgc:158309
calm1b	funcoup	cse1l
calm1b	funcoup	dtk
calm1b	funcoup	gsk3a
calm1b	funcoup	srf
calm3b	funcoup	tuba1
calm3b	funcoup	aldoc
calm3b	funcoup	calm2a
calm3b	funcoup	mapk1
calm3b	funcoup	gpm6ba
calm3b	funcoup	atp6v1b2
calm3b	funcoup	calm1b
calm3b	funcoup	plcb3
calm3b	funcoup	arf3b
calm3b	funcoup	nsf
calm3b	funcoup	timp2
calm3b	funcoup	mycbp2
calm3b	funcoup	plcg1
calm3b	funcoup	zgc:85653
calm3b	funcoup	ZDB-GENE-030826-6
calm3b	funcoup	egfr
calm3b	funcoup	pafah1b1b
calm3b	funcoup	pkm2
calm3b	funcoup	dnajc5
calm3b	funcoup	arpc1a
calm3b	funcoup	eif4a1a
calm3b	funcoup	hist2h2l
calm3b	funcoup	hsp90a2
calm3b	funcoup	tubb5
calm3b	funcoup	ptf1a
calm3b	funcoup	rab1a
calm3b	funcoup	gpm6bb
calm3b	funcoup	dlgap1
calm3b	funcoup	rtn1b
calm3b	funcoup	rtn4a
calm3b	funcoup	plp1b
calm3b	funcoup	gpm6aa
calm3b	funcoup	ywhab1
calm3b	funcoup	aip
calm3b	funcoup	zgc:56558
calm3b	funcoup	vamp2
calm3b	funcoup	zgc:73138
calm3b	funcoup	calm1a
calm3b	funcoup	cdc42
calm3b	funcoup	ywhae1
calm3b	funcoup	itm2c
calm3b	funcoup	zgc:77310
calm3b	funcoup	zgc:73218
calm3b	funcoup	rac1
calm3b	funcoup	camk1g
calm3b	funcoup	atp6v1g1
calm3b	funcoup	safb
calm3b	funcoup	hspa4
calm3b	funcoup	ptpn11
calm3b	funcoup	calm3a
calm3b	funcoup	zgc:76940
calm3b	funcoup	cdh2
calm3b	funcoup	gnb2l1
calm3b	funcoup	ptp1b
calm3b	funcoup	mef2a
calm3b	funcoup	snap25a
calm3b	funcoup	nadl1.2
calm3b	funcoup	ldhb
calm3b	funcoup	nadl1.1
calm3b	funcoup	gsk3a
calm3b	funcoup	gsk3b
calm3b	funcoup	dtk
calm3b	funcoup	srf
calm3b	funcoup	cse1l
calm3b	funcoup	grin1b
calm3b	funcoup	zgc:123234
calm3b	funcoup	camk2a
calm3b	funcoup	si:ch211-176k6.1
calm3b	funcoup	zgc:158309
calm3b	funcoup	tuba1l
calm3b	funcoup	gnl1
calm3b	funcoup	atp5a1
calm3b	funcoup	dtna
calm3b	funcoup	zgc:153009
calm3b	funcoup	cyp2j23
calm3b	funcoup	zgc:158276
calm3b	funcoup	smap1
calm3b	funcoup	zgc:158379
calm3b	funcoup	zgc:158713
calm3b	funcoup	mef2c
calm3b	funcoup	zgc:153907
calm3b	funcoup	zgc:153624
calm3b	funcoup	zgc:153954
calm3b	funcoup	zgc:154095
calm3b	funcoup	rtk8
calm3b	funcoup	rtk6
calm3b	funcoup	ran
calm3b	funcoup	gap43
calm3b	funcoup	ek1
calm3b	funcoup	ek3
calm3b	funcoup	ephb4a
calm3b	funcoup	rtk4
calm3b	funcoup	hsp90ab1
calm3b	funcoup	hspa8
calm3b	funcoup	tp53
[truncated: 30,522 more rows]
