# Supplementary material for: Dynamic Zebrafish Interactome Reveals Transcriptional Mechanisms of Dioxin Toxicity
Source: PLoS One. 2010 May 5;5(5):e10465. doi: 10.1371/journal.pone.0010465 (PMC2864754; doi:10.1371/journal.pone.0010465)
Supplement: Data File S5 — GO enrichment analysis of modules enriched in dioxin-enabled (P), -sensitive (N), or a combination (PN). (0.06 MB XLS) [file pone.0010465.s014.xls]

## Sheet: Supplementary data file 3
GO enrichment analysis of modules enriched in dioxin-enabled (P), -sensitive (N), or a combination (PN).
Selection-ID	#AnnotGenesInSelection	GO-ID	#totalInGO	#selectedInGO	Nnull	Chi-square	Rank	p-value	pFDR	Description	Genes
PN-996	91	GO:0004970	11	4	691	67.85	1	0	0.001	ionotropic glutamate receptor activity	gria4a|gria2a|grin1b|gria4b
PN-996	91	GO:0005234	11	4	691	67.85	2	0	0.001	extracellular-glutamate-gated ion channel activity	gria4a|gria2a|grin1b|gria4b
PN-996	91	GO:0045202	23	4	691	27.31	3	6e-05	0.013	synapse	gria4a|gria2a|grin1b|gria4b
PN-996	91	GO:0043234	54	5	691	15.19	4	0.00014	0.025	protein complex	zgc:65894|tubgl|psmd11b|psma4|zgc:110330
PN-996	91	GO:0005216	37	4	691	14.33	5	0.00014	0.02	ion channel activity	gria4a|gria2a|grin1b|gria4b
PN-996	91	GO:0006811	45	4	691	10.69	6	0.00043	0.05	ion transport	gria4a|gria2a|grin1b|gria4b
PN-996	91	GO:0030529	106	6	691	8.32	7	0.00084	0.083	ribonucleoprotein complex	elavl1|snrpc|snrpd1|zgc:56682|mrpl10|si:dkey-113g17.2
PN-996	91	GO:0006457	68	4	691	5.23	8	0.00252	0.217	protein folding	ppib|zgc:63524|dnajc17|zgc:92648
PN-995	23	GO:0005524	489	7	691	11.28	1	9e-05	0.06	ATP binding	zgc:123289|gtf2f2|mthfd1|ndpkz3|nvl|bactin2|mapk1
PN-995	23	GO:0000166	657	8	691	9.95	2	0.00012	0.04	nucleotide binding	tubb5|zgc:123289|ncbp2|gnl3|ndpkz3|nvl|bactin2|mapk1
PN-992	15	GO:0005524	489	5	691	9.1	1	0.00017	0.12	ATP binding	mcm4|spast|zgc:112973|rfc3|zgc:91856
PN-992	15	GO:0000166	657	5	691	5.25	2	0.00041	0.14	nucleotide binding	mcm4|spast|zgc:112973|rfc3|zgc:91856
PN-991	35	GO:0005737	415	9	691	14.5	1	0.0002	0.14	cytoplasm	etf1|zgc:92085|psmc5|pmm2|cct5|dpyd|invs|zgc:123194|cct3
PN-991	35	GO:0000166	657	11	691	11.23	2	0.00032	0.11	nucleotide binding	zgc:92085|atp2a2b|psmc5|im:6900467|mrpl23|cct5|rap2b|zgc:123194|cct3|u2af1|hspd1
PN-991	35	GO:0003723	121	4	691	10.25	3	0.00055	0.127	RNA binding	zgc:152965|zgc:56526|lgtn|u2af1
PN-991	35	GO:0005524	489	7	691	4.22	4	0.00179	0.31	ATP binding	atp2a2b|psmc5|cct5|ddx39b|cad|cct3|hspd1
PN-988	40	GO:0005525	192	7	691	19.82	1	3e-05	0.02	GTP binding	tuba8l|arf1l|rhogc|sept10|arl8ba|rab5a|zgc:85725
PN-988	40	GO:0007264	118	5	691	16.26	2	3e-05	0.01	small GTPase mediated signal transduction	arf1l|rhogc|arl8ba|rab5a|zgc:85725
PN-988	40	GO:0000166	657	12	691	11.04	3	6e-05	0.013	nucleotide binding	zgc:63663|zgc:63812|tuba8l|arf1l|pars2|rhogc|sept10|bcs1l|arl8ba|abcf2|rab5a|zgc:85725
PN-987	103	GO:0005829	38	5	691	21.19	1	0.00012	0.08	cytosol	psmb1|psmc2|psma5|psmd1|psmb2
PN-987	103	GO:0003676	349	16	691	13.18	2	0.00023	0.08	nucleic acid binding	zgc:101532|zff9|rbm17|sfrs11|zgc:55336|sfrs1|zgc:56304|rnps1|zc3h14|ybx1|ewsr1b|syncrip|hug|sf1|hnrnpu|xrcc6
PN-987	103	GO:0043234	54	5	691	12.57	4	0.00038	0.065	protein complex	psmb1|psmc2|psma5|psmd1|psmb2
PN-987	103	GO:0003723	121	8	691	12.57	3	0.00035	0.08	RNA binding	zff9|sfrs1|rps2|zc3h14|fbl|exosc2|hug|sf1
PN-987	103	GO:0005840	94	5	691	4.43	5	0.0024	0.332	ribosome	fau|rps2|zgc:136591|rpl36a|zgc:92872
PN-987	103	GO:0003735	96	5	691	4.22	6	0.00263	0.303	structural constituent of ribosome	fau|rps2|zgc:136591|rpl36a|zgc:92872
PN-987	103	GO:0006412	131	6	691	3.93	7	0.00313	0.309	translation	farsa|fau|rps2|zgc:136591|rpl36a|zgc:92872
PN-985	63	GO:0007264	118	5	691	7.66	1	0.00072	0.5	small GTPase mediated signal transduction	rab32|zgc:63637|rap1a|zgc:55760|arl6
PN-985	63	GO:0019855	88	4	691	6.43	2	0.00081	0.28	calcium channel inhibitor activity	calm1a|calm3a|calm2a|calm3b
PN-985	63	GO:0005262	91	4	691	6.05	3	0.00087	0.2	calcium channel activity	calm1a|calm3a|calm2a|calm3b
PN-985	63	GO:0006816	101	4	691	4.96	4	0.00122	0.21	calcium ion transport	calm1a|calm3a|calm2a|calm3b
PN-984	29	GO:0000166	657	11	691	16.92	1	6e-05	0.04	nucleotide binding	zgc:112098|puf60b|tk1|rad51|uck2b|eif4a3|zgc:55461|tubb2c|mapk14a|rbm4.1|cstf2
PN-984	29	GO:0005524	489	7	691	6.87	2	0.00064	0.22	ATP binding	zgc:112098|tk1|rad51|uck2b|eif4a3|mapk14a|smarca4
PN-984	29	GO:0003676	349	5	691	4.32	3	0.0013	0.3	nucleic acid binding	puf60b|eif4a3|smarca4|rbm4.1|cstf2
PN-982	27	GO:0003676	349	5	691	5.1	1	0.00067	0.46	nucleic acid binding	tcea1|rbmx2|smarca5|zgc:77304|sf3b3
PN-981	19	GO:0003676	349	4	691	5.05	1	0.00081	0.56	nucleic acid binding	sfrs1l|zgc:77174|sf3a2|znfl2a
PN-98	45	GO:0030529	106	4	691	8.39	1	0.00032	0.22	ribonucleoprotein complex	zgc:56476|zgc:55701|smx5|snrpb
PN-978	36	GO:0005634	971	18	691	24.49	1	3e-05	0.02	nucleus	gtf2h2|ruvbl1|sb:cb363|pola2|pane1|zgc:77767|her8a|chd1l|dbr1|nap1l1|cugbp1|hnf1a|tcf7l1b|uba2|tfip11|ipo9|prpf38a|hoxb1a
PN-978	36	GO:0003676	349	9	691	18.57	2	3e-05	0.01	nucleic acid binding	gli2a|sb:cb363|zgc:103515|chd1l|cugbp1|zgc:110682|tfip11|zmat2|si:dkey-42i9.10
PN-978	36	GO:0003677	574	9	691	6.93	3	0.00041	0.093	DNA binding	zgc:103515|pola2|zgc:77767|her8a|chd1l|hnf1a|tcf7l1b|si:dkey-42i9.10|hoxb1a
PN-978	36	GO:0000166	657	9	691	4.85	4	0.00084	0.145	nucleotide binding	ruvbl1|sb:cb363|chd1l|cugbp1|uba2|zgc:110682|epha4a|arf1|pbk
PN-978	36	GO:0045449	285	5	691	4.07	5	0.00145	0.2	regulation of transcription	gtf2h2|zgc:103515|her8a|hnf1a|hoxb1a
PN-978	36	GO:0006350	289	5	691	3.94	6	0.00153	0.177	transcription	ruvbl1|zgc:103515|her8a|tcf7l1b|hoxb1a
PN-978	36	GO:0005524	489	7	691	3.89	7	0.00156	0.154	ATP binding	smc2|ruvbl1|chd1l|uba2|epha4a|si:dkey-42i9.10|pbk
PN-973	43	GO:0003676	349	7	691	5.71	1	0.00116	0.8	nucleic acid binding	pold1|sfrs3a|pabpn1|zgc:152963|si:ch211-244p18.3|hnrnpul1|dnajc21
PN-967	10	GO:0005634	971	5	691	6.27	1	0.00026	0.18	nucleus	zgc:77259|supt5h|ints7|ehmt1a|taf5
PN-960	34	GO:0008152	355	6	691	5.53	1	0.00067	0.46	metabolic process	si:dkeyp-20g2.4|zgc:110339|tpi1b|ldhb|acsl4|tpi1a
PN-960	34	GO:0003824	370	6	691	5.03	2	0.00087	0.3	catalytic activity	si:dkeyp-20g2.4|zgc:110339|tpi1b|ldhb|acsl4|tpi1a
PN-959	22	GO:0005737	415	6	691	10.2	1	0.00043	0.3	cytoplasm	zgc:101581|cct7|kpna4|yars|zgc:77531|kpna3
PN-959	22	GO:0000166	657	6	691	3.89	2	0.00156	0.54	nucleotide binding	stk38l|rab11a|zgc:55733|cct7|rala|yars
PN-948	36	GO:0005524	489	7	691	3.89	1	0.00194	1.34	ATP binding	hsp90a.2|zgc:92586|vars|ptk2bb|hars|msh6|psmc4
PN-944	11	GO:0005737	415	4	691	10.56	1	0.00023	0.16	cytoplasm	cct2|zgc:76912|ankrd10a|pdcd2
PN-944	11	GO:0000166	657	5	691	10.12	2	0.00026	0.09	nucleotide binding	cdk9|cct2|zgc:77155|ankrd10a|rbmx
PN-944	11	GO:0005524	489	4	691	8.2	3	0.00026	0.06	ATP binding	cdk9|cask|cct2|ankrd10a
PN-940	16	GO:0006810	376	4	691	6.24	1	0.00038	0.26	transport	stau2|atp5a1|ankh|syt1
PN-933	8	GO:0005634	971	4	691	4.87	1	0.00014	0.1	nucleus	dscc1|xpo7|nfya|snw1
PN-931	54	GO:0003723	121	4	691	4.72	1	0.00136	0.94	RNA binding	rbm42|polr2gl|fubp1|hnrpkl
PN-931	54	GO:0006810	376	8	691	4.29	2	0.00148	0.51	transport	bc2|slc20a1b|kdelr2|slc25a25|atp2b1a|xpo6|api5|kdelr2l
PN-926	12	GO:0006412	131	4	691	40.54	1	0	0.001	translation	rars|rps9|zgc:92770|zgc:110034
PN-926	12	GO:0008152	355	4	691	11.47	2	6e-05	0.02	metabolic process	acat2|mecr|zgc:112084|mdh1a
PN-926	12	GO:0003824	370	4	691	10.79	3	0.00014	0.033	catalytic activity	acat2|mecr|zgc:112084|mdh1a
PN-926	12	GO:0005622	523	4	691	6.18	4	0.00029	0.05	intracellular	rps9|zgc:92770|zgc:110034|gtf3aa
PN-925	16	GO:0005737	415	4	691	5.21	1	0.0009	0.62	cytoplasm	actr2|psmc1a|dpp3|cse1l
PN-918	26	GO:0005525	192	5	691	15.38	1	9e-05	0.06	GTP binding	zgc:113191|sept7b|si:dkey-110c1.4|rac2|zgc:55768
PN-918	26	GO:0008152	355	5	691	5.36	2	0.00055	0.19	metabolic process	rdhe2|nae1|zgc:154106|rpl4|tyr
PN-918	26	GO:0003824	370	5	691	4.91	3	0.00064	0.147	catalytic activity	rdhe2|nae1|zgc:154106|zgc:103764|pkm2a
PN-908	26	GO:0005829	38	5	691	110.55	1	0	0.001	cytosol	psmc3|psmb6|psmc1b|zgc:114044|psmc6
PN-908	26	GO:0043234	54	5	691	74.78	2	0	0.001	protein complex	psmc3|psmb6|psmc1b|zgc:114044|psmc6
PN-908	26	GO:0016787	365	6	691	9.29	3	0.00038	0.087	hydrolase activity	psmc3|psmb6|psmc1b|zgc:114044|zgc:55262|psmc6
PN-900	34	GO:0003676	349	8	691	14.58	1	3e-05	0.02	nucleic acid binding	zgpat|sf3a3|zgc:65772|zgc:113102|zgc:56208|rnf113a|sart3|tra2a
PN-900	34	GO:0006350	289	7	691	13.55	2	6e-05	0.02	transcription	crsp8|hdac1|tcf7l1a|ruvbl2|her9|polr2c|asf1b
PN-900	34	GO:0006353	273	6	691	9.37	3	0.00032	0.073	transcription termination	crsp8|hdac1|tcf7l1a|ruvbl2|her9|asf1b
PN-900	34	GO:0031564	273	6	691	9.37	4	0.00032	0.055	transcription antitermination	crsp8|hdac1|tcf7l1a|ruvbl2|her9|asf1b
PN-900	34	GO:0005622	523	8	691	6.47	5	0.00049	0.068	intracellular	zgpat|sf3a3|zgc:113102|rps15a|apex1|rps11|zgc:103459|sart3
PN-794	11	GO:0005840	94	4	691	65.48	1	0	0.001	ribosome	rps3a|rpl6|zgc:73149|rpl3
PN-794	11	GO:0003735	96	4	691	63.99	2	0	0.001	structural constituent of ribosome	rps3a|rpl6|zgc:73149|rpl3
PN-794	11	GO:0030529	106	4	691	57.36	3	0	0	ribonucleoprotein complex	rps3a|rpl6|zgc:73149|rpl3
PN-794	11	GO:0006412	131	4	691	45.25	4	0	0	translation	rps3a|rpl6|zgc:73149|rpl3
PN-794	11	GO:0005622	523	5	691	14.3	5	0	0	intracellular	rps3a|rpl6|zgc:73149|rpl3|zgc:56334
PN-691	8	GO:0000166	657	4	691	9.4	1	6e-05	0.04	nucleotide binding	hspa8|eef2l|nono|wdr46
PN-682	9	GO:0005634	971	6	691	14	1	6e-05	0.04	nucleus	mybl2|ccnb1|kntc2l|dzip1|ssrp1a|hmgb2
PN-532	4	GO:0005634	971	4	691	13.12	1	0	0.001	nucleus	tfdp2|mlx|nkx2.1a|gata5
PN-34	4	GO:0003677	574	4	691	24.93	1	0	0.001	DNA binding	pax6b|nr2f1|nr2f2|si:dkey-98n4.1
PN-34	4	GO:0005634	971	4	691	13.12	2	0	0.001	nucleus	pax6b|nr2f1|nr2f2|si:dkey-98n4.1
P-999	71	GO:0004970	11	4	691	88.86	1	0	0.001	ionotropic glutamate receptor activity	grin1b|gria2a|gria4a|gria4b
P-999	71	GO:0005234	11	4	691	88.86	2	0	0.001	extracellular-glutamate-gated ion channel activity	grin1b|gria2a|gria4a|gria4b
P-999	71	GO:0045202	23	4	691	36.83	3	0	0	synapse	grin1b|gria2a|gria4a|gria4b
P-999	71	GO:0005216	37	4	691	20.09	4	0.00012	0.02	ion channel activity	grin1b|gria2a|gria4a|gria4b
P-999	71	GO:0005525	192	9	691	15.37	5	0.00038	0.052	GTP binding	rap1a|rab32|hbs1l|arl6|tubgl|zgc:63637|drg2|rac1|zgc:55760
P-999	71	GO:0006811	45	4	691	15.35	6	0.00041	0.047	ion transport	grin1b|gria2a|gria4a|gria4b
P-999	71	GO:0007264	118	6	691	10.82	7	0.00055	0.054	small GTPase mediated signal transduction	rap1a|rab32|arl6|zgc:63637|rac1|zgc:55760
P-999	71	GO:0000166	657	17	691	8.65	8	0.00078	0.068	nucleotide binding	rap1a|rab32|zgc:112061|rbm4.1|hbs1l|arl6|tubgl|zgc:55701|zgc:63637|rac1|tia1|sfrs2|kifc1|zgc:85960|rbm4.2|zgc:55760|zgc:77262
P-999	71	GO:0015031	69	4	691	7.97	9	0.00093	0.071	protein transport	rab32|zgc:65824|zgc:63637|zgc:55760
P-999	71	GO:0030529	106	5	691	7.47	10	0.00098	0.068	ribonucleoprotein complex	zgc:73149|zgc:55701|snrpc|zgc:56682|snrpd1
P-999	71	GO:0005634	971	21	691	6.15	11	0.00148	0.093	nucleus	dip2b|gro1|gtf2h2|crsp3|zgc:92656|kpna2|morf4l1|ints7|rbm4.1|zgc:65979|prpf39|t54l|hoxb2a|snrpc|cnot8|zgc:56682|nosip|tcf12|alg2|cnot7|zgc:110330
P-999	71	GO:0003676	349	10	691	5.96	12	0.00177	0.102	nucleic acid binding	smarca4|rbm4.1|zgc:55701|t54l|snrpc|tia1|sfrs2|zgc:85960|rbm4.2|zgc:77262
P-997	24	GO:0003676	349	9	691	35.62	1	0	0.001	nucleic acid binding	sfrs11|ybx1|ewsr1b|puf60b|sf3b4|sfrs1l|zgc:77174|sfrs1|zgc:101532
P-997	24	GO:0003723	121	4	691	17.93	2	0.00012	0.04	RNA binding	puf60b|fbl|sfrs1l|sfrs1
P-997	24	GO:0005634	971	9	691	5.64	3	0.00087	0.2	nucleus	zgc:77115|puf60b|fbl|pcna|parp1|sfrs1l|sfrs1|sae1|si:dkey-72l14.8
P-994	42	GO:0007264	118	4	691	7.9	1	0.00061	0.42	small GTPase mediated signal transduction	arf5|zgc:77650|rab1a|cdc42l
P-993	14	GO:0006810	376	5	691	15.42	1	3e-05	0.02	transport	atp5a1|ankh|syt1|atp6v1b2|stau2
P-991	28	GO:0030529	106	4	691	17.26	1	0.00012	0.08	ribonucleoprotein complex	mrpl15|snrpd3l|zgc:56526|mrpl23
P-991	28	GO:0003723	121	4	691	14.39	2	0.00017	0.06	RNA binding	zgc:101581|zgc:152965|zgc:56526|rbm42
P-990	50	GO:0006412	131	7	691	24.78	1	9e-05	0.06	translation	zgc:136591|rps5|hars|ankrd10a|rpl9|pelo|zgc:92586
P-990	50	GO:0005737	415	9	691	6.53	2	0.00055	0.19	cytoplasm	rrm1|zgc:76988|zgc:152963|zgc:65894|hars|pdcd2|zgc:76912|ankrd10a|zgc:92586
P-990	50	GO:0055114	166	5	691	6.26	3	0.00061	0.14	oxidation reduction	rrm1|idh3a|gapdhs|zgc:63546|gapdh
P-990	50	GO:0016491	259	6	691	4.51	4	0.00151	0.26	oxidoreductase activity	rrm1|idh3a|gapdhs|zgc:103629|zgc:63546|gapdh
P-990	50	GO:0000166	657	11	691	3.98	5	0.00171	0.236	nucleotide binding	rrm1|zgc:55995|zgc:77155|mcm4|zgc:76988|zgc:152963|zgc:65894|hars|ankrd10a|rbmx|zgc:92586
P-985	57	GO:0043234	54	6	691	45.45	1	0	0.001	protein complex	psma2|psmc2|psmc1b|psmd10|tuba8l|psma5
P-985	57	GO:0005829	38	5	691	44.88	2	0	0.001	cytosol	psma2|psmc2|psmc1b|psmd10|psma5
P-985	57	GO:0017111	53	4	691	16.57	3	9e-05	0.02	nucleoside-triphosphatase activity	bcs1l|psmc2|psmc1b|abcf2
P-984	32	GO:0000166	657	11	691	13.76	1	3e-05	0.02	nucleotide binding	zgc:110682|cdc2|chd1l|tia1l|pbk|yars|rfc3|sb:cb363|rab11a|nubp1|stk38l
P-984	32	GO:0005524	489	8	691	8.7	2	0.00052	0.18	ATP binding	cdc2|chd1l|pbk|yars|rfc3|rab11a|nubp1|stk38l
P-984	32	GO:0016787	365	6	691	5.99	3	0.00098	0.227	hydrolase activity	mthfd2|psmb6|chd1l|ptp1b|dbr1|psmb2
P-984	32	GO:0005737	415	6	691	4.46	4	0.00133	0.23	cytoplasm	arhgdia|psmb6|yars|zgc:153208|psmb2|kpna3
P-978	12	GO:0008270	562	4	691	5.43	1	0.00043	0.3	zinc ion binding	zgc:77259|ehmt1a|zgc:123019|ing2
P-978	12	GO:0005634	971	5	691	3.93	2	0.00084	0.29	nucleus	ercc3|zgc:77259|ehmt1a|supt5h|taf5
P-977	44	GO:0003723	121	5	691	13.54	1	9e-05	0.06	RNA binding	zgc:110525|u2af1|ptbp1|pabpc4|elavl1
P-977	44	GO:0030529	106	4	691	8.71	2	0.00023	0.08	ribonucleoprotein complex	snrpb|elavl1|si:dkey-113g17.2|mrpl10
P-977	44	GO:0005634	971	15	691	7.28	3	0.00049	0.113	nucleus	pcnt1|zgc:110525|u2af1|myod1|ptbp1|ctnnb1|cpsf5|zgc:55521|h2afx|rbb4|rbb4l|ccnb1|cmyb|tipin|gtf2h4
P-977	44	GO:0003676	349	7	691	5.39	4	0.00084	0.145	nucleic acid binding	zgc:110525|u2af1|sf3b14|ptbp1|pabpc4|elavl1|ddx39a
P-977	44	GO:0000166	657	10	691	4	5	0.00142	0.196	nucleotide binding	zgc:110525|cct3|u2af1|sf3b14|ptbp1|pabpc4|plk1|zgc:66125|elavl1|eftud2
P-971	18	GO:0005840	94	6	691	94.44	1	0	0.001	ribosome	rpl6|rpl5b|zgc:92872|rps3a|rpl36a|rpl3
P-971	18	GO:0006412	131	7	691	93.08	2	0	0.001	translation	rpl6|farsa|rpl5b|zgc:92872|rps3a|rpl36a|rpl3
P-971	18	GO:0003735	96	6	691	92.26	3	0	0	structural constituent of ribosome	rpl6|rpl5b|zgc:92872|rps3a|rpl36a|rpl3
P-971	18	GO:0030529	106	5	691	53.75	4	0	0	ribonucleoprotein complex	rpl6|zgc:92872|rps3a|rpl36a|rpl3
P-971	18	GO:0005622	523	7	691	15.92	5	3e-05	0.004	intracellular	nxf1|rpl6|rpl5b|zgc:92872|rps3a|rpl36a|rpl3
P-97	38	GO:0005783	51	4	691	29.54	1	0	0.001	endoplasmic reticulum	zgc:112293|hspa5|pdia4|hsp90b1
P-97	38	GO:0006457	68	4	691	20.51	2	0	0.001	protein folding	zgc:110008|cct5|dnajb11|hsp90b1
P-967	28	GO:0000166	657	10	691	13.47	1	0.00038	0.26	nucleotide binding	zgc:56317|pabpn1|zgc:123194|zgc:77304|atp13a|rap2c|atp2a2b|syncrip|cstf2|tubb2c
P-967	28	GO:0003676	349	5	691	4.69	2	0.00148	0.51	nucleic acid binding	pabpn1|hells|zgc:77304|syncrip|cstf2
P-966	13	GO:0006350	289	5	691	24.62	1	0	0.001	transcription	asf1b|ruvbl1|her8a|polr2j|tcf7l1b
P-966	13	GO:0005634	971	8	691	16.16	2	3e-05	0.01	nucleus	uba2|tfip11|asf1b|ruvbl1|her8a|cugbp1|ipo9|tcf7l1b
P-966	13	GO:0006353	273	4	691	14.62	3	3e-05	0.007	transcription termination	asf1b|ruvbl1|her8a|tcf7l1b
P-966	13	GO:0031564	273	4	691	14.62	4	3e-05	0.005	transcription antitermination	asf1b|ruvbl1|her8a|tcf7l1b
P-966	13	GO:0006355	551	4	691	4.73	5	0.00032	0.044	regulation of transcription, DNA-dependent	asf1b|ruvbl1|her8a|tcf7l1b
P-957	12	GO:0016021	748	6	691	12.08	1	3e-05	0.02	integral to membrane	rds2|atp1b1a|faah2b|zgc:92090|fads2|syne1a
P-957	12	GO:0016020	847	5	691	5.31	2	0.00038	0.13	membrane	atp1b1a|faah2b|zgc:92090|slc34a2a|fads2
P-957	12	GO:0005579	585	4	691	5.03	3	0.00041	0.093	membrane attack complex	atp1b1a|faah2b|zgc:92090|fads2
P-947	8	GO:0016020	847	4	691	6.24	1	0.00017	0.12	membrane	zgc:56272|camkv|kcnd3|syngr1
P-944	12	GO:0003676	349	4	691	11.75	1	3e-05	0.02	nucleic acid binding	sart3|zgc:56208|rnf113a|sf3a3
P-944	12	GO:0005622	523	4	691	6.18	2	0.00035	0.12	intracellular	apex1|zgc:103459|sart3|sf3a3
P-944	12	GO:0000166	657	4	691	3.99	3	0.00067	0.153	nucleotide binding	rfc5|sart3|ruvbl2|zgc:56208
P-935	11	GO:0016740	404	4	691	10.99	1	0.0002	0.14	transferase activity	mapk14a|cdk9|vrk1|pold1
P-935	11	GO:0005634	971	5	691	4.96	2	0.00046	0.16	nucleus	mapk14a|pola2|vrk1|hnf1a|pold1
P-935	11	GO:0000166	657	4	691	4.89	3	0.00049	0.113	nucleotide binding	mapk14a|cdk9|vrk1|pold1
P-925	37	GO:0000166	657	9	691	4.45	1	0.00136	0.94	nucleotide binding	bactin2|ncbp2|gnl3|ndpkz3|nvl|zgc:110335|zgc:73138|tubb5|zgc:123289
P-925	37	GO:0005525	192	4	691	4.06	2	0.00159	0.55	GTP binding	gnl3|zgc:110335|zgc:73138|tubb5
P-925	37	GO:0003824	370	6	691	4.05	3	0.00159	0.367	catalytic activity	fen1|zgc:110339|mthfd1|tpi1a|si:dkeyp-20g2.4|acsl4
P-923	12	GO:0008152	355	4	691	11.47	1	0.00017	0.12	metabolic process	nae1|rpl4|dlst|zgc:154106
P-922	12	GO:0019855	88	4	691	63.38	1	0	0.001	calcium channel inhibitor activity	calm2b|calm3b|calm3a|calm2a
P-922	12	GO:0005262	91	4	691	61.08	2	0	0.001	calcium channel activity	calm2b|calm3b|calm3a|calm2a
P-922	12	GO:0006816	101	4	691	54.4	3	0	0	calcium ion transport	calm2b|calm3b|calm3a|calm2a
P-922	12	GO:0005509	211	4	691	22.98	4	3e-05	0.005	calcium ion binding	calm2b|calm3b|calm3a|calm2a
P-898	24	GO:0007264	118	4	691	18.54	1	0.00012	0.08	small GTPase mediated signal transduction	rala|zgc:85725|arl8ba|rab5a
P-898	24	GO:0005525	192	4	691	9.22	2	0.00017	0.06	GTP binding	rala|zgc:85725|arl8ba|rab5a
P-898	24	GO:0000166	657	8	691	9.04	3	0.0002	0.047	nucleotide binding	rala|zgc:85725|zgc:63663|arl8ba|zgc:63812|rab5a|map2k1|wee1
P-898	24	GO:0005622	523	6	691	5.36	4	0.00075	0.13	intracellular	rala|zgc:63635|zgc:92237|zgc:85725|arl8ba|si:busm1-234g15.1
P-423	4	GO:0005634	971	4	691	13.12	1	0	0.001	nucleus	tfdp2|mlx|nkx2.1a|gata5
N-94	14	GO:0005524	489	5	691	10.36	1	6e-05	0.04	ATP binding	rfc3|ddx39a|spast|zgc:112973|zgc:91856
N-93	26	GO:0003676	349	5	691	5.55	1	0.00029	0.2	nucleic acid binding	zfp36l1l|zgc:113102|zgc:56208|tra2a|znfl2a
N-84	11	GO:0005524	489	4	691	8.2	1	9e-05	0.06	ATP binding	zgc:66125|si:dkey-42i9.10|chek1|smc2
N-84	11	GO:0003677	574	4	691	6.27	2	0.00017	0.06	DNA binding	zgc:110552|apex1|si:dkey-42i9.10|tcf7l1a
N-83	8	GO:0019855	88	6	691	261.64	1	0	0.001	calcium channel inhibitor activity	calm3b|calm1a|calm3a|calm1b|calm2a|calm2b
N-83	8	GO:0005262	91	6	691	252.7	2	0	0.001	calcium channel activity	calm3b|calm1a|calm3a|calm1b|calm2a|calm2b
N-83	8	GO:0006816	101	6	691	226.76	3	0	0	calcium ion transport	calm3b|calm1a|calm3a|calm1b|calm2a|calm2b
N-83	8	GO:0005509	211	6	691	104.49	4	0	0	calcium ion binding	calm3b|calm1a|calm3a|calm1b|calm2a|calm2b
N-70	21	GO:0000166	657	10	691	23.47	1	0	0.001	nucleotide binding	tubb2c|zgc:112098|puf60b|uck2b|eif4a3|tardbp|sf3b4|u2af1|zgc:55461|tk1
N-70	21	GO:0003676	349	6	691	14.74	2	3e-05	0.01	nucleic acid binding	puf60b|eif4a3|tardbp|sf3b4|u2af1|smarca4
N-70	21	GO:0005524	489	5	691	4.42	3	0.00133	0.307	ATP binding	zgc:112098|uck2b|eif4a3|smarca4|tk1
N-651	10	GO:0005737	415	4	691	12.4	1	3e-05	0.02	cytoplasm	zgc:110335|ldhb|snupn|zgc:92882
N-651	10	GO:0000166	657	4	691	6.03	2	0.0002	0.07	nucleotide binding	zgc:110335|nono|eef2l|hspa8
N-638	16	GO:0000786	24	4	691	185.93	1	0	0.001	nucleosome	h3f3a|h3f3c|h3f3b.1|h3f3d
N-638	16	GO:0006334	27	4	691	163.77	2	0	0.001	nucleosome assembly	h3f3a|h3f3c|h3f3b.1|h3f3d
N-638	16	GO:0005634	971	7	691	6.56	3	0.00055	0.127	nucleus	h3f3a|h3f3c|ran|zgc:76912|h3f3b.1|zgc:56161|h3f3d
N-638	16	GO:0003677	574	5	691	5.95	4	0.00069	0.12	DNA binding	h3f3a|h3f3c|h3f3b.1|zgc:56161|h3f3d
N-632	4	GO:0003677	574	4	691	24.93	1	0	0.001	DNA binding	pax6b|nr2f1|nr2f2|si:dkey-98n4.1
N-632	4	GO:0005634	971	4	691	13.12	2	0	0.001	nucleus	pax6b|nr2f1|nr2f2|si:dkey-98n4.1
N-63	6	GO:0005524	489	4	691	22.6	1	3e-05	0.02	ATP binding	mcm3|mcm4|mcm5|zgc:110631
N-63	6	GO:0000166	657	4	691	15.68	2	6e-05	0.02	nucleotide binding	mcm3|mcm4|g3bp1|mcm5
N-63	6	GO:0005634	971	4	691	9.18	3	9e-05	0.02	nucleus	mcm3|mcm4|zc3h15|mcm5
N-611	17	GO:0055114	166	4	691	19.16	1	0	0.001	oxidation reduction	idh2|zgc:110010|idh1|fads2
N-611	17	GO:0016491	259	4	691	10.3	2	9e-05	0.03	oxidoreductase activity	idh2|zgc:110010|idh1|fads2
N-611	17	GO:0008152	355	4	691	6.14	3	0.00014	0.033	metabolic process	idh2|acaa1|idh1|zgc:153889
N-611	17	GO:0005737	415	4	691	4.57	4	0.00046	0.08	cytoplasm	zgc:110010|chmp5|zgc:56134|zgc:55605
N-609	25	GO:0003676	349	6	691	10.83	1	0.0002	0.14	nucleic acid binding	ddx19|ddx39b|sfrs1l|tcea1|hells|rbmx2
N-609	25	GO:0005524	489	6	691	5.64	2	0.00067	0.23	ATP binding	ddx19|ddx39b|baf53a|trip13|cdc2|hells
N-599	14	GO:0005634	971	7	691	9.06	1	0.0002	0.14	nucleus	dzip1|ccnb1|kntc2l|pcna|ssrp1a|hmgb2|mybl2
