# Supplementary material for: Dynamic Zebrafish Interactome Reveals Transcriptional Mechanisms of Dioxin Toxicity
Source: PLoS One. 2010 May 5;5(5):e10465. doi: 10.1371/journal.pone.0010465 (PMC2864754; doi:10.1371/journal.pone.0010465)
Supplement: Data File S6 — Genes that were dioxin-regulated on day 1 (“day 1”), ordered by the number of genes that were dioxin-regulated on days 2–5 to which each “day 1” gene was linked in the interactome. (0.02 MB XLS) [file pone.0010465.s015.xls]

## Sheet: Supplementary data file 4
Genes that were dioxin-regulated on day 1 ("day 1"), ordered by the number of genes that were dioxin-regulated on days 2-5 to which each "day 1" gene was linked in the interactome.
"Day 1" gene symbol	"Day 1" gene ID	No. of links to genes regulated by dioxin on days 2-5
ZDB-GENE-990415-245	elavl1	199
ZDB-GENE-030131-6151	zgc:77650	149
ZDB-GENE-030910-5	arf5	148
ZDB-GENE-040608-1	flj32675	136
ZDB-GENE-001222-1	chx10	110
ZDB-GENE-060920-2	smap1	110
ZDB-GENE-040801-46	zgc:100849	98
ZDB-GENE-030131-2884	dnaja2l	96
ZDB-GENE-040625-127	ppih	88
ZDB-GENE-040426-1203	zgc:63635	75
ZDB-GENE-040426-1019	zgc:56409	61
ZDB-GENE-980526-486	stom	56
ZDB-GENE-050417-361	zgc:110203	55
ZDB-GENE-010306-1	cyp11a1	53
ZDB-GENE-000607-16	bcl7a	45
ZDB-GENE-041010-114	amt	45
ZDB-GENE-040426-2134	nipa2	44
ZDB-GENE-011219-1	cyp1a	39
ZDB-GENE-040801-9	zgc:92191	39
ZDB-GENE-061103-196	zgc:153490	37
ZDB-GENE-020122-3	meis4.1a	35
ZDB-GENE-030131-4600	dgat1	34
ZDB-GENE-040426-2012	wdr24	33
ZDB-GENE-041014-257	si:dkey-199i12.4	33
ZDB-GENE-061215-126	zgc:136762	33
ZDB-GENE-050417-154	zgc:112042	25
ZDB-GENE-040704-12	mrrf	21
ZDB-GENE-030131-5540	qrsl1	20
ZDB-GENE-040426-791	zgc:55733	20
ZDB-GENE-040426-970	zgc:56294	20
ZDB-GENE-040912-42	acot7	20
ZDB-GENE-030711-1	tfpia	19
ZDB-GENE-041014-178	si:ch211-278n15.1	19
ZDB-GENE-041114-143	zgc:101686	19
ZDB-GENE-061103-499	zgc:154019	18
ZDB-GENE-050522-428	zgc:109934	16
ZDB-GENE-060503-562	si:dkeyp-92c9.3	15
ZDB-GENE-000208-25	bmp7	13
ZDB-GENE-040426-2439	mycl1a	13
ZDB-GENE-000427-2	mbl	9
ZDB-GENE-060503-160	si:dkey-255g15.1	9
ZDB-GENE-050511-1	dmrt1	7
ZDB-GENE-040426-888	zgc:56080	6
ZDB-GENE-040625-142	zgc:86753	6
ZDB-GENE-980526-399	pax9	5
ZDB-GENE-040426-2813	sh3bp5	4
ZDB-GENE-000412-1	bdnf	3
ZDB-GENE-040718-462	zgc:92606	3
ZDB-GENE-050211-3	ext1a	3
ZDB-GENE-060331-137	myl2	3
ZDB-GENE-070112-2142	zgc:158636	3
ZDB-GENE-011108-1	efna3	2
ZDB-GENE-020122-4	meis4.1b	2
ZDB-GENE-020424-1	mtf1	2
ZDB-GENE-060322-9	st8sia6	2
ZDB-GENE-030131-1057	exoc1	1
ZDB-GENE-030131-7596	gngt1	1
ZDB-GENE-040714-1	heg	1
ZDB-GENE-990415-160	spon2a	1
