# Supplementary material for: Dynamic Zebrafish Interactome Reveals Transcriptional Mechanisms of Dioxin Toxicity
Source: PLoS One. 2010 May 5;5(5):e10465. doi: 10.1371/journal.pone.0010465 (PMC2864754; doi:10.1371/journal.pone.0010465)
Supplement: Data File S7 — Genes that were dioxin-regulated on day 1 (“day 1”), listed on the same row with each gene that was dioxin-regulated on days 2–5 (“Other day”) and to which the “day 1” gene was linked in the interactome. (0.32 MB XLS) [file pone.0010465.s016.xls]

## Sheet: Supplementary data file 5
Genes that were dioxin-regulated on day 1 ("day 1"), listed on the same row with each gene that was dioxin-regulated on days 2-5 ("Other day") and to which the "day 1" gene was linked in the interactome.
The days on which the "day 1" gene were dioxin-regulated are indicated in column F; the days on which each "other day" gene was reglated are indicated in column G.
"Day 1" gene ID	"Day 1" gene symbol	"Other day" gene ID	"Other day" gene symbol	Links score in FunCoup	Diff. expression pattern of the "day 1" gene	Diff. expression pattern of the "other day" gene
ZDB-GENE-000208-25	bmp7	ZDB-GENE-001222-1	chx10	3.232	12345	12345
ZDB-GENE-000208-25	bmp7	ZDB-GENE-030131-5783	rasgef1b	3.364	12345	_2__5
ZDB-GENE-000208-25	bmp7	ZDB-GENE-030131-6779	gtf2h4	3.362	12345	____5
ZDB-GENE-000208-25	bmp7	ZDB-GENE-031006-1	idh1	3.028	12345	___4_
ZDB-GENE-000208-25	bmp7	ZDB-GENE-040426-1626	creld2	3.504	12345	____5
ZDB-GENE-000208-25	bmp7	ZDB-GENE-040426-1802	cnksr1	3.461	12345	_2345
ZDB-GENE-000208-25	bmp7	ZDB-GENE-040426-2714	tm9sf3	3.362	12345	____5
ZDB-GENE-000208-25	bmp7	ZDB-GENE-040426-2897	cab39	3.364	12345	_2___
ZDB-GENE-000208-25	bmp7	ZDB-GENE-040625-88	zgc:86877	4.121	12345	__3__
ZDB-GENE-000208-25	bmp7	ZDB-GENE-040801-220	zgc:91814	3.364	12345	__345
ZDB-GENE-000208-25	bmp7	ZDB-GENE-050522-28	barx1	3.883	12345	__3__
ZDB-GENE-000208-25	bmp7	ZDB-GENE-980528-2059	bmp4	4.699	12345	____5
ZDB-GENE-000208-25	bmp7	ZDB-GENE-990415-33	chd	3.652	12345	_2___
ZDB-GENE-000412-1	bdnf	ZDB-GENE-020806-5	esr1	3.382	1_3__	_2345
ZDB-GENE-000412-1	bdnf	ZDB-GENE-030131-688	glula	3.016	1_3__	____5
ZDB-GENE-000412-1	bdnf	ZDB-GENE-050913-47	zgc:114134	3.054	1_3__	___45
ZDB-GENE-000427-2	mbl	ZDB-GENE-011003-1	adh5	3.259	1____	_2___
ZDB-GENE-000427-2	mbl	ZDB-GENE-030131-1657	si:ch211-246m6.9	3.447	1____	_2345
ZDB-GENE-000427-2	mbl	ZDB-GENE-030131-7169	serpinb1l4	3.005	1____	__3__
ZDB-GENE-000427-2	mbl	ZDB-GENE-030826-15	hig1	3.673	1____	____5
ZDB-GENE-000427-2	mbl	ZDB-GENE-040426-942	pdap1	3.365	1____	____5
ZDB-GENE-000427-2	mbl	ZDB-GENE-040518-1	he2	3.447	1____	_2345
ZDB-GENE-000427-2	mbl	ZDB-GENE-040715-5	serpinb1l1	3.005	1____	____5
ZDB-GENE-000427-2	mbl	ZDB-GENE-041210-170	si:ch211-239e6.4	3.67	1____	____5
ZDB-GENE-000427-2	mbl	ZDB-GENE-050320-99	c6ast3	4.7	1____	____5
ZDB-GENE-000607-16	bcl7a	ZDB-GENE-000208-21	kifc1	3.079	1___5	____5
ZDB-GENE-000607-16	bcl7a	ZDB-GENE-000406-10	ccnb1	3.292	1___5	__3__
ZDB-GENE-000607-16	bcl7a	ZDB-GENE-020419-32	hdac1	3.284	1___5	_2___
ZDB-GENE-000607-16	bcl7a	ZDB-GENE-030131-2420	zgc:55876	4.4	1___5	____5
ZDB-GENE-000607-16	bcl7a	ZDB-GENE-030131-3670	sephs1	3.198	1___5	____5
ZDB-GENE-000607-16	bcl7a	ZDB-GENE-030131-3902	rbm4	5.226	1___5	____5
ZDB-GENE-000607-16	bcl7a	ZDB-GENE-030131-4862	syncrip	3.083	1___5	____5
ZDB-GENE-000607-16	bcl7a	ZDB-GENE-030131-5448	zgc:65824	4.446	1___5	_23__
ZDB-GENE-000607-16	bcl7a	ZDB-GENE-030131-6735	aip	3.081	1___5	__3_5
ZDB-GENE-000607-16	bcl7a	ZDB-GENE-030131-7190	mecp2	3.96	1___5	____5
ZDB-GENE-000607-16	bcl7a	ZDB-GENE-030131-7377	znf207b	3.292	1___5	____5
ZDB-GENE-000607-16	bcl7a	ZDB-GENE-030131-8175	zgc:64222	5.742	1___5	_2__5
ZDB-GENE-000607-16	bcl7a	ZDB-GENE-030131-8625	tubb2c	4.503	1___5	____5
ZDB-GENE-000607-16	bcl7a	ZDB-GENE-030131-967	smarce1	3.273	1___5	____5
ZDB-GENE-000607-16	bcl7a	ZDB-GENE-030605-1	smarca4	4.116	1___5	____5
ZDB-GENE-000607-16	bcl7a	ZDB-GENE-030616-405	strn3	3.566	1___5	____5
ZDB-GENE-000607-16	bcl7a	ZDB-GENE-040426-1023	zgc:56418	5.742	1___5	_2__5
ZDB-GENE-000607-16	bcl7a	ZDB-GENE-040426-1612	zgc:66331	5.58	1___5	____5
ZDB-GENE-000607-16	bcl7a	ZDB-GENE-040426-1746	tfdp1	3.949	1___5	__3__
ZDB-GENE-000607-16	bcl7a	ZDB-GENE-040426-1812	zgc:77264	3.69	1___5	____5
ZDB-GENE-000607-16	bcl7a	ZDB-GENE-040426-2401	pabpn1	4.949	1___5	__3__
ZDB-GENE-000607-16	bcl7a	ZDB-GENE-040426-2671	cog2	5.759	1___5	____5
ZDB-GENE-000607-16	bcl7a	ZDB-GENE-040426-2706	sfrs2	4.038	1___5	___4_
ZDB-GENE-000607-16	bcl7a	ZDB-GENE-040426-2887	cul1b	3.292	1___5	_2__5
ZDB-GENE-000607-16	bcl7a	ZDB-GENE-040426-866	cdc23	4.974	1___5	__3__
ZDB-GENE-000607-16	bcl7a	ZDB-GENE-040426-905	adrm1b	3.099	1___5	____5
ZDB-GENE-000607-16	bcl7a	ZDB-GENE-040718-119	zgc:92664	3.122	1___5	____5
ZDB-GENE-000607-16	bcl7a	ZDB-GENE-040718-334	zgc:92321	3.178	1___5	____5
ZDB-GENE-000607-16	bcl7a	ZDB-GENE-040801-39	zgc:100860	3.389	1___5	_2___
ZDB-GENE-000607-16	bcl7a	ZDB-GENE-041008-136	si:dkey-98n4.1	3.547	1___5	____5
ZDB-GENE-000607-16	bcl7a	ZDB-GENE-041010-77	zgc:101555	4.133	1___5	____5
ZDB-GENE-000607-16	bcl7a	ZDB-GENE-041010-9	cpt1al	3.489	1___5	____5
ZDB-GENE-000607-16	bcl7a	ZDB-GENE-041111-259	ezh2	3.589	1___5	_2__5
ZDB-GENE-000607-16	bcl7a	ZDB-GENE-041114-146	nosip	4.303	1___5	____5
ZDB-GENE-000607-16	bcl7a	ZDB-GENE-050208-508	si:dkey-94n12.2	4.4	1___5	____5
ZDB-GENE-000607-16	bcl7a	ZDB-GENE-050306-9	zgc:113197	3.122	1___5	_23_5
ZDB-GENE-000607-16	bcl7a	ZDB-GENE-050417-65	zgc:110292	5.742	1___5	_2__5
ZDB-GENE-000607-16	bcl7a	ZDB-GENE-050506-24	h2afvl	4.514	1___5	____5
ZDB-GENE-000607-16	bcl7a	ZDB-GENE-050522-252	zgc:112061	3.257	1___5	__3__
ZDB-GENE-000607-16	bcl7a	ZDB-GENE-051030-24	zgc:123019	4.076	1___5	__3__
ZDB-GENE-000607-16	bcl7a	ZDB-GENE-051113-284	zgc:123194	4.503	1___5	____5
ZDB-GENE-000607-16	bcl7a	ZDB-GENE-061013-224	zgc:152899	5.097	1___5	_23__
ZDB-GENE-000607-16	bcl7a	ZDB-GENE-990415-103	hoxb2a	3.314	1___5	____5
ZDB-GENE-000607-16	bcl7a	ZDB-GENE-990415-85	gro1	5.061	1___5	____5
ZDB-GENE-000607-16	bcl7a	ZDB-GENE-991008-16	smarcb1	4.514	1___5	_23_5
ZDB-GENE-001222-1	chx10	ZDB-GENE-001031-1	pax6b	4.369	12345	____5
ZDB-GENE-001222-1	chx10	ZDB-GENE-001127-2	atp1b2a	4.201	12345	____5
ZDB-GENE-001222-1	chx10	ZDB-GENE-010102-1	dcn	3.863	12345	____5
ZDB-GENE-001222-1	chx10	ZDB-GENE-010323-5	papss2	3.611	12345	____5
ZDB-GENE-001222-1	chx10	ZDB-GENE-020125-3	gria2a	3.342	12345	____5
ZDB-GENE-001222-1	chx10	ZDB-GENE-020213-1	mkrn1	3.205	12345	____5
ZDB-GENE-001222-1	chx10	ZDB-GENE-020418-1	ccna2	3.036	12345	_2___
ZDB-GENE-001222-1	chx10	ZDB-GENE-020419-4	mcm3	3.889	12345	____5
ZDB-GENE-001222-1	chx10	ZDB-GENE-020801-2	malt1	4.531	12345	_2___
ZDB-GENE-001222-1	chx10	ZDB-GENE-020806-5	esr1	6.118	12345	_2345
ZDB-GENE-001222-1	chx10	ZDB-GENE-020905-3	msh6	6.303	12345	____5
ZDB-GENE-001222-1	chx10	ZDB-GENE-020916-2	eef2k	3.296	12345	____5
ZDB-GENE-001222-1	chx10	ZDB-GENE-021008-1	foxn1	3.703	12345	_2_45
ZDB-GENE-001222-1	chx10	ZDB-GENE-021115-1	slc11a2	4.932	12345	___4_
ZDB-GENE-001222-1	chx10	ZDB-GENE-021209-1	mcm5	4.834	12345	____5
ZDB-GENE-001222-1	chx10	ZDB-GENE-030131-106	ctsl1a	4.571	12345	____5
ZDB-GENE-001222-1	chx10	ZDB-GENE-030131-1117	yy1	6.773	12345	____5
ZDB-GENE-001222-1	chx10	ZDB-GENE-030131-1226	nqo1	4.316	12345	____5
ZDB-GENE-001222-1	chx10	ZDB-GENE-030131-1334	arg2	5.965	12345	___45
ZDB-GENE-001222-1	chx10	ZDB-GENE-030131-1535	zgc:55404	3.256	12345	_23__
ZDB-GENE-001222-1	chx10	ZDB-GENE-030131-179	zgc:55671	3.233	12345	____5
ZDB-GENE-001222-1	chx10	ZDB-GENE-030131-3187	ap1g1	4.349	12345	__3__
ZDB-GENE-001222-1	chx10	ZDB-GENE-030131-3464	snupn	3.686	12345	_234_
ZDB-GENE-001222-1	chx10	ZDB-GENE-030131-3507	papolb	8.224	12345	__3__
ZDB-GENE-001222-1	chx10	ZDB-GENE-030131-4120	mll5	3.355	12345	__345
ZDB-GENE-001222-1	chx10	ZDB-GENE-030131-5083	psmc4	7.266	12345	____5
ZDB-GENE-001222-1	chx10	ZDB-GENE-030131-666	psmc3	3.001	12345	__3_5
ZDB-GENE-001222-1	chx10	ZDB-GENE-030131-7930	wu:fj41h10	3.161	12345	__3__
ZDB-GENE-001222-1	chx10	ZDB-GENE-030131-8007	zgc:77665	3.467	12345	_2345
ZDB-GENE-001222-1	chx10	ZDB-GENE-030131-823	gnb1	3.327	12345	_2_45
ZDB-GENE-001222-1	chx10	ZDB-GENE-030131-8415	col1a2	3.707	12345	____5
ZDB-GENE-001222-1	chx10	ZDB-GENE-030131-9102	col1a1	3.254	12345	____5
ZDB-GENE-001222-1	chx10	ZDB-GENE-030326-4	hspb1	3.132	12345	____5
ZDB-GENE-001222-1	chx10	ZDB-GENE-030616-135	cacna1d	3.503	12345	__3__
ZDB-GENE-001222-1	chx10	ZDB-GENE-030616-564	rab1a	3.276	12345	____5
ZDB-GENE-001222-1	chx10	ZDB-GENE-030616-583	acin1a	4.021	12345	____5
ZDB-GENE-001222-1	chx10	ZDB-GENE-030616-630	fkbp5	3.924	12345	___45
ZDB-GENE-001222-1	chx10	ZDB-GENE-030707-4	anxa11a	3.961	12345	____5
ZDB-GENE-001222-1	chx10	ZDB-GENE-030804-11	lbr	4.883	12345	____5
ZDB-GENE-001222-1	chx10	ZDB-GENE-030826-34	ndrg1	4.194	12345	____5
ZDB-GENE-001222-1	chx10	ZDB-GENE-031117-1	rbpja	6.211	12345	____5
ZDB-GENE-001222-1	chx10	ZDB-GENE-031222-4	fos	6.389	12345	____5
ZDB-GENE-001222-1	chx10	ZDB-GENE-040116-1	arpc1a	3.552	12345	____5
ZDB-GENE-001222-1	chx10	ZDB-GENE-040309-2	myf6	4.024	12345	____5
ZDB-GENE-001222-1	chx10	ZDB-GENE-040329-2	cbx4	5.748	12345	_2___
ZDB-GENE-001222-1	chx10	ZDB-GENE-040426-1143	atp6v1al	4.932	12345	__3__
ZDB-GENE-001222-1	chx10	ZDB-GENE-040426-1152	zgc:63532	3.331	12345	_23_5
ZDB-GENE-001222-1	chx10	ZDB-GENE-040426-1172	slc25a1	4.181	12345	_2345
ZDB-GENE-001222-1	chx10	ZDB-GENE-040426-1598	zgc:66298	6.243	12345	_2___
ZDB-GENE-001222-1	chx10	ZDB-GENE-040426-1630	upf3b	4.679	12345	_23_5
ZDB-GENE-001222-1	chx10	ZDB-GENE-040426-1802	cnksr1	4.022	12345	_2345
ZDB-GENE-001222-1	chx10	ZDB-GENE-040426-1868	zgc:77759	4.44	12345	____5
ZDB-GENE-001222-1	chx10	ZDB-GENE-040426-2172	junb	9.893	12345	____5
ZDB-GENE-001222-1	chx10	ZDB-GENE-040426-2252	tnfrsf1a	4.33	12345	____5
ZDB-GENE-001222-1	chx10	ZDB-GENE-040426-2308	six1	3.44	12345	____5
ZDB-GENE-001222-1	chx10	ZDB-GENE-040426-2401	pabpn1	6.164	12345	__3__
ZDB-GENE-001222-1	chx10	ZDB-GENE-040426-2605	eif2b2	4.122	12345	__3__
ZDB-GENE-001222-1	chx10	ZDB-GENE-040426-2666	junbl	8.887	12345	___45
ZDB-GENE-001222-1	chx10	ZDB-GENE-040426-2761	apex1	6.886	12345	____5
ZDB-GENE-001222-1	chx10	ZDB-GENE-040426-2855	gnb1l	3.327	12345	_2_45
ZDB-GENE-001222-1	chx10	ZDB-GENE-040426-2931	krt15	4.549	12345	____5
ZDB-GENE-001222-1	chx10	ZDB-GENE-040426-710	zgc:55429	4.733	12345	_23_5
ZDB-GENE-001222-1	chx10	ZDB-GENE-040426-970	zgc:56294	3.655	12345	12345
ZDB-GENE-001222-1	chx10	ZDB-GENE-040426-997	ercc2	6.434	12345	_2___
ZDB-GENE-001222-1	chx10	ZDB-GENE-040625-88	zgc:86877	3.744	12345	__3__
ZDB-GENE-001222-1	chx10	ZDB-GENE-040704-59	zgc:92357	4.794	12345	_2345
ZDB-GENE-001222-1	chx10	ZDB-GENE-040718-197	zgc:92851	3.599	12345	___45
ZDB-GENE-001222-1	chx10	ZDB-GENE-040718-255	rel	4.099	12345	___45
ZDB-GENE-001222-1	chx10	ZDB-GENE-040718-463	zgc:92605	3.986	12345	____5
ZDB-GENE-001222-1	chx10	ZDB-GENE-040801-121	camk2db	3.262	12345	_2___
ZDB-GENE-001222-1	chx10	ZDB-GENE-040801-125	fam49a	4.303	12345	____5
ZDB-GENE-001222-1	chx10	ZDB-GENE-040801-180	zgc:92534	3.393	12345	_2345
ZDB-GENE-001222-1	chx10	ZDB-GENE-040801-79	zgc:101113	3.829	12345	__3__
ZDB-GENE-001222-1	chx10	ZDB-GENE-040805-1	braf	4.942	12345	____5
ZDB-GENE-001222-1	chx10	ZDB-GENE-040808-42	zgc:100952	3.404	12345	_23__
ZDB-GENE-001222-1	chx10	ZDB-GENE-040818-1	stat5.2	4.16	12345	____5
ZDB-GENE-001222-1	chx10	ZDB-GENE-040822-40	zgc:92010	3.494	12345	_2___
ZDB-GENE-001222-1	chx10	ZDB-GENE-040912-185	zgc:86648	4.462	12345	_2345
ZDB-GENE-001222-1	chx10	ZDB-GENE-040927-10	zgc:103672	3.22	12345	__34_
ZDB-GENE-001222-1	chx10	ZDB-GENE-041010-201	hsd17b10	3.1	12345	_23__
ZDB-GENE-001222-1	chx10	ZDB-GENE-041014-1	met	7.962	12345	___4_
ZDB-GENE-001222-1	chx10	ZDB-GENE-041014-257	si:dkey-199i12.4	3.579	12345	12345
ZDB-GENE-001222-1	chx10	ZDB-GENE-050306-25	zgc:110533	4.053	12345	____5
ZDB-GENE-001222-1	chx10	ZDB-GENE-050417-363	zgc:109868	4.609	12345	_2___
ZDB-GENE-001222-1	chx10	ZDB-GENE-050417-466	zgc:110585	3.3	12345	____5
ZDB-GENE-001222-1	chx10	ZDB-GENE-050506-95	si:dkeyp-113d7.4	4.609	12345	_2___
ZDB-GENE-001222-1	chx10	ZDB-GENE-050522-316	zgc:112409	3.297	12345	__3__
ZDB-GENE-001222-1	chx10	ZDB-GENE-050522-386	zgc:112333	3.835	12345	___45
ZDB-GENE-001222-1	chx10	ZDB-GENE-060421-952	zgc:136699	4.932	12345	___4_
ZDB-GENE-001222-1	chx10	ZDB-GENE-060503-562	si:dkeyp-92c9.3	4.588	12345	12345
ZDB-GENE-001222-1	chx10	ZDB-GENE-060512-329	zgc:136584	3.018	12345	_23__
ZDB-GENE-001222-1	chx10	ZDB-GENE-060512-98	zgc:136500	3.167	12345	__3_5
ZDB-GENE-001222-1	chx10	ZDB-GENE-060929-504	zgc:154062	3.67	12345	____5
ZDB-GENE-001222-1	chx10	ZDB-GENE-061013-612	zgc:153746	3.726	12345	____5
ZDB-GENE-001222-1	chx10	ZDB-GENE-061027-74	zgc:153750	4.566	12345	____5
ZDB-GENE-001222-1	chx10	ZDB-GENE-061215-29	zgc:158157	6.474	12345	__3_5
ZDB-GENE-001222-1	chx10	ZDB-GENE-070112-882	zgc:158604	5.072	12345	_2345
ZDB-GENE-001222-1	chx10	ZDB-GENE-980526-265	myog	3.83	12345	___45
ZDB-GENE-001222-1	chx10	ZDB-GENE-980526-304	ikzf1	3.769	12345	__3__
ZDB-GENE-001222-1	chx10	ZDB-GENE-980526-486	stom	3.471	12345	12__5
ZDB-GENE-001222-1	chx10	ZDB-GENE-980526-487	cfb	3.767	12345	____5
ZDB-GENE-001222-1	chx10	ZDB-GENE-980526-70	hoxb5a	3.736	12345	_23__
ZDB-GENE-001222-1	chx10	ZDB-GENE-980528-2059	bmp4	3.487	12345	____5
ZDB-GENE-001222-1	chx10	ZDB-GENE-990415-152	max	4.475	12345	_2___
ZDB-GENE-001222-1	chx10	ZDB-GENE-990415-163	mef2a	5.451	12345	__3__
ZDB-GENE-001222-1	chx10	ZDB-GENE-990415-268	thrb	4.409	12345	_2__5
ZDB-GENE-001222-1	chx10	ZDB-GENE-990415-270	tp53	4.381	12345	___4_
ZDB-GENE-001222-1	chx10	ZDB-GENE-991110-22	cki	4.609	12345	_2___
ZDB-GENE-001222-1	chx10	ZDB-GENE-991111-5	mest	3.304	12345	_2345
ZDB-GENE-001222-1	chx10	ZDB-GENE-991207-22	jup	5.584	12345	___45
ZDB-GENE-010306-1	cyp11a1	ZDB-GENE-001120-3	star	6.364	1____	____5
ZDB-GENE-010306-1	cyp11a1	ZDB-GENE-001201-1	vtg1	3.177	1____	___4_
ZDB-GENE-010306-1	cyp11a1	ZDB-GENE-010131-8	ctsd	3.539	1____	____5
ZDB-GENE-010306-1	cyp11a1	ZDB-GENE-020114-1	ptk2.1	3.425	1____	____5
ZDB-GENE-010306-1	cyp11a1	ZDB-GENE-021031-2	arcn1	3.573	1____	____5
ZDB-GENE-010306-1	cyp11a1	ZDB-GENE-030131-1233	uap1	3.002	1____	____5
ZDB-GENE-010306-1	cyp11a1	ZDB-GENE-030131-179	zgc:55671	3.955	1____	____5
ZDB-GENE-010306-1	cyp11a1	ZDB-GENE-030131-3085	eif2s2	3.972	1____	____5
ZDB-GENE-010306-1	cyp11a1	ZDB-GENE-030131-5074	wu:fe37g01	4.004	1____	_234_
ZDB-GENE-010306-1	cyp11a1	ZDB-GENE-030131-5552	eif2s3	4.499	1____	_23__
ZDB-GENE-010306-1	cyp11a1	ZDB-GENE-030131-5906	gclm	5.78	1____	____5
ZDB-GENE-010306-1	cyp11a1	ZDB-GENE-030131-5938	c20orf24	3.476	1____	_2345
ZDB-GENE-010306-1	cyp11a1	ZDB-GENE-030131-5990	wtap	4.167	1____	__3__
ZDB-GENE-010306-1	cyp11a1	ZDB-GENE-030131-6497	map4k5	3.499	1____	____5
ZDB-GENE-010306-1	cyp11a1	ZDB-GENE-030131-7166	syvn1	4.628	1____	_2345
ZDB-GENE-010306-1	cyp11a1	ZDB-GENE-030131-8227	mrpl3	6.909	1____	_234_
ZDB-GENE-010306-1	cyp11a1	ZDB-GENE-030131-8247	c20orf149l	3.011	1____	____5
ZDB-GENE-010306-1	cyp11a1	ZDB-GENE-030326-1	dlst	4.684	1____	__3__
ZDB-GENE-010306-1	cyp11a1	ZDB-GENE-031006-1	idh1	5.704	1____	___4_
ZDB-GENE-010306-1	cyp11a1	ZDB-GENE-031105-2	cyc1	5.33	1____	_2345
ZDB-GENE-010306-1	cyp11a1	ZDB-GENE-040426-1244	zgc:63702	4.032	1____	__34_
ZDB-GENE-010306-1	cyp11a1	ZDB-GENE-040426-1302	tmed5	3.619	1____	____5
ZDB-GENE-010306-1	cyp11a1	ZDB-GENE-040426-1450	zgc:65875	3.448	1____	_2__5
ZDB-GENE-010306-1	cyp11a1	ZDB-GENE-040426-1589	zgc:66282	5.901	1____	_2__5
ZDB-GENE-010306-1	cyp11a1	ZDB-GENE-040426-1750	chmp7	3.302	1____	_23_5
ZDB-GENE-010306-1	cyp11a1	ZDB-GENE-040426-2113	cmpk	3.04	1____	____5
ZDB-GENE-010306-1	cyp11a1	ZDB-GENE-040426-2386	trspap1	5.781	1____	____5
ZDB-GENE-010306-1	cyp11a1	ZDB-GENE-040426-2396	slc25a25	3.055	1____	___45
ZDB-GENE-010306-1	cyp11a1	ZDB-GENE-040426-782	zgc:55696	3.341	1____	__3__
ZDB-GENE-010306-1	cyp11a1	ZDB-GENE-040426-938	bcs1l	5.693	1____	__3_5
ZDB-GENE-010306-1	cyp11a1	ZDB-GENE-040608-1	flj32675	7.211	1____	123__
ZDB-GENE-010306-1	cyp11a1	ZDB-GENE-040718-175	zgc:92883	4.966	1____	____5
ZDB-GENE-010306-1	cyp11a1	ZDB-GENE-040718-179	zgc:92878	4.324	1____	__3__
ZDB-GENE-010306-1	cyp11a1	ZDB-GENE-040718-385	zgc:92203	3.461	1____	_234_
ZDB-GENE-010306-1	cyp11a1	ZDB-GENE-040718-98	zgc:92702	5.108	1____	____5
ZDB-GENE-010306-1	cyp11a1	ZDB-GENE-040808-42	zgc:100952	5.486	1____	_23__
ZDB-GENE-010306-1	cyp11a1	ZDB-GENE-040912-37	zgc:103495	3.38	1____	__3__
ZDB-GENE-010306-1	cyp11a1	ZDB-GENE-041010-125	zgc:103456	7.377	1____	___45
ZDB-GENE-010306-1	cyp11a1	ZDB-GENE-041010-5	park7	4.916	1____	__3__
ZDB-GENE-010306-1	cyp11a1	ZDB-GENE-041114-24	rpia	4.184	1____	__3__
ZDB-GENE-010306-1	cyp11a1	ZDB-GENE-041114-71	zgc:101877	4.931	1____	_234_
ZDB-GENE-010306-1	cyp11a1	ZDB-GENE-041114-83	ftsj1	4.722	1____	__3_5
ZDB-GENE-010306-1	cyp11a1	ZDB-GENE-041124-3	ext2	3.427	1____	____5
ZDB-GENE-010306-1	cyp11a1	ZDB-GENE-041212-67	zgc:101540	3.13	1____	_23__
ZDB-GENE-010306-1	cyp11a1	ZDB-GENE-050417-27	exosc2	4.791	1____	__3__
ZDB-GENE-010306-1	cyp11a1	ZDB-GENE-050522-386	zgc:112333	5.286	1____	___45
ZDB-GENE-010306-1	cyp11a1	ZDB-GENE-050522-450	zgc:112267	4.86	1____	____5
ZDB-GENE-010306-1	cyp11a1	ZDB-GENE-050604-1	cyp3a65	4.718	1____	__34_
ZDB-GENE-010306-1	cyp11a1	ZDB-GENE-051030-30	zgc:123180	3.907	1____	____5
ZDB-GENE-010306-1	cyp11a1	ZDB-GENE-060421-3113	zgc:136465	3.911	1____	__3__
ZDB-GENE-010306-1	cyp11a1	ZDB-GENE-070103-2	hs6st1b	3.977	1____	__34_
ZDB-GENE-010306-1	cyp11a1	ZDB-GENE-070112-732	zgc:158605	3.583	1____	_2___
ZDB-GENE-010306-1	cyp11a1	ZDB-GENE-980526-531	rarga	4.984	1____	____5
ZDB-GENE-011108-1	efna3	ZDB-GENE-040426-1203	zgc:63635	3.792	12345	12345
ZDB-GENE-011108-1	efna3	ZDB-GENE-040426-1802	cnksr1	3.792	12345	_2345
ZDB-GENE-011219-1	cyp1a	ZDB-GENE-000921-2	pdp2	4.097	12345	__3__
ZDB-GENE-011219-1	cyp1a	ZDB-GENE-020415-2	calm2b	6.425	12345	_23_5
ZDB-GENE-011219-1	cyp1a	ZDB-GENE-030131-1229	acta2	3.081	12345	____5
ZDB-GENE-011219-1	cyp1a	ZDB-GENE-030131-3158	slc2a1	3.158	12345	_2___
ZDB-GENE-011219-1	cyp1a	ZDB-GENE-030131-527	calm3b	6.425	12345	_23_5
ZDB-GENE-011219-1	cyp1a	ZDB-GENE-030131-5455	zgc:55492	3.863	12345	____5
ZDB-GENE-011219-1	cyp1a	ZDB-GENE-030131-5493	pdia4	5.448	12345	____5
ZDB-GENE-011219-1	cyp1a	ZDB-GENE-030131-5590	calm3a	6.425	12345	_23_5
ZDB-GENE-011219-1	cyp1a	ZDB-GENE-030131-6240	zgc:56011	3.279	12345	____5
ZDB-GENE-011219-1	cyp1a	ZDB-GENE-030131-6459	cap1	3.517	12345	_2345
ZDB-GENE-011219-1	cyp1a	ZDB-GENE-030131-8308	calm1a	6.425	12345	_23_5
ZDB-GENE-011219-1	cyp1a	ZDB-GENE-030804-2	calm1b	6.425	12345	_23_5
ZDB-GENE-011219-1	cyp1a	ZDB-GENE-030804-28	sult1st3	3.414	12345	___4_
ZDB-GENE-011219-1	cyp1a	ZDB-GENE-030804-3	calm2a	6.425	12345	_23_5
ZDB-GENE-011219-1	cyp1a	ZDB-GENE-031001-11	hspa5	5.484	12345	____5
ZDB-GENE-011219-1	cyp1a	ZDB-GENE-031002-1	hsp90b1	3.466	12345	____5
ZDB-GENE-011219-1	cyp1a	ZDB-GENE-031006-1	idh1	4.447	12345	___4_
ZDB-GENE-011219-1	cyp1a	ZDB-GENE-040329-3	mao	3.451	12345	___45
ZDB-GENE-011219-1	cyp1a	ZDB-GENE-040426-1226	zgc:63669	3.885	12345	_2___
ZDB-GENE-011219-1	cyp1a	ZDB-GENE-040426-1312	ero1l	3.159	12345	____5
ZDB-GENE-011219-1	cyp1a	ZDB-GENE-040426-1374	chmp5	5.41	12345	____5
ZDB-GENE-011219-1	cyp1a	ZDB-GENE-040426-1426	surf4	5.557	12345	___45
ZDB-GENE-011219-1	cyp1a	ZDB-GENE-040426-2401	pabpn1	3.282	12345	__3__
ZDB-GENE-011219-1	cyp1a	ZDB-GENE-040426-2564	zgc:77002	3.264	12345	____5
ZDB-GENE-011219-1	cyp1a	ZDB-GENE-040426-990	wdr45	3.119	12345	_2345
ZDB-GENE-011219-1	cyp1a	ZDB-GENE-040625-35	zgc:86709	3.373	12345	____5
ZDB-GENE-011219-1	cyp1a	ZDB-GENE-040718-385	zgc:92203	4.046	12345	_234_
ZDB-GENE-011219-1	cyp1a	ZDB-GENE-040801-90	dnajb1	3.923	12345	__3__
ZDB-GENE-011219-1	cyp1a	ZDB-GENE-041010-66	zgc:103538	3.747	12345	____5
ZDB-GENE-011219-1	cyp1a	ZDB-GENE-041014-321	si:dkey-164k19.1	3.822	12345	__3__
ZDB-GENE-011219-1	cyp1a	ZDB-GENE-041114-67	zgc:101897	4.087	12345	__34_
ZDB-GENE-011219-1	cyp1a	ZDB-GENE-041212-67	zgc:101540	3.414	12345	_23__
ZDB-GENE-011219-1	cyp1a	ZDB-GENE-050208-329	si:dkey-102c8.2	4.257	12345	____5
ZDB-GENE-011219-1	cyp1a	ZDB-GENE-050522-116	zgc:110010	4.26	12345	_2345
ZDB-GENE-011219-1	cyp1a	ZDB-GENE-050522-90	zgc:110436	3.427	12345	____5
ZDB-GENE-011219-1	cyp1a	ZDB-GENE-050604-1	cyp3a65	5.506	12345	__34_
ZDB-GENE-011219-1	cyp1a	ZDB-GENE-051030-75	zgc:123218	3.787	12345	____5
ZDB-GENE-011219-1	cyp1a	ZDB-GENE-060825-63	zgc:153378	5.418	12345	__345
ZDB-GENE-011219-1	cyp1a	ZDB-GENE-990415-44	cyp26a1	4.133	12345	____5
ZDB-GENE-020122-3	meis4.1a	ZDB-GENE-000328-3	fzd8a	3.058	1____	_2___
ZDB-GENE-020122-3	meis4.1a	ZDB-GENE-000403-1	axin1	3.385	1____	____5
ZDB-GENE-020122-3	meis4.1a	ZDB-GENE-000403-2	axin2	3.385	1____	_2__5
ZDB-GENE-020122-3	meis4.1a	ZDB-GENE-000405-1	pbx1a	13.328	1____	____5
ZDB-GENE-020122-3	meis4.1a	ZDB-GENE-010131-8	ctsd	4.361	1____	____5
ZDB-GENE-020122-3	meis4.1a	ZDB-GENE-020802-2	tagln2	3.869	1____	____5
ZDB-GENE-020122-3	meis4.1a	ZDB-GENE-030131-1796	si:dkeyp-89d7.1	3.652	1____	____5
ZDB-GENE-020122-3	meis4.1a	ZDB-GENE-030131-542	cnn2	3.869	1____	____5
ZDB-GENE-020122-3	meis4.1a	ZDB-GENE-030723-2	nfe2l2	5.097	1____	_2345
ZDB-GENE-020122-3	meis4.1a	ZDB-GENE-030820-3	tshz1	4.015	1____	__3__
ZDB-GENE-020122-3	meis4.1a	ZDB-GENE-030909-5	aktip	3.297	1____	____5
ZDB-GENE-020122-3	meis4.1a	ZDB-GENE-040426-2012	wdr24	3.027	1____	12345
ZDB-GENE-020122-3	meis4.1a	ZDB-GENE-040426-2032	pcqap	3.373	1____	____5
ZDB-GENE-020122-3	meis4.1a	ZDB-GENE-040426-2049	zgc:76925	3.241	1____	__345
ZDB-GENE-020122-3	meis4.1a	ZDB-GENE-040426-2372	gatad2a	3.502	1____	____5
ZDB-GENE-020122-3	meis4.1a	ZDB-GENE-040426-2707	hnrpl	3.655	1____	_2___
ZDB-GENE-020122-3	meis4.1a	ZDB-GENE-040426-2741	cdk2	3.41	1____	____5
ZDB-GENE-020122-3	meis4.1a	ZDB-GENE-040426-2749	golga5	4.734	1____	_23__
ZDB-GENE-020122-3	meis4.1a	ZDB-GENE-040426-2818	rap2b	3.297	1____	__3__
ZDB-GENE-020122-3	meis4.1a	ZDB-GENE-040426-2887	cul1b	4.41	1____	_2__5
ZDB-GENE-020122-3	meis4.1a	ZDB-GENE-040426-2951	crkl	3.652	1____	____5
ZDB-GENE-020122-3	meis4.1a	ZDB-GENE-040426-896	zgc:56093	4.807	1____	____5
ZDB-GENE-020122-3	meis4.1a	ZDB-GENE-040608-1	flj32675	3.733	1____	123__
ZDB-GENE-020122-3	meis4.1a	ZDB-GENE-040718-162	zgc:92903	3.012	1____	____5
ZDB-GENE-020122-3	meis4.1a	ZDB-GENE-040801-202	zgc:92417	4.763	1____	__3__
ZDB-GENE-020122-3	meis4.1a	ZDB-GENE-041010-9	cpt1al	3.652	1____	____5
ZDB-GENE-020122-3	meis4.1a	ZDB-GENE-041219-1	sfrs6	3.385	1____	__345
ZDB-GENE-020122-3	meis4.1a	ZDB-GENE-050302-15	dock7	3.058	1____	__3_5
ZDB-GENE-020122-3	meis4.1a	ZDB-GENE-050417-118	zgc:110225	3.114	1____	_23__
ZDB-GENE-020122-3	meis4.1a	ZDB-GENE-051120-138	smyd3	3.181	1____	__3__
ZDB-GENE-020122-3	meis4.1a	ZDB-GENE-060929-508	zgc:154057	3.888	1____	_23__
ZDB-GENE-020122-3	meis4.1a	ZDB-GENE-061103-289	zgc:154046	3.12	1____	____5
ZDB-GENE-020122-3	meis4.1a	ZDB-GENE-980526-466	sox11b	4.3	1____	____5
ZDB-GENE-020122-3	meis4.1a	ZDB-GENE-990415-113	hoxc6a	6.205	1____	__3__
ZDB-GENE-020122-3	meis4.1a	ZDB-GENE-990910-11	mitfa	3.801	1____	____5
ZDB-GENE-020122-4	meis4.1b	ZDB-GENE-000405-1	pbx1a	6.591	1____	____5
ZDB-GENE-020122-4	meis4.1b	ZDB-GENE-010131-8	ctsd	6.28	1____	____5
ZDB-GENE-020424-1	mtf1	ZDB-GENE-040805-1	braf	3.275	12345	____5
ZDB-GENE-020424-1	mtf1	ZDB-GENE-040912-42	acot7	3.485	12345	12345
ZDB-GENE-030131-1057	exoc1	ZDB-GENE-040426-1627	zgc:66385	3.232	12345	____5
ZDB-GENE-030131-2884	dnaja2l	ZDB-GENE-000329-1	bactin1	4.661	12___	_23_5
ZDB-GENE-030131-2884	dnaja2l	ZDB-GENE-011018-2	cct6a	5.449	12___	_23__
ZDB-GENE-030131-2884	dnaja2l	ZDB-GENE-020415-2	calm2b	4.298	12___	_23_5
ZDB-GENE-030131-2884	dnaja2l	ZDB-GENE-020419-30	ddx19	5.924	12___	__3_5
ZDB-GENE-030131-2884	dnaja2l	ZDB-GENE-020419-6	cct2	6.296	12___	_2345
ZDB-GENE-030131-2884	dnaja2l	ZDB-GENE-020905-3	msh6	5.091	12___	____5
ZDB-GENE-030131-2884	dnaja2l	ZDB-GENE-030109-2	ruvbl1	10.171	12___	___4_
ZDB-GENE-030131-2884	dnaja2l	ZDB-GENE-030131-2025	rpl10a	3.059	12___	__3__
ZDB-GENE-030131-2884	dnaja2l	ZDB-GENE-030131-2784	zgc:73237	3.385	12___	____5
ZDB-GENE-030131-2884	dnaja2l	ZDB-GENE-030131-304	psmc6	7.239	12___	____5
ZDB-GENE-030131-2884	dnaja2l	ZDB-GENE-030131-306	mak10	3.93	12___	_2___
ZDB-GENE-030131-2884	dnaja2l	ZDB-GENE-030131-3464	snupn	3.322	12___	_234_
ZDB-GENE-030131-2884	dnaja2l	ZDB-GENE-030131-378	zfr	3.554	12___	__3__
ZDB-GENE-030131-2884	dnaja2l	ZDB-GENE-030131-4195	zgc:55512	3.433	12___	____5
ZDB-GENE-030131-2884	dnaja2l	ZDB-GENE-030131-4286	rpn1	3.481	12___	____5
ZDB-GENE-030131-2884	dnaja2l	ZDB-GENE-030131-4317	cops4	3.06	12___	____5
ZDB-GENE-030131-2884	dnaja2l	ZDB-GENE-030131-488	zgc:56334	3.3	12___	_23__
ZDB-GENE-030131-2884	dnaja2l	ZDB-GENE-030131-5063	zgc:55768	3.865	12___	__345
ZDB-GENE-030131-2884	dnaja2l	ZDB-GENE-030131-5083	psmc4	4.665	12___	____5
ZDB-GENE-030131-2884	dnaja2l	ZDB-GENE-030131-527	calm3b	4.298	12___	_23_5
ZDB-GENE-030131-2884	dnaja2l	ZDB-GENE-030131-5408	vcp	5.7	12___	__3__
ZDB-GENE-030131-2884	dnaja2l	ZDB-GENE-030131-5455	zgc:55492	5.881	12___	____5
ZDB-GENE-030131-2884	dnaja2l	ZDB-GENE-030131-551	zgc:56340	3.678	12___	__3__
ZDB-GENE-030131-2884	dnaja2l	ZDB-GENE-030131-5532	mapkapk2	3.003	12___	____5
ZDB-GENE-030131-2884	dnaja2l	ZDB-GENE-030131-5541	psmd7	3.2	12___	____5
ZDB-GENE-030131-2884	dnaja2l	ZDB-GENE-030131-5590	calm3a	4.298	12___	_23_5
ZDB-GENE-030131-2884	dnaja2l	ZDB-GENE-030131-6422	hnrpu	4.403	12___	__34_
ZDB-GENE-030131-2884	dnaja2l	ZDB-GENE-030131-6547	psmc5	8.02	12___	____5
ZDB-GENE-030131-2884	dnaja2l	ZDB-GENE-030131-666	psmc3	3.072	12___	__3_5
ZDB-GENE-030131-2884	dnaja2l	ZDB-GENE-030131-6689	seh1l	4.778	12___	__3__
ZDB-GENE-030131-2884	dnaja2l	ZDB-GENE-030131-7452	g3bp1	3.298	12___	____5
ZDB-GENE-030131-2884	dnaja2l	ZDB-GENE-030131-7741	zgc:65894	3.013	12___	____5
ZDB-GENE-030131-2884	dnaja2l	ZDB-GENE-030131-7949	supt6h	5.015	12___	__3__
ZDB-GENE-030131-2884	dnaja2l	ZDB-GENE-030131-8308	calm1a	4.43	12___	_23_5
ZDB-GENE-030131-2884	dnaja2l	ZDB-GENE-030131-8625	tubb2c	4.019	12___	____5
ZDB-GENE-030131-2884	dnaja2l	ZDB-GENE-030131-8708	rps15a	4.381	12___	__3__
ZDB-GENE-030131-2884	dnaja2l	ZDB-GENE-030131-9034	rpl4	5.026	12___	____5
ZDB-GENE-030131-2884	dnaja2l	ZDB-GENE-030131-9167	tuba8l	3.1	12___	____5
ZDB-GENE-030131-2884	dnaja2l	ZDB-GENE-030131-9670	nhp2l1	3.691	12___	_2___
ZDB-GENE-030131-2884	dnaja2l	ZDB-GENE-030131-977	cct5	8.31	12___	___45
ZDB-GENE-030131-2884	dnaja2l	ZDB-GENE-030131-984	psmd11b	6.17	12___	____5
ZDB-GENE-030131-2884	dnaja2l	ZDB-GENE-030605-1	smarca4	3.301	12___	____5
ZDB-GENE-030131-2884	dnaja2l	ZDB-GENE-030616-541	kpna3	3.394	12___	__3__
ZDB-GENE-030131-2884	dnaja2l	ZDB-GENE-030616-72	ube2a	6.316	12___	__3__
ZDB-GENE-030131-2884	dnaja2l	ZDB-GENE-030804-2	calm1b	4.298	12___	_23_5
ZDB-GENE-030131-2884	dnaja2l	ZDB-GENE-030804-3	calm2a	4.298	12___	_23_5
ZDB-GENE-030131-2884	dnaja2l	ZDB-GENE-030826-35	cugbp2	3.377	12___	__3_5
ZDB-GENE-030131-2884	dnaja2l	ZDB-GENE-030912-10	hcfc1	4.216	12___	____5
ZDB-GENE-030131-2884	dnaja2l	ZDB-GENE-031030-2	eif4a1a	6.577	12___	____5
ZDB-GENE-030131-2884	dnaja2l	ZDB-GENE-031110-4	tubb5	8.031	12___	____5
ZDB-GENE-030131-2884	dnaja2l	ZDB-GENE-031118-110	itgb4bp4	5.114	12___	____5
ZDB-GENE-030131-2884	dnaja2l	ZDB-GENE-031118-188	zgc:63565	4.257	12___	__3__
ZDB-GENE-030131-2884	dnaja2l	ZDB-GENE-040121-1	mapk3	4.499	12___	____5
ZDB-GENE-030131-2884	dnaja2l	ZDB-GENE-040426-1180	zgc:63593	5.86	12___	____5
ZDB-GENE-030131-2884	dnaja2l	ZDB-GENE-040426-1327	psmc2	7.402	12___	_23_5
ZDB-GENE-030131-2884	dnaja2l	ZDB-GENE-040426-1419	zgc:65782	3.107	12___	__3__
ZDB-GENE-030131-2884	dnaja2l	ZDB-GENE-040426-1421	cct4	4.255	12___	__3_5
ZDB-GENE-030131-2884	dnaja2l	ZDB-GENE-040426-1494	rer1	3.214	12___	____5
ZDB-GENE-030131-2884	dnaja2l	ZDB-GENE-040426-1547	tial1	4.491	12___	___4_
ZDB-GENE-030131-2884	dnaja2l	ZDB-GENE-040426-2194	zgc:77139	4.768	12___	_2_45
ZDB-GENE-030131-2884	dnaja2l	ZDB-GENE-040426-2229	eif5a	3.452	12___	_2___
ZDB-GENE-030131-2884	dnaja2l	ZDB-GENE-040426-2706	sfrs2	3.068	12___	___4_
ZDB-GENE-030131-2884	dnaja2l	ZDB-GENE-040426-2832	hspa4l	10.023	12___	____5
ZDB-GENE-030131-2884	dnaja2l	ZDB-GENE-040426-2860	zgc:55760	3.307	12___	____5
ZDB-GENE-030131-2884	dnaja2l	ZDB-GENE-040426-703	wdsof1	4.4	12___	____5
ZDB-GENE-030131-2884	dnaja2l	ZDB-GENE-040426-810	psmd1	3.228	12___	____5
ZDB-GENE-030131-2884	dnaja2l	ZDB-GENE-040426-915	eif4a3	3.357	12___	__3_5
ZDB-GENE-030131-2884	dnaja2l	ZDB-GENE-040618-2	psmb1	7.75	12___	____5
ZDB-GENE-030131-2884	dnaja2l	ZDB-GENE-040625-120	zgc:86799	4.676	12___	____5
ZDB-GENE-030131-2884	dnaja2l	ZDB-GENE-040625-25	eif2b1	3.037	12___	__3__
ZDB-GENE-030131-2884	dnaja2l	ZDB-GENE-040625-69	psmc1b	4.223	12___	_2345
ZDB-GENE-030131-2884	dnaja2l	ZDB-GENE-040718-10	pls3	3.331	12___	_2___
ZDB-GENE-030131-2884	dnaja2l	ZDB-GENE-040718-175	zgc:92883	5.118	12___	____5
ZDB-GENE-030131-2884	dnaja2l	ZDB-GENE-040718-274	zgc:92795	4.7	12___	__3__
ZDB-GENE-030131-2884	dnaja2l	ZDB-GENE-040718-294	zgc:92770	3.879	12___	__3__
ZDB-GENE-030131-2884	dnaja2l	ZDB-GENE-040801-15	zgc:92726	8.102	12___	_234_
ZDB-GENE-030131-2884	dnaja2l	ZDB-GENE-040801-234	zgc:92026	3.351	12___	____5
ZDB-GENE-030131-2884	dnaja2l	ZDB-GENE-040801-90	dnajb1	5.881	12___	__3__
ZDB-GENE-030131-2884	dnaja2l	ZDB-GENE-041010-220	gpd1l	3.547	12___	_2345
ZDB-GENE-030131-2884	dnaja2l	ZDB-GENE-041114-83	ftsj1	3.877	12___	__3_5
ZDB-GENE-030131-2884	dnaja2l	ZDB-GENE-041121-9	zgc:101761	3.401	12___	____5
ZDB-GENE-030131-2884	dnaja2l	ZDB-GENE-050302-15	dock7	4.011	12___	__3_5
ZDB-GENE-030131-2884	dnaja2l	ZDB-GENE-050411-10	im:6892314	3.488	12___	____5
ZDB-GENE-030131-2884	dnaja2l	ZDB-GENE-050417-96	psmd4l	6.146	12___	____5
ZDB-GENE-030131-2884	dnaja2l	ZDB-GENE-050506-95	si:dkeyp-113d7.4	3.975	12___	_2___
ZDB-GENE-030131-2884	dnaja2l	ZDB-GENE-050512-2	farsa	3.502	12___	__3_5
ZDB-GENE-030131-2884	dnaja2l	ZDB-GENE-050522-468	zgc:110731	3.821	12___	_2_4_
ZDB-GENE-030131-2884	dnaja2l	ZDB-GENE-050626-124	metap1	3.064	12___	_2___
ZDB-GENE-030131-2884	dnaja2l	ZDB-GENE-050706-188	zgc:109885	5.023	12___	_2___
ZDB-GENE-030131-2884	dnaja2l	ZDB-GENE-051113-284	zgc:123194	3.013	12___	____5
ZDB-GENE-030131-2884	dnaja2l	ZDB-GENE-060331-121	zgc:136896	5.624	12___	__3__
ZDB-GENE-030131-2884	dnaja2l	ZDB-GENE-060503-915	aytl2	3.03	12___	____5
ZDB-GENE-030131-2884	dnaja2l	ZDB-GENE-060929-508	zgc:154057	3.326	12___	_23__
ZDB-GENE-030131-2884	dnaja2l	ZDB-GENE-061110-31	zgc:154082	3.699	12___	_23_5
ZDB-GENE-030131-2884	dnaja2l	ZDB-GENE-980605-9	hip2	3.063	12___	___45
ZDB-GENE-030131-2884	dnaja2l	ZDB-GENE-990415-52	ef1a	5.023	12___	_2___
ZDB-GENE-030131-4600	dgat1	ZDB-GENE-030131-306	mak10	3.468	12345	_2___
ZDB-GENE-030131-4600	dgat1	ZDB-GENE-030131-4286	rpn1	3.476	12345	____5
ZDB-GENE-030131-4600	dgat1	ZDB-GENE-030131-5499	cndp2	6.807	12345	____5
ZDB-GENE-030131-4600	dgat1	ZDB-GENE-030131-6093	alg1	5.751	12345	_23__
ZDB-GENE-030131-4600	dgat1	ZDB-GENE-030131-7059	serpinb1l3	4.369	12345	__3__
ZDB-GENE-030131-4600	dgat1	ZDB-GENE-030131-8335	tmed3	3.286	12345	____5
ZDB-GENE-030131-4600	dgat1	ZDB-GENE-030131-899	acadvl	3.714	12345	__3__
ZDB-GENE-030131-4600	dgat1	ZDB-GENE-031001-11	hspa5	5.508	12345	____5
ZDB-GENE-030131-4600	dgat1	ZDB-GENE-031002-1	hsp90b1	3.616	12345	____5
ZDB-GENE-030131-4600	dgat1	ZDB-GENE-031006-1	idh1	4.546	12345	___4_
ZDB-GENE-030131-4600	dgat1	ZDB-GENE-031113-9	dnajb11	5.46	12345	____5
ZDB-GENE-030131-4600	dgat1	ZDB-GENE-040426-1302	tmed5	3.05	12345	____5
ZDB-GENE-030131-4600	dgat1	ZDB-GENE-040426-1350	c6orf83	4.221	12345	__3_5
ZDB-GENE-030131-4600	dgat1	ZDB-GENE-040426-1426	surf4	9.367	12345	___45
ZDB-GENE-030131-4600	dgat1	ZDB-GENE-040426-1460	zgc:65888	3.513	12345	_2__5
ZDB-GENE-030131-4600	dgat1	ZDB-GENE-040426-1945	acadm	3.255	12345	__3__
ZDB-GENE-030131-4600	dgat1	ZDB-GENE-040426-2553	np	4.223	12345	____5
ZDB-GENE-030131-4600	dgat1	ZDB-GENE-040426-2793	derl1	8.878	12345	__3_5
ZDB-GENE-030131-4600	dgat1	ZDB-GENE-040426-2807	pgd	6.255	12345	__345
ZDB-GENE-030131-4600	dgat1	ZDB-GENE-040426-959	atp5s	3.261	12345	__3__
ZDB-GENE-030131-4600	dgat1	ZDB-GENE-040426-990	wdr45	4.494	12345	_2345
ZDB-GENE-030131-4600	dgat1	ZDB-GENE-040718-158	zgc:92327	6.356	12345	____5
ZDB-GENE-030131-4600	dgat1	ZDB-GENE-040718-207	zgc:92833	3.209	12345	_2__5
ZDB-GENE-030131-4600	dgat1	ZDB-GENE-040912-148	zgc:92284	3.408	12345	__3_5
ZDB-GENE-030131-4600	dgat1	ZDB-GENE-040912-90	zgc:92800	3.664	12345	____5
ZDB-GENE-030131-4600	dgat1	ZDB-GENE-041010-66	zgc:103538	3.47	12345	____5
ZDB-GENE-030131-4600	dgat1	ZDB-GENE-041014-321	si:dkey-164k19.1	5.364	12345	__3__
ZDB-GENE-030131-4600	dgat1	ZDB-GENE-041114-58	zgc:103654	3.051	12345	__345
ZDB-GENE-030131-4600	dgat1	ZDB-GENE-041210-60	adipor2	8.07	12345	__3__
ZDB-GENE-030131-4600	dgat1	ZDB-GENE-050417-283	zgc:112084	3.999	12345	__3__
ZDB-GENE-030131-4600	dgat1	ZDB-GENE-050417-361	zgc:110203	3.173	12345	1____
ZDB-GENE-030131-4600	dgat1	ZDB-GENE-050522-468	zgc:110731	4.355	12345	_2_4_
ZDB-GENE-030131-4600	dgat1	ZDB-GENE-050913-47	zgc:114134	4.017	12345	___45
ZDB-GENE-030131-4600	dgat1	ZDB-GENE-990415-37	c3c	3.874	12345	___45
ZDB-GENE-030131-5540	qrsl1	ZDB-GENE-000406-10	ccnb1	3.603	1____	__3__
ZDB-GENE-030131-5540	qrsl1	ZDB-GENE-030131-9014	rars	3.37	1____	____5
ZDB-GENE-030131-5540	qrsl1	ZDB-GENE-040426-1168	mpv17	3.184	1____	_234_
ZDB-GENE-030131-5540	qrsl1	ZDB-GENE-040426-1244	zgc:63702	4.325	1____	__34_
ZDB-GENE-030131-5540	qrsl1	ZDB-GENE-040426-1250	zgc:63736	3.015	1____	____5
ZDB-GENE-030131-5540	qrsl1	ZDB-GENE-040426-1711	amph	3.018	1____	____5
ZDB-GENE-030131-5540	qrsl1	ZDB-GENE-040426-1869	slc25a20	3.495	1____	__3__
ZDB-GENE-030131-5540	qrsl1	ZDB-GENE-040426-2553	np	3.409	1____	____5
ZDB-GENE-030131-5540	qrsl1	ZDB-GENE-040718-161	zgc:92907	3.422	1____	____5
ZDB-GENE-030131-5540	qrsl1	ZDB-GENE-040718-179	zgc:92878	3.436	1____	__3__
ZDB-GENE-030131-5540	qrsl1	ZDB-GENE-040718-315	zgc:92739	3.858	1____	_23__
ZDB-GENE-030131-5540	qrsl1	ZDB-GENE-040808-30	zgc:101025	3.858	1____	_23__
ZDB-GENE-030131-5540	qrsl1	ZDB-GENE-040912-129	zgc:103594	3.554	1____	_2345
ZDB-GENE-030131-5540	qrsl1	ZDB-GENE-040912-65	zgc:101630	3.2	1____	_234_
ZDB-GENE-030131-5540	qrsl1	ZDB-GENE-041010-114	amt	3.079	1____	12_45
ZDB-GENE-030131-5540	qrsl1	ZDB-GENE-041114-67	zgc:101897	3.94	1____	__34_
ZDB-GENE-030131-5540	qrsl1	ZDB-GENE-050309-147	pih1d1	3.119	1____	____5
ZDB-GENE-030131-5540	qrsl1	ZDB-GENE-050913-126	zgc:110080	3.229	1____	__3__
ZDB-GENE-030131-5540	qrsl1	ZDB-GENE-061103-571	zgc:153930	3.151	1____	____5
ZDB-GENE-030131-5540	qrsl1	ZDB-GENE-990715-16	smn1	3.119	1____	____5
ZDB-GENE-030131-6151	zgc:77650	ZDB-GENE-000208-8	copg2	4.733	1____	_2345
ZDB-GENE-030131-6151	zgc:77650	ZDB-GENE-000329-1	bactin1	3.505	1____	_23_5
ZDB-GENE-030131-6151	zgc:77650	ZDB-GENE-000330-4	syntaxin1b	3.043	1____	____5
ZDB-GENE-030131-6151	zgc:77650	ZDB-GENE-000406-10	ccnb1	3.06	1____	__3__
ZDB-GENE-030131-6151	zgc:77650	ZDB-GENE-000406-6	copz1	7.236	1____	____5
ZDB-GENE-030131-6151	zgc:77650	ZDB-GENE-010202-2	mapk14a	3.147	1____	____5
ZDB-GENE-030131-6151	zgc:77650	ZDB-GENE-010323-5	papss2	3.318	1____	____5
ZDB-GENE-030131-6151	zgc:77650	ZDB-GENE-010724-3	sec22ba	4.284	1____	____5
ZDB-GENE-030131-6151	zgc:77650	ZDB-GENE-011003-1	adh5	3.466	1____	_2___
ZDB-GENE-030131-6151	zgc:77650	ZDB-GENE-020415-2	calm2b	5.724	1____	_23_5
ZDB-GENE-030131-6151	zgc:77650	ZDB-GENE-020419-1	u2af1	4.447	1____	____5
ZDB-GENE-030131-6151	zgc:77650	ZDB-GENE-020802-3	hm13	5.214	1____	____5
ZDB-GENE-030131-6151	zgc:77650	ZDB-GENE-020905-3	msh6	4.772	1____	____5
ZDB-GENE-030131-6151	zgc:77650	ZDB-GENE-021030-3	cbs	4.528	1____	____5
ZDB-GENE-030131-6151	zgc:77650	ZDB-GENE-021031-2	arcn1	8.122	1____	____5
ZDB-GENE-030131-6151	zgc:77650	ZDB-GENE-021206-1	hspd1	3.23	1____	__3__
ZDB-GENE-030131-6151	zgc:77650	ZDB-GENE-030131-1291	rpl3	5.948	1____	__34_
ZDB-GENE-030131-6151	zgc:77650	ZDB-GENE-030131-1740	lass5	3.711	1____	____5
ZDB-GENE-030131-6151	zgc:77650	ZDB-GENE-030131-2299	cltc	3.511	1____	__3__
ZDB-GENE-030131-6151	zgc:77650	ZDB-GENE-030131-306	mak10	3.002	1____	_2___
ZDB-GENE-030131-6151	zgc:77650	ZDB-GENE-030131-4286	rpn1	4.942	1____	____5
ZDB-GENE-030131-6151	zgc:77650	ZDB-GENE-030131-4915	zgc:85681	4.096	1____	____5
ZDB-GENE-030131-6151	zgc:77650	ZDB-GENE-030131-5063	zgc:55768	5.262	1____	__345
ZDB-GENE-030131-6151	zgc:77650	ZDB-GENE-030131-5128	eef2l	4.552	1____	___4_
ZDB-GENE-030131-6151	zgc:77650	ZDB-GENE-030131-5234	arf1l	11.234	1____	__3_5
ZDB-GENE-030131-6151	zgc:77650	ZDB-GENE-030131-5237	capza1	3.298	1____	____5
ZDB-GENE-030131-6151	zgc:77650	ZDB-GENE-030131-527	calm3b	5.724	1____	_23_5
ZDB-GENE-030131-6151	zgc:77650	ZDB-GENE-030131-5290	napa	5.284	1____	____5
ZDB-GENE-030131-6151	zgc:77650	ZDB-GENE-030131-5488	sec22bb	6.077	1____	_2___
ZDB-GENE-030131-6151	zgc:77650	ZDB-GENE-030131-5512	zgc:76940	5.891	1____	____5
ZDB-GENE-030131-6151	zgc:77650	ZDB-GENE-030131-5590	calm3a	5.724	1____	_23_5
ZDB-GENE-030131-6151	zgc:77650	ZDB-GENE-030131-5884	zgc:77655	3.608	1____	____5
ZDB-GENE-030131-6151	zgc:77650	ZDB-GENE-030131-617	psmd12	3.285	1____	____5
ZDB-GENE-030131-6151	zgc:77650	ZDB-GENE-030131-6547	psmc5	3.65	1____	____5
ZDB-GENE-030131-6151	zgc:77650	ZDB-GENE-030131-6779	gtf2h4	3.959	1____	____5
ZDB-GENE-030131-6151	zgc:77650	ZDB-GENE-030131-6922	zgc:73136	3.559	1____	__3__
ZDB-GENE-030131-6151	zgc:77650	ZDB-GENE-030131-7414	arpc1b	3.698	1____	____5
ZDB-GENE-030131-6151	zgc:77650	ZDB-GENE-030131-7741	zgc:65894	3.136	1____	____5
ZDB-GENE-030131-6151	zgc:77650	ZDB-GENE-030131-8175	zgc:64222	6.118	1____	_2__5
ZDB-GENE-030131-6151	zgc:77650	ZDB-GENE-030131-822	tpd52l2	3.437	1____	__3__
ZDB-GENE-030131-6151	zgc:77650	ZDB-GENE-030131-823	gnb1	3.47	1____	_2_45
ZDB-GENE-030131-6151	zgc:77650	ZDB-GENE-030131-8308	calm1a	5.724	1____	_23_5
ZDB-GENE-030131-6151	zgc:77650	ZDB-GENE-030131-8335	tmed3	3.028	1____	____5
ZDB-GENE-030131-6151	zgc:77650	ZDB-GENE-030131-8410	tfg	3.029	1____	____5
ZDB-GENE-030131-6151	zgc:77650	ZDB-GENE-030131-8442	eif3s7	3.262	1____	____5
ZDB-GENE-030131-6151	zgc:77650	ZDB-GENE-030131-8625	tubb2c	4.003	1____	____5
ZDB-GENE-030131-6151	zgc:77650	ZDB-GENE-030131-8671	rpl6	3.625	1____	__3__
ZDB-GENE-030131-6151	zgc:77650	ZDB-GENE-030131-8708	rps15a	3.334	1____	__3__
ZDB-GENE-030131-6151	zgc:77650	ZDB-GENE-030131-8741	zgc:56419	5.438	1____	___4_
ZDB-GENE-030131-6151	zgc:77650	ZDB-GENE-030131-879	pdip5	4.289	1____	____5
ZDB-GENE-030131-6151	zgc:77650	ZDB-GENE-030131-9034	rpl4	4.249	1____	____5
ZDB-GENE-030131-6151	zgc:77650	ZDB-GENE-030131-9167	tuba8l	3.685	1____	____5
ZDB-GENE-030131-6151	zgc:77650	ZDB-GENE-030131-9670	nhp2l1	4.789	1____	_2___
ZDB-GENE-030131-6151	zgc:77650	ZDB-GENE-030131-984	psmd11b	6.463	1____	____5
ZDB-GENE-030131-6151	zgc:77650	ZDB-GENE-030425-2	yars	3.546	1____	____5
ZDB-GENE-030131-6151	zgc:77650	ZDB-GENE-030616-413	ttnb	4.255	1____	____5
ZDB-GENE-030131-6151	zgc:77650	ZDB-GENE-030616-564	rab1a	11.475	1____	____5
ZDB-GENE-030131-6151	zgc:77650	ZDB-GENE-030616-612	atp6v1c1	4.523	1____	__3__
ZDB-GENE-030131-6151	zgc:77650	ZDB-GENE-030722-6	pmm2	5.712	1____	____5
ZDB-GENE-030131-6151	zgc:77650	ZDB-GENE-030804-2	calm1b	5.724	1____	_23_5
ZDB-GENE-030131-6151	zgc:77650	ZDB-GENE-030804-3	calm2a	5.724	1____	_23_5
ZDB-GENE-030131-6151	zgc:77650	ZDB-GENE-030826-16	tpm3	3.393	1____	____5
ZDB-GENE-030131-6151	zgc:77650	ZDB-GENE-030826-20	rab14	4.659	1____	_234_
ZDB-GENE-030131-6151	zgc:77650	ZDB-GENE-030910-5	arf5	9.305	1____	1____
ZDB-GENE-030131-6151	zgc:77650	ZDB-GENE-031001-11	hspa5	4.87	1____	____5
ZDB-GENE-030131-6151	zgc:77650	ZDB-GENE-031002-1	hsp90b1	3.118	1____	____5
ZDB-GENE-030131-6151	zgc:77650	ZDB-GENE-031006-10	rab32	4.037	1____	___45
ZDB-GENE-030131-6151	zgc:77650	ZDB-GENE-031030-2	eif4a1a	6.122	1____	____5
ZDB-GENE-030131-6151	zgc:77650	ZDB-GENE-031118-188	zgc:63565	6.857	1____	__3__
ZDB-GENE-030131-6151	zgc:77650	ZDB-GENE-031219-6	ahcy	4.024	1____	_2___
ZDB-GENE-030131-6151	zgc:77650	ZDB-GENE-040116-1	arpc1a	4.692	1____	____5
ZDB-GENE-030131-6151	zgc:77650	ZDB-GENE-040121-7	arcn1l	5.507	1____	____5
ZDB-GENE-030131-6151	zgc:77650	ZDB-GENE-040122-4	arf2	11.491	1____	_2__5
ZDB-GENE-030131-6151	zgc:77650	ZDB-GENE-040426-1007	idh3a	3.209	1____	___45
ZDB-GENE-030131-6151	zgc:77650	ZDB-GENE-040426-1011	qars	5.603	1____	____5
ZDB-GENE-030131-6151	zgc:77650	ZDB-GENE-040426-1023	zgc:56418	6.118	1____	_2__5
ZDB-GENE-030131-6151	zgc:77650	ZDB-GENE-040426-1143	atp6v1al	3.331	1____	__3__
ZDB-GENE-030131-6151	zgc:77650	ZDB-GENE-040426-1367	zgc:64102	3.065	1____	____5
ZDB-GENE-030131-6151	zgc:77650	ZDB-GENE-040426-1426	surf4	6.066	1____	___45
ZDB-GENE-030131-6151	zgc:77650	ZDB-GENE-040426-1494	rer1	3.854	1____	____5
ZDB-GENE-030131-6151	zgc:77650	ZDB-GENE-040426-1604	arl2bp	3.275	1____	____5
ZDB-GENE-030131-6151	zgc:77650	ZDB-GENE-040426-1737	chchd2l	3.036	1____	__3_5
ZDB-GENE-030131-6151	zgc:77650	ZDB-GENE-040426-1757	gnao1	3.015	1____	____5
ZDB-GENE-030131-6151	zgc:77650	ZDB-GENE-040426-1975	grb2	3.989	1____	_2___
ZDB-GENE-030131-6151	zgc:77650	ZDB-GENE-040426-2024	tram2	3.937	1____	_2___
ZDB-GENE-030131-6151	zgc:77650	ZDB-GENE-040426-2113	cmpk	5.02	1____	____5
ZDB-GENE-030131-6151	zgc:77650	ZDB-GENE-040426-2147	ddost	4.249	1____	____5
ZDB-GENE-030131-6151	zgc:77650	ZDB-GENE-040426-2229	eif5a	3.559	1____	_2___
ZDB-GENE-030131-6151	zgc:77650	ZDB-GENE-040426-2401	pabpn1	4.572	1____	__3__
ZDB-GENE-030131-6151	zgc:77650	ZDB-GENE-040426-2441	cant1	3.57	1____	____5
ZDB-GENE-030131-6151	zgc:77650	ZDB-GENE-040426-2621	pbp	3.273	1____	_2__5
ZDB-GENE-030131-6151	zgc:77650	ZDB-GENE-040426-2649	sec13	5.184	1____	_2___
ZDB-GENE-030131-6151	zgc:77650	ZDB-GENE-040426-2665	rhoac	3.873	1____	__3_5
ZDB-GENE-030131-6151	zgc:77650	ZDB-GENE-040426-2714	tm9sf3	3.419	1____	____5
ZDB-GENE-030131-6151	zgc:77650	ZDB-GENE-040426-2759	map2k1	4.01	1____	____5
ZDB-GENE-030131-6151	zgc:77650	ZDB-GENE-040426-2793	derl1	4.155	1____	__3_5
ZDB-GENE-030131-6151	zgc:77650	ZDB-GENE-040426-2832	hspa4l	3.788	1____	____5
ZDB-GENE-030131-6151	zgc:77650	ZDB-GENE-040426-2855	gnb1l	3.47	1____	_2_45
ZDB-GENE-030131-6151	zgc:77650	ZDB-GENE-040426-2860	zgc:55760	6.997	1____	____5
ZDB-GENE-030131-6151	zgc:77650	ZDB-GENE-040426-2902	ddx39b	6.849	1____	_23__
ZDB-GENE-030131-6151	zgc:77650	ZDB-GENE-040426-2922	bc2	4.069	1____	____5
ZDB-GENE-030131-6151	zgc:77650	ZDB-GENE-040426-2939	ube2g1	4.043	1____	_2_45
ZDB-GENE-030131-6151	zgc:77650	ZDB-GENE-040426-703	wdsof1	3.015	1____	____5
ZDB-GENE-030131-6151	zgc:77650	ZDB-GENE-040426-810	psmd1	3.64	1____	____5
ZDB-GENE-030131-6151	zgc:77650	ZDB-GENE-040426-870	zgc:56033	3.273	1____	_2__5
ZDB-GENE-030131-6151	zgc:77650	ZDB-GENE-040426-905	adrm1b	3.414	1____	____5
ZDB-GENE-030131-6151	zgc:77650	ZDB-GENE-040426-915	eif4a3	3.464	1____	__3_5
ZDB-GENE-030131-6151	zgc:77650	ZDB-GENE-040625-133	zgc:86773	6.779	1____	__3__
ZDB-GENE-030131-6151	zgc:77650	ZDB-GENE-040625-180	zgc:86599	3.095	1____	__3__
ZDB-GENE-030131-6151	zgc:77650	ZDB-GENE-040718-175	zgc:92883	7.315	1____	____5
ZDB-GENE-030131-6151	zgc:77650	ZDB-GENE-040718-209	sub1	3.411	1____	____5
ZDB-GENE-030131-6151	zgc:77650	ZDB-GENE-040718-35	zgc:92182	3.327	1____	__3_5
ZDB-GENE-030131-6151	zgc:77650	ZDB-GENE-040718-426	zgc:86902	3.481	1____	____5
ZDB-GENE-030131-6151	zgc:77650	ZDB-GENE-040801-15	zgc:92726	3.56	1____	_234_
ZDB-GENE-030131-6151	zgc:77650	ZDB-GENE-040801-165	zgc:92872	3.74	1____	__3__
ZDB-GENE-030131-6151	zgc:77650	ZDB-GENE-040801-234	zgc:92026	5.528	1____	____5
ZDB-GENE-030131-6151	zgc:77650	ZDB-GENE-040801-62	rab35	4.03	1____	____5
ZDB-GENE-030131-6151	zgc:77650	ZDB-GENE-040822-3	zgc:92375	3.786	1____	____5
ZDB-GENE-030131-6151	zgc:77650	ZDB-GENE-040912-148	zgc:92284	3.637	1____	__3_5
ZDB-GENE-030131-6151	zgc:77650	ZDB-GENE-040912-152	zgc:92215	3.538	1____	_23__
ZDB-GENE-030131-6151	zgc:77650	ZDB-GENE-040912-16	zgc:92179	4.201	1____	____5
ZDB-GENE-030131-6151	zgc:77650	ZDB-GENE-040912-18	zgc:92169	3.576	1____	__3__
ZDB-GENE-030131-6151	zgc:77650	ZDB-GENE-041010-209	golph3	5.262	1____	__345
ZDB-GENE-030131-6151	zgc:77650	ZDB-GENE-041014-72	si:ch211-244p18.3	5.073	1____	____5
ZDB-GENE-030131-6151	zgc:77650	ZDB-GENE-041114-16	zgc:103562	3.264	1____	_23_5
ZDB-GENE-030131-6151	zgc:77650	ZDB-GENE-041114-175	pcf11	3.899	1____	____5
ZDB-GENE-030131-6151	zgc:77650	ZDB-GENE-041114-53	rab11a	5.585	1____	____5
ZDB-GENE-030131-6151	zgc:77650	ZDB-GENE-041121-14	zgc:101581	4.43	1____	__3__
ZDB-GENE-030131-6151	zgc:77650	ZDB-GENE-050320-48	zgc:110791	3.005	1____	___45
ZDB-GENE-030131-6151	zgc:77650	ZDB-GENE-050411-10	im:6892314	3.076	1____	____5
ZDB-GENE-030131-6151	zgc:77650	ZDB-GENE-050417-65	zgc:110292	6.118	1____	_2__5
ZDB-GENE-030131-6151	zgc:77650	ZDB-GENE-050419-45	gmds	3.525	1____	___45
ZDB-GENE-030131-6151	zgc:77650	ZDB-GENE-050522-316	zgc:112409	3.11	1____	__3__
ZDB-GENE-030131-6151	zgc:77650	ZDB-GENE-050522-450	zgc:112267	4.519	1____	____5
ZDB-GENE-030131-6151	zgc:77650	ZDB-GENE-050522-500	zgc:113191	3.507	1____	_2___
ZDB-GENE-030131-6151	zgc:77650	ZDB-GENE-050522-98	noc4l	5.865	1____	__3__
ZDB-GENE-030131-6151	zgc:77650	ZDB-GENE-050706-188	zgc:109885	4.911	1____	_2___
ZDB-GENE-030131-6151	zgc:77650	ZDB-GENE-050809-136	rab6b	6.376	1____	_2___
ZDB-GENE-030131-6151	zgc:77650	ZDB-GENE-051030-60	zgc:123289	5.05	1____	_2_45
ZDB-GENE-030131-6151	zgc:77650	ZDB-GENE-051113-308	zgc:123171	3.268	1____	__3__
ZDB-GENE-030131-6151	zgc:77650	ZDB-GENE-051120-138	smyd3	4.048	1____	__3__
ZDB-GENE-030131-6151	zgc:77650	ZDB-GENE-060331-121	zgc:136896	4.711	1____	__3__
ZDB-GENE-030131-6151	zgc:77650	ZDB-GENE-060421-6479	zgc:136578	6.385	1____	____5
ZDB-GENE-030131-6151	zgc:77650	ZDB-GENE-060825-144	zgc:154081	4.53	1____	__3__
ZDB-GENE-030131-6151	zgc:77650	ZDB-GENE-060825-63	zgc:153378	5.137	1____	__345
ZDB-GENE-030131-6151	zgc:77650	ZDB-GENE-060929-256	zgc:153375	3.074	1____	____5
ZDB-GENE-030131-6151	zgc:77650	ZDB-GENE-061110-31	zgc:154082	3.105	1____	_23_5
ZDB-GENE-030131-6151	zgc:77650	ZDB-GENE-980605-9	hip2	3.032	1____	___45
ZDB-GENE-030131-6151	zgc:77650	ZDB-GENE-990415-52	ef1a	4.911	1____	_2___
ZDB-GENE-030131-7596	gngt1	ZDB-GENE-030131-8415	col1a2	3.463	12345	____5
ZDB-GENE-030711-1	tfpia	ZDB-GENE-000426-1	fn1	3.271	12345	_23__
ZDB-GENE-030711-1	tfpia	ZDB-GENE-030131-1117	yy1	4.459	12345	____5
ZDB-GENE-030711-1	tfpia	ZDB-GENE-030131-1819	nfkbiab	4.155	12345	_2345
ZDB-GENE-030711-1	tfpia	ZDB-GENE-030131-6664	anxa1a	3.414	12345	____5
ZDB-GENE-030711-1	tfpia	ZDB-GENE-030131-8415	col1a2	4.44	12345	____5
ZDB-GENE-030711-1	tfpia	ZDB-GENE-030328-41	dio1	3.186	12345	__34_
ZDB-GENE-030711-1	tfpia	ZDB-GENE-040426-1630	upf3b	3.358	12345	_23_5
ZDB-GENE-030711-1	tfpia	ZDB-GENE-040426-2172	junb	3.907	12345	____5
ZDB-GENE-030711-1	tfpia	ZDB-GENE-040426-2227	nfkbiaa	3.281	12345	____5
ZDB-GENE-030711-1	tfpia	ZDB-GENE-040426-2252	tnfrsf1a	3.543	12345	____5
ZDB-GENE-030711-1	tfpia	ZDB-GENE-040426-2401	pabpn1	4.205	12345	__3__
ZDB-GENE-030711-1	tfpia	ZDB-GENE-040426-2666	junbl	3.907	12345	___45
ZDB-GENE-030711-1	tfpia	ZDB-GENE-040426-2931	krt15	9.974	12345	____5
ZDB-GENE-030711-1	tfpia	ZDB-GENE-041008-136	si:dkey-98n4.1	4.145	12345	____5
ZDB-GENE-030711-1	tfpia	ZDB-GENE-050417-234	zgc:112151	4.742	12345	____5
ZDB-GENE-030711-1	tfpia	ZDB-GENE-050417-363	zgc:109868	9.974	12345	_2___
ZDB-GENE-030711-1	tfpia	ZDB-GENE-050506-95	si:dkeyp-113d7.4	10.841	12345	_2___
ZDB-GENE-030711-1	tfpia	ZDB-GENE-991110-17	psme1	4.59	12345	____5
ZDB-GENE-030711-1	tfpia	ZDB-GENE-991110-22	cki	9.974	12345	_2___
ZDB-GENE-030910-5	arf5	ZDB-GENE-000208-8	copg2	4.733	1____	_2345
ZDB-GENE-030910-5	arf5	ZDB-GENE-000329-1	bactin1	3.505	1____	_23_5
ZDB-GENE-030910-5	arf5	ZDB-GENE-000330-4	syntaxin1b	3.043	1____	____5
ZDB-GENE-030910-5	arf5	ZDB-GENE-000406-10	ccnb1	3.06	1____	__3__
ZDB-GENE-030910-5	arf5	ZDB-GENE-000406-6	copz1	7.236	1____	____5
ZDB-GENE-030910-5	arf5	ZDB-GENE-010202-2	mapk14a	3.147	1____	____5
ZDB-GENE-030910-5	arf5	ZDB-GENE-010323-5	papss2	3.318	1____	____5
ZDB-GENE-030910-5	arf5	ZDB-GENE-010724-3	sec22ba	4.284	1____	____5
ZDB-GENE-030910-5	arf5	ZDB-GENE-011003-1	adh5	3.466	1____	_2___
ZDB-GENE-030910-5	arf5	ZDB-GENE-020415-2	calm2b	5.724	1____	_23_5
ZDB-GENE-030910-5	arf5	ZDB-GENE-020419-1	u2af1	4.447	1____	____5
ZDB-GENE-030910-5	arf5	ZDB-GENE-020802-3	hm13	5.106	1____	____5
ZDB-GENE-030910-5	arf5	ZDB-GENE-020905-3	msh6	4.772	1____	____5
ZDB-GENE-030910-5	arf5	ZDB-GENE-021030-3	cbs	4.66	1____	____5
ZDB-GENE-030910-5	arf5	ZDB-GENE-021031-2	arcn1	8.254	1____	____5
ZDB-GENE-030910-5	arf5	ZDB-GENE-021206-1	hspd1	3.23	1____	__3__
ZDB-GENE-030910-5	arf5	ZDB-GENE-030131-1291	rpl3	5.948	1____	__34_
ZDB-GENE-030910-5	arf5	ZDB-GENE-030131-1740	lass5	3.711	1____	____5
ZDB-GENE-030910-5	arf5	ZDB-GENE-030131-2299	cltc	3.511	1____	__3__
ZDB-GENE-030910-5	arf5	ZDB-GENE-030131-306	mak10	3.002	1____	_2___
ZDB-GENE-030910-5	arf5	ZDB-GENE-030131-4286	rpn1	4.942	1____	____5
ZDB-GENE-030910-5	arf5	ZDB-GENE-030131-4915	zgc:85681	4.096	1____	____5
ZDB-GENE-030910-5	arf5	ZDB-GENE-030131-5063	zgc:55768	5.262	1____	__345
ZDB-GENE-030910-5	arf5	ZDB-GENE-030131-5128	eef2l	4.684	1____	___4_
ZDB-GENE-030910-5	arf5	ZDB-GENE-030131-5234	arf1l	11.234	1____	__3_5
ZDB-GENE-030910-5	arf5	ZDB-GENE-030131-5237	capza1	3.298	1____	____5
ZDB-GENE-030910-5	arf5	ZDB-GENE-030131-527	calm3b	5.724	1____	_23_5
ZDB-GENE-030910-5	arf5	ZDB-GENE-030131-5290	napa	5.284	1____	____5
ZDB-GENE-030910-5	arf5	ZDB-GENE-030131-5488	sec22bb	6.077	1____	_2___
ZDB-GENE-030910-5	arf5	ZDB-GENE-030131-5512	zgc:76940	5.891	1____	____5
ZDB-GENE-030910-5	arf5	ZDB-GENE-030131-5590	calm3a	5.724	1____	_23_5
ZDB-GENE-030910-5	arf5	ZDB-GENE-030131-5884	zgc:77655	3.608	1____	____5
ZDB-GENE-030910-5	arf5	ZDB-GENE-030131-617	psmd12	3.285	1____	____5
ZDB-GENE-030910-5	arf5	ZDB-GENE-030131-6547	psmc5	3.65	1____	____5
ZDB-GENE-030910-5	arf5	ZDB-GENE-030131-6779	gtf2h4	3.959	1____	____5
ZDB-GENE-030910-5	arf5	ZDB-GENE-030131-6922	zgc:73136	3.559	1____	__3__
ZDB-GENE-030910-5	arf5	ZDB-GENE-030131-7414	arpc1b	3.698	1____	____5
ZDB-GENE-030910-5	arf5	ZDB-GENE-030131-7741	zgc:65894	3.136	1____	____5
ZDB-GENE-030910-5	arf5	ZDB-GENE-030131-8175	zgc:64222	6.118	1____	_2__5
ZDB-GENE-030910-5	arf5	ZDB-GENE-030131-822	tpd52l2	3.437	1____	__3__
ZDB-GENE-030910-5	arf5	ZDB-GENE-030131-823	gnb1	3.47	1____	_2_45
ZDB-GENE-030910-5	arf5	ZDB-GENE-030131-8308	calm1a	5.724	1____	_23_5
ZDB-GENE-030910-5	arf5	ZDB-GENE-030131-8335	tmed3	3.028	1____	____5
ZDB-GENE-030910-5	arf5	ZDB-GENE-030131-8410	tfg	3.029	1____	____5
ZDB-GENE-030910-5	arf5	ZDB-GENE-030131-8442	eif3s7	3.262	1____	____5
ZDB-GENE-030910-5	arf5	ZDB-GENE-030131-8625	tubb2c	4.003	1____	____5
ZDB-GENE-030910-5	arf5	ZDB-GENE-030131-8671	rpl6	3.625	1____	__3__
ZDB-GENE-030910-5	arf5	ZDB-GENE-030131-8708	rps15a	3.334	1____	__3__
ZDB-GENE-030910-5	arf5	ZDB-GENE-030131-8741	zgc:56419	5.438	1____	___4_
ZDB-GENE-030910-5	arf5	ZDB-GENE-030131-879	pdip5	4.289	1____	____5
ZDB-GENE-030910-5	arf5	ZDB-GENE-030131-9034	rpl4	4.249	1____	____5
ZDB-GENE-030910-5	arf5	ZDB-GENE-030131-9167	tuba8l	3.685	1____	____5
ZDB-GENE-030910-5	arf5	ZDB-GENE-030131-9670	nhp2l1	4.789	1____	_2___
ZDB-GENE-030910-5	arf5	ZDB-GENE-030131-984	psmd11b	6.463	1____	____5
ZDB-GENE-030910-5	arf5	ZDB-GENE-030425-2	yars	3.546	1____	____5
ZDB-GENE-030910-5	arf5	ZDB-GENE-030616-413	ttnb	4.255	1____	____5
ZDB-GENE-030910-5	arf5	ZDB-GENE-030616-564	rab1a	11.475	1____	____5
ZDB-GENE-030910-5	arf5	ZDB-GENE-030616-612	atp6v1c1	4.523	1____	__3__
ZDB-GENE-030910-5	arf5	ZDB-GENE-030722-6	pmm2	5.712	1____	____5
ZDB-GENE-030910-5	arf5	ZDB-GENE-030804-2	calm1b	5.724	1____	_23_5
ZDB-GENE-030910-5	arf5	ZDB-GENE-030804-3	calm2a	5.724	1____	_23_5
ZDB-GENE-030910-5	arf5	ZDB-GENE-030826-16	tpm3	3.393	1____	____5
ZDB-GENE-030910-5	arf5	ZDB-GENE-030826-20	rab14	4.659	1____	_234_
ZDB-GENE-030910-5	arf5	ZDB-GENE-031001-11	hspa5	4.87	1____	____5
ZDB-GENE-030910-5	arf5	ZDB-GENE-031002-1	hsp90b1	3.118	1____	____5
ZDB-GENE-030910-5	arf5	ZDB-GENE-031006-10	rab32	4.037	1____	___45
ZDB-GENE-030910-5	arf5	ZDB-GENE-031030-2	eif4a1a	6.122	1____	____5
ZDB-GENE-030910-5	arf5	ZDB-GENE-031118-188	zgc:63565	6.857	1____	__3__
ZDB-GENE-030910-5	arf5	ZDB-GENE-031219-6	ahcy	4.024	1____	_2___
ZDB-GENE-030910-5	arf5	ZDB-GENE-040116-1	arpc1a	4.692	1____	____5
ZDB-GENE-030910-5	arf5	ZDB-GENE-040121-7	arcn1l	5.507	1____	____5
ZDB-GENE-030910-5	arf5	ZDB-GENE-040122-4	arf2	11.491	1____	_2__5
ZDB-GENE-030910-5	arf5	ZDB-GENE-040426-1007	idh3a	3.209	1____	___45
ZDB-GENE-030910-5	arf5	ZDB-GENE-040426-1011	qars	5.603	1____	____5
ZDB-GENE-030910-5	arf5	ZDB-GENE-040426-1023	zgc:56418	6.118	1____	_2__5
ZDB-GENE-030910-5	arf5	ZDB-GENE-040426-1143	atp6v1al	3.331	1____	__3__
ZDB-GENE-030910-5	arf5	ZDB-GENE-040426-1367	zgc:64102	3.065	1____	____5
ZDB-GENE-030910-5	arf5	ZDB-GENE-040426-1426	surf4	6.066	1____	___45
ZDB-GENE-030910-5	arf5	ZDB-GENE-040426-1494	rer1	3.854	1____	____5
ZDB-GENE-030910-5	arf5	ZDB-GENE-040426-1604	arl2bp	3.275	1____	____5
ZDB-GENE-030910-5	arf5	ZDB-GENE-040426-1737	chchd2l	3.036	1____	__3_5
ZDB-GENE-030910-5	arf5	ZDB-GENE-040426-1757	gnao1	3.015	1____	____5
ZDB-GENE-030910-5	arf5	ZDB-GENE-040426-1975	grb2	3.989	1____	_2___
ZDB-GENE-030910-5	arf5	ZDB-GENE-040426-2024	tram2	3.937	1____	_2___
ZDB-GENE-030910-5	arf5	ZDB-GENE-040426-2113	cmpk	5.02	1____	____5
ZDB-GENE-030910-5	arf5	ZDB-GENE-040426-2147	ddost	4.249	1____	____5
ZDB-GENE-030910-5	arf5	ZDB-GENE-040426-2229	eif5a	3.559	1____	_2___
ZDB-GENE-030910-5	arf5	ZDB-GENE-040426-2401	pabpn1	4.572	1____	__3__
ZDB-GENE-030910-5	arf5	ZDB-GENE-040426-2441	cant1	3.57	1____	____5
ZDB-GENE-030910-5	arf5	ZDB-GENE-040426-2621	pbp	3.273	1____	_2__5
ZDB-GENE-030910-5	arf5	ZDB-GENE-040426-2649	sec13	5.184	1____	_2___
ZDB-GENE-030910-5	arf5	ZDB-GENE-040426-2665	rhoac	3.873	1____	__3_5
ZDB-GENE-030910-5	arf5	ZDB-GENE-040426-2714	tm9sf3	3.419	1____	____5
ZDB-GENE-030910-5	arf5	ZDB-GENE-040426-2759	map2k1	4.01	1____	____5
ZDB-GENE-030910-5	arf5	ZDB-GENE-040426-2793	derl1	4.155	1____	__3_5
ZDB-GENE-030910-5	arf5	ZDB-GENE-040426-2832	hspa4l	3.788	1____	____5
ZDB-GENE-030910-5	arf5	ZDB-GENE-040426-2855	gnb1l	3.47	1____	_2_45
ZDB-GENE-030910-5	arf5	ZDB-GENE-040426-2860	zgc:55760	6.997	1____	____5
ZDB-GENE-030910-5	arf5	ZDB-GENE-040426-2902	ddx39b	6.849	1____	_23__
ZDB-GENE-030910-5	arf5	ZDB-GENE-040426-2922	bc2	4.069	1____	____5
ZDB-GENE-030910-5	arf5	ZDB-GENE-040426-2939	ube2g1	4.043	1____	_2_45
ZDB-GENE-030910-5	arf5	ZDB-GENE-040426-703	wdsof1	3.015	1____	____5
ZDB-GENE-030910-5	arf5	ZDB-GENE-040426-810	psmd1	3.64	1____	____5
ZDB-GENE-030910-5	arf5	ZDB-GENE-040426-870	zgc:56033	3.273	1____	_2__5
ZDB-GENE-030910-5	arf5	ZDB-GENE-040426-905	adrm1b	3.414	1____	____5
ZDB-GENE-030910-5	arf5	ZDB-GENE-040426-915	eif4a3	3.464	1____	__3_5
ZDB-GENE-030910-5	arf5	ZDB-GENE-040625-133	zgc:86773	6.779	1____	__3__
ZDB-GENE-030910-5	arf5	ZDB-GENE-040625-180	zgc:86599	3.095	1____	__3__
ZDB-GENE-030910-5	arf5	ZDB-GENE-040718-175	zgc:92883	7.315	1____	____5
ZDB-GENE-030910-5	arf5	ZDB-GENE-040718-209	sub1	3.411	1____	____5
ZDB-GENE-030910-5	arf5	ZDB-GENE-040718-35	zgc:92182	3.327	1____	__3_5
ZDB-GENE-030910-5	arf5	ZDB-GENE-040718-426	zgc:86902	3.481	1____	____5
ZDB-GENE-030910-5	arf5	ZDB-GENE-040801-15	zgc:92726	3.56	1____	_234_
ZDB-GENE-030910-5	arf5	ZDB-GENE-040801-165	zgc:92872	3.74	1____	__3__
ZDB-GENE-030910-5	arf5	ZDB-GENE-040801-234	zgc:92026	5.528	1____	____5
ZDB-GENE-030910-5	arf5	ZDB-GENE-040801-62	rab35	4.03	1____	____5
ZDB-GENE-030910-5	arf5	ZDB-GENE-040822-3	zgc:92375	3.786	1____	____5
ZDB-GENE-030910-5	arf5	ZDB-GENE-040912-148	zgc:92284	3.637	1____	__3_5
ZDB-GENE-030910-5	arf5	ZDB-GENE-040912-152	zgc:92215	3.538	1____	_23__
ZDB-GENE-030910-5	arf5	ZDB-GENE-040912-16	zgc:92179	4.201	1____	____5
ZDB-GENE-030910-5	arf5	ZDB-GENE-040912-18	zgc:92169	3.576	1____	__3__
ZDB-GENE-030910-5	arf5	ZDB-GENE-041010-209	golph3	5.262	1____	__345
ZDB-GENE-030910-5	arf5	ZDB-GENE-041014-72	si:ch211-244p18.3	5.073	1____	____5
ZDB-GENE-030910-5	arf5	ZDB-GENE-041114-16	zgc:103562	3.264	1____	_23_5
ZDB-GENE-030910-5	arf5	ZDB-GENE-041114-175	pcf11	3.899	1____	____5
ZDB-GENE-030910-5	arf5	ZDB-GENE-041114-53	rab11a	5.585	1____	____5
ZDB-GENE-030910-5	arf5	ZDB-GENE-041121-14	zgc:101581	4.43	1____	__3__
ZDB-GENE-030910-5	arf5	ZDB-GENE-050320-48	zgc:110791	3.005	1____	___45
ZDB-GENE-030910-5	arf5	ZDB-GENE-050411-10	im:6892314	3.076	1____	____5
ZDB-GENE-030910-5	arf5	ZDB-GENE-050417-65	zgc:110292	6.118	1____	_2__5
ZDB-GENE-030910-5	arf5	ZDB-GENE-050419-45	gmds	3.525	1____	___45
ZDB-GENE-030910-5	arf5	ZDB-GENE-050522-316	zgc:112409	3.11	1____	__3__
ZDB-GENE-030910-5	arf5	ZDB-GENE-050522-450	zgc:112267	4.519	1____	____5
ZDB-GENE-030910-5	arf5	ZDB-GENE-050522-500	zgc:113191	3.507	1____	_2___
ZDB-GENE-030910-5	arf5	ZDB-GENE-050522-98	noc4l	5.865	1____	__3__
ZDB-GENE-030910-5	arf5	ZDB-GENE-050706-188	zgc:109885	4.911	1____	_2___
ZDB-GENE-030910-5	arf5	ZDB-GENE-050809-136	rab6b	6.376	1____	_2___
ZDB-GENE-030910-5	arf5	ZDB-GENE-051030-60	zgc:123289	5.05	1____	_2_45
ZDB-GENE-030910-5	arf5	ZDB-GENE-051113-308	zgc:123171	3.268	1____	__3__
ZDB-GENE-030910-5	arf5	ZDB-GENE-051120-138	smyd3	4.048	1____	__3__
ZDB-GENE-030910-5	arf5	ZDB-GENE-060331-121	zgc:136896	4.711	1____	__3__
ZDB-GENE-030910-5	arf5	ZDB-GENE-060421-6479	zgc:136578	6.385	1____	____5
ZDB-GENE-030910-5	arf5	ZDB-GENE-060825-144	zgc:154081	4.53	1____	__3__
ZDB-GENE-030910-5	arf5	ZDB-GENE-060825-63	zgc:153378	5.137	1____	__345
ZDB-GENE-030910-5	arf5	ZDB-GENE-060929-256	zgc:153375	3.074	1____	____5
ZDB-GENE-030910-5	arf5	ZDB-GENE-061110-31	zgc:154082	3.105	1____	_23_5
ZDB-GENE-030910-5	arf5	ZDB-GENE-980605-9	hip2	3.032	1____	___45
ZDB-GENE-030910-5	arf5	ZDB-GENE-990415-52	ef1a	4.911	1____	_2___
ZDB-GENE-040426-1019	zgc:56409	ZDB-GENE-020416-1	nutf2	3.231	12345	_2_4_
ZDB-GENE-040426-1019	zgc:56409	ZDB-GENE-020419-5	cct3	3.653	12345	____5
ZDB-GENE-040426-1019	zgc:56409	ZDB-GENE-020426-1	kif11	3.195	12345	____5
ZDB-GENE-040426-1019	zgc:56409	ZDB-GENE-030109-2	ruvbl1	3.917	12345	___4_
ZDB-GENE-040426-1019	zgc:56409	ZDB-GENE-030131-1117	yy1	4.713	12345	____5
ZDB-GENE-040426-1019	zgc:56409	ZDB-GENE-030131-1796	si:dkeyp-89d7.1	5.925	12345	____5
ZDB-GENE-040426-1019	zgc:56409	ZDB-GENE-030131-2229	gnaia	3.231	12345	____5
ZDB-GENE-040426-1019	zgc:56409	ZDB-GENE-030131-2976	orc6l	3.214	12345	__3__
ZDB-GENE-040426-1019	zgc:56409	ZDB-GENE-030131-3197	zmat2	3.131	12345	____5
ZDB-GENE-040426-1019	zgc:56409	ZDB-GENE-030131-5512	zgc:76940	3.317	12345	____5
ZDB-GENE-040426-1019	zgc:56409	ZDB-GENE-030131-5804	zgc:55794	3.002	12345	_2_4_
ZDB-GENE-040426-1019	zgc:56409	ZDB-GENE-030131-6420	g22p1	3.228	12345	_2___
ZDB-GENE-040426-1019	zgc:56409	ZDB-GENE-030131-6779	gtf2h4	5.135	12345	____5
ZDB-GENE-040426-1019	zgc:56409	ZDB-GENE-030131-7377	znf207b	3.148	12345	____5
ZDB-GENE-040426-1019	zgc:56409	ZDB-GENE-030131-7510	myst1	3.312	12345	_2___
ZDB-GENE-040426-1019	zgc:56409	ZDB-GENE-030131-8625	tubb2c	3.345	12345	____5
ZDB-GENE-040426-1019	zgc:56409	ZDB-GENE-030131-9676	c10orf119	3.282	12345	____5
ZDB-GENE-040426-1019	zgc:56409	ZDB-GENE-030131-977	cct5	3.317	12345	___45
ZDB-GENE-040426-1019	zgc:56409	ZDB-GENE-030616-631	sfrs3	3.497	12345	__3__
ZDB-GENE-040426-1019	zgc:56409	ZDB-GENE-030722-10	brd8	4.354	12345	_2___
ZDB-GENE-040426-1019	zgc:56409	ZDB-GENE-030722-6	pmm2	3.011	12345	____5
ZDB-GENE-040426-1019	zgc:56409	ZDB-GENE-030826-9	thoc1	3.901	12345	____5
ZDB-GENE-040426-1019	zgc:56409	ZDB-GENE-031030-2	eif4a1a	3.063	12345	____5
ZDB-GENE-040426-1019	zgc:56409	ZDB-GENE-040426-1074	pelo	3.411	12345	_2_45
ZDB-GENE-040426-1019	zgc:56409	ZDB-GENE-040426-1200	ptplad1	3.214	12345	_2_4_
ZDB-GENE-040426-1019	zgc:56409	ZDB-GENE-040426-1467	sfrs1	3.85	12345	__3__
ZDB-GENE-040426-1019	zgc:56409	ZDB-GENE-040426-1494	rer1	3.214	12345	____5
ZDB-GENE-040426-1019	zgc:56409	ZDB-GENE-040426-1868	zgc:77759	4.504	12345	____5
ZDB-GENE-040426-1019	zgc:56409	ZDB-GENE-040426-1950	sfrs1l	3.637	12345	__3__
ZDB-GENE-040426-1019	zgc:56409	ZDB-GENE-040426-2359	zc3h10	3.35	12345	____5
ZDB-GENE-040426-1019	zgc:56409	ZDB-GENE-040426-2605	eif2b2	3.484	12345	__3__
ZDB-GENE-040426-1019	zgc:56409	ZDB-GENE-040426-2681	sae2	4.084	12345	____5
ZDB-GENE-040426-1019	zgc:56409	ZDB-GENE-040426-2699	vps26b	3.25	12345	____5
ZDB-GENE-040426-1019	zgc:56409	ZDB-GENE-040426-2706	sfrs2	3.143	12345	___4_
ZDB-GENE-040426-1019	zgc:56409	ZDB-GENE-040426-2761	apex1	3.025	12345	____5
ZDB-GENE-040426-1019	zgc:56409	ZDB-GENE-040426-2799	prpf4b	3.603	12345	____5
ZDB-GENE-040426-1019	zgc:56409	ZDB-GENE-040426-2827	zgc:55523	3.365	12345	__3__
ZDB-GENE-040426-1019	zgc:56409	ZDB-GENE-040426-2883	tfdp1l	3.294	12345	____5
ZDB-GENE-040426-1019	zgc:56409	ZDB-GENE-040426-2902	ddx39b	3.936	12345	_23__
ZDB-GENE-040426-1019	zgc:56409	ZDB-GENE-040426-866	cdc23	3.024	12345	__3__
ZDB-GENE-040426-1019	zgc:56409	ZDB-GENE-040426-930	zgc:56183	3.107	12345	__3__
ZDB-GENE-040426-1019	zgc:56409	ZDB-GENE-040625-111	luc7l	4.019	12345	_2___
ZDB-GENE-040426-1019	zgc:56409	ZDB-GENE-040718-119	zgc:92664	3.086	12345	____5
ZDB-GENE-040426-1019	zgc:56409	ZDB-GENE-040718-126	zgc:92654	3.218	12345	_234_
ZDB-GENE-040426-1019	zgc:56409	ZDB-GENE-040724-44	si:rp71-1o1.6	3.44	12345	____5
ZDB-GENE-040426-1019	zgc:56409	ZDB-GENE-040801-104	trfp	3.568	12345	_2___
ZDB-GENE-040426-1019	zgc:56409	ZDB-GENE-040912-152	zgc:92215	3.543	12345	_23__
ZDB-GENE-040426-1019	zgc:56409	ZDB-GENE-041121-14	zgc:101581	3.099	12345	__3__
ZDB-GENE-040426-1019	zgc:56409	ZDB-GENE-041212-19	zgc:103611	3.252	12345	_2345
ZDB-GENE-040426-1019	zgc:56409	ZDB-GENE-041212-71	zgc:101644	3.227	12345	____5
ZDB-GENE-040426-1019	zgc:56409	ZDB-GENE-050417-27	exosc2	3.096	12345	__3__
ZDB-GENE-040426-1019	zgc:56409	ZDB-GENE-050417-278	mrps18b	3.367	12345	_2___
ZDB-GENE-040426-1019	zgc:56409	ZDB-GENE-050417-28	zgc:110116	3.946	12345	_2__5
ZDB-GENE-040426-1019	zgc:56409	ZDB-GENE-050419-45	gmds	3.001	12345	___45
ZDB-GENE-040426-1019	zgc:56409	ZDB-GENE-050522-252	zgc:112061	3.815	12345	__3__
ZDB-GENE-040426-1019	zgc:56409	ZDB-GENE-060421-2909	zgc:136360	3.436	12345	__3__
ZDB-GENE-040426-1019	zgc:56409	ZDB-GENE-060825-257	zgc:153172	3.422	12345	_23__
ZDB-GENE-040426-1019	zgc:56409	ZDB-GENE-980526-176	ccnd1	3.67	12345	____5
ZDB-GENE-040426-1019	zgc:56409	ZDB-GENE-990415-247	rrm1	3.597	12345	__3_5
ZDB-GENE-040426-1019	zgc:56409	ZDB-GENE-990415-85	gro1	3.985	12345	____5
ZDB-GENE-040426-1019	zgc:56409	ZDB-GENE-991008-16	smarcb1	3.231	12345	_23_5
ZDB-GENE-040426-1203	zgc:63635	ZDB-GENE-000208-8	copg2	4.267	12345	_2345
ZDB-GENE-040426-1203	zgc:63635	ZDB-GENE-011018-2	cct6a	3.351	12345	_23__
ZDB-GENE-040426-1203	zgc:63635	ZDB-GENE-020419-32	hdac1	4.641	12345	_2___
ZDB-GENE-040426-1203	zgc:63635	ZDB-GENE-020419-4	mcm3	3.965	12345	____5
ZDB-GENE-040426-1203	zgc:63635	ZDB-GENE-020419-6	cct2	5.584	12345	_2345
ZDB-GENE-040426-1203	zgc:63635	ZDB-GENE-020426-1	kif11	4.546	12345	____5
ZDB-GENE-040426-1203	zgc:63635	ZDB-GENE-020905-3	msh6	3.662	12345	____5
ZDB-GENE-040426-1203	zgc:63635	ZDB-GENE-021209-1	mcm5	5.508	12345	____5
ZDB-GENE-040426-1203	zgc:63635	ZDB-GENE-030109-2	ruvbl1	3.997	12345	___4_
ZDB-GENE-040426-1203	zgc:63635	ZDB-GENE-030131-1291	rpl3	9.073	12345	__34_
ZDB-GENE-040426-1203	zgc:63635	ZDB-GENE-030131-2025	rpl10a	6.098	12345	__3__
ZDB-GENE-040426-1203	zgc:63635	ZDB-GENE-030131-2167	zgc:76917	4.804	12345	____5
ZDB-GENE-040426-1203	zgc:63635	ZDB-GENE-030131-2299	cltc	3.392	12345	__3__
ZDB-GENE-040426-1203	zgc:63635	ZDB-GENE-030131-3197	zmat2	3.707	12345	____5
ZDB-GENE-040426-1203	zgc:63635	ZDB-GENE-030131-5063	zgc:55768	4.336	12345	__345
ZDB-GENE-040426-1203	zgc:63635	ZDB-GENE-030131-5143	prpf4	4.664	12345	_234_
ZDB-GENE-040426-1203	zgc:63635	ZDB-GENE-030131-6031	narg1b	4.08	12345	_2___
ZDB-GENE-040426-1203	zgc:63635	ZDB-GENE-030131-6689	seh1l	4.076	12345	__3__
ZDB-GENE-040426-1203	zgc:63635	ZDB-GENE-030131-7741	zgc:65894	6.094	12345	____5
ZDB-GENE-040426-1203	zgc:63635	ZDB-GENE-030131-823	gnb1	5.926	12345	_2_45
ZDB-GENE-040426-1203	zgc:63635	ZDB-GENE-030131-8625	tubb2c	6.094	12345	____5
ZDB-GENE-040426-1203	zgc:63635	ZDB-GENE-030131-8671	rpl6	3.986	12345	__3__
ZDB-GENE-040426-1203	zgc:63635	ZDB-GENE-030131-8714	abcf2	4.293	12345	____5
ZDB-GENE-040426-1203	zgc:63635	ZDB-GENE-030131-9034	rpl4	5.342	12345	____5
ZDB-GENE-040426-1203	zgc:63635	ZDB-GENE-030131-9662	rap1b	4.596	12345	____5
ZDB-GENE-040426-1203	zgc:63635	ZDB-GENE-030605-1	smarca4	4.569	12345	____5
ZDB-GENE-040426-1203	zgc:63635	ZDB-GENE-030616-54	thoc2	6.829	12345	__3__
ZDB-GENE-040426-1203	zgc:63635	ZDB-GENE-031001-11	hspa5	3.661	12345	____5
ZDB-GENE-040426-1203	zgc:63635	ZDB-GENE-031110-4	tubb5	5.042	12345	____5
ZDB-GENE-040426-1203	zgc:63635	ZDB-GENE-031118-110	itgb4bp4	5.704	12345	____5
ZDB-GENE-040426-1203	zgc:63635	ZDB-GENE-040426-1033	rpl34	5.164	12345	____5
ZDB-GENE-040426-1203	zgc:63635	ZDB-GENE-040426-1180	zgc:63593	4.732	12345	____5
ZDB-GENE-040426-1203	zgc:63635	ZDB-GENE-040426-1421	cct4	6.556	12345	__3_5
ZDB-GENE-040426-1203	zgc:63635	ZDB-GENE-040426-1547	tial1	4.273	12345	___4_
ZDB-GENE-040426-1203	zgc:63635	ZDB-GENE-040426-1598	zgc:66298	7.35	12345	_2___
ZDB-GENE-040426-1203	zgc:63635	ZDB-GENE-040426-1627	zgc:66385	3.248	12345	____5
ZDB-GENE-040426-1203	zgc:63635	ZDB-GENE-040426-1630	upf3b	3.216	12345	_23_5
ZDB-GENE-040426-1203	zgc:63635	ZDB-GENE-040426-1802	cnksr1	6.062	12345	_2345
ZDB-GENE-040426-1203	zgc:63635	ZDB-GENE-040426-1805	zgc:77221	3.492	12345	__3__
ZDB-GENE-040426-1203	zgc:63635	ZDB-GENE-040426-1824	zgc:77358	3.019	12345	_2345
ZDB-GENE-040426-1203	zgc:63635	ZDB-GENE-040426-2164	lsm12	5.153	12345	_2345
ZDB-GENE-040426-1203	zgc:63635	ZDB-GENE-040426-2194	zgc:77139	3.76	12345	_2_45
ZDB-GENE-040426-1203	zgc:63635	ZDB-GENE-040426-2386	trspap1	5.328	12345	____5
ZDB-GENE-040426-1203	zgc:63635	ZDB-GENE-040426-2401	pabpn1	3.799	12345	__3__
ZDB-GENE-040426-1203	zgc:63635	ZDB-GENE-040426-2832	hspa4l	3.536	12345	____5
ZDB-GENE-040426-1203	zgc:63635	ZDB-GENE-040426-2855	gnb1l	5.926	12345	_2_45
ZDB-GENE-040426-1203	zgc:63635	ZDB-GENE-040426-2887	cul1b	3.567	12345	_2__5
ZDB-GENE-040426-1203	zgc:63635	ZDB-GENE-040618-2	psmb1	3.516	12345	____5
ZDB-GENE-040426-1203	zgc:63635	ZDB-GENE-040718-279	zgc:92790	4.161	12345	____5
ZDB-GENE-040426-1203	zgc:63635	ZDB-GENE-040723-1	gnl3l	4.68	12345	__3__
ZDB-GENE-040426-1203	zgc:63635	ZDB-GENE-040801-15	zgc:92726	3.64	12345	_234_
ZDB-GENE-040426-1203	zgc:63635	ZDB-GENE-040801-165	zgc:92872	3.414	12345	__3__
ZDB-GENE-040426-1203	zgc:63635	ZDB-GENE-040801-234	zgc:92026	3.268	12345	____5
ZDB-GENE-040426-1203	zgc:63635	ZDB-GENE-040822-35	yipf1	3.429	12345	___45
ZDB-GENE-040426-1203	zgc:63635	ZDB-GENE-040823-3	prpf3	4.09	12345	_2___
ZDB-GENE-040426-1203	zgc:63635	ZDB-GENE-040912-53	zgc:101748	3.389	12345	__34_
ZDB-GENE-040426-1203	zgc:63635	ZDB-GENE-040914-10	si:dkey-113g17.2	4.86	12345	_2_4_
ZDB-GENE-040426-1203	zgc:63635	ZDB-GENE-040927-19	rps4x	4.662	12345	__3__
ZDB-GENE-040426-1203	zgc:63635	ZDB-GENE-041008-136	si:dkey-98n4.1	4.887	12345	____5
ZDB-GENE-040426-1203	zgc:63635	ZDB-GENE-041010-180	zgc:101680	3.491	12345	__3__
ZDB-GENE-040426-1203	zgc:63635	ZDB-GENE-041010-209	golph3	3.538	12345	__345
ZDB-GENE-040426-1203	zgc:63635	ZDB-GENE-041010-220	gpd1l	3.509	12345	_2345
ZDB-GENE-040426-1203	zgc:63635	ZDB-GENE-041010-26	zgc:103627	3.514	12345	____5
ZDB-GENE-040426-1203	zgc:63635	ZDB-GENE-041121-14	zgc:101581	4.866	12345	__3__
ZDB-GENE-040426-1203	zgc:63635	ZDB-GENE-050512-2	farsa	3.593	12345	__3_5
ZDB-GENE-040426-1203	zgc:63635	ZDB-GENE-050522-500	zgc:113191	3.406	12345	_2___
ZDB-GENE-040426-1203	zgc:63635	ZDB-GENE-050522-502	zgc:110606	5.831	12345	__3__
ZDB-GENE-040426-1203	zgc:63635	ZDB-GENE-050706-188	zgc:109885	6.486	12345	_2___
ZDB-GENE-040426-1203	zgc:63635	ZDB-GENE-051113-284	zgc:123194	6.094	12345	____5
ZDB-GENE-040426-1203	zgc:63635	ZDB-GENE-051120-180	taf5	3.292	12345	____5
ZDB-GENE-040426-1203	zgc:63635	ZDB-GENE-060331-121	zgc:136896	5.691	12345	__3__
ZDB-GENE-040426-1203	zgc:63635	ZDB-GENE-060421-6785	zgc:136244	3.524	12345	____5
ZDB-GENE-040426-1203	zgc:63635	ZDB-GENE-060503-160	si:dkey-255g15.1	4.091	12345	12345
ZDB-GENE-040426-1203	zgc:63635	ZDB-GENE-061019-1	usp9	3.998	12345	_2345
ZDB-GENE-040426-1203	zgc:63635	ZDB-GENE-990415-52	ef1a	6.486	12345	_2___
ZDB-GENE-040426-2012	wdr24	ZDB-GENE-001207-3	arnt2	3.2	12345	_2345
ZDB-GENE-040426-2012	wdr24	ZDB-GENE-020905-3	msh6	3.847	12345	____5
ZDB-GENE-040426-2012	wdr24	ZDB-GENE-021030-3	cbs	3.448	12345	____5
ZDB-GENE-040426-2012	wdr24	ZDB-GENE-030131-1233	uap1	3.25	12345	____5
ZDB-GENE-040426-2012	wdr24	ZDB-GENE-030131-179	zgc:55671	3.748	12345	____5
ZDB-GENE-040426-2012	wdr24	ZDB-GENE-030131-3507	papolb	4.316	12345	__3__
ZDB-GENE-040426-2012	wdr24	ZDB-GENE-030131-5408	vcp	5.871	12345	__3__
ZDB-GENE-040426-2012	wdr24	ZDB-GENE-030131-6031	narg1b	3.594	12345	_2___
ZDB-GENE-040426-2012	wdr24	ZDB-GENE-030131-7166	syvn1	3.172	12345	_2345
ZDB-GENE-040426-2012	wdr24	ZDB-GENE-030131-9181	zgc:73197	3.339	12345	__345
ZDB-GENE-040426-2012	wdr24	ZDB-GENE-030605-1	smarca4	3.588	12345	____5
ZDB-GENE-040426-2012	wdr24	ZDB-GENE-030616-612	atp6v1c1	3.426	12345	__3__
ZDB-GENE-040426-2012	wdr24	ZDB-GENE-031219-1	fhl	3.96	12345	_23__
ZDB-GENE-040426-2012	wdr24	ZDB-GENE-040426-1004	psmd13	3.726	12345	____5
ZDB-GENE-040426-2012	wdr24	ZDB-GENE-040426-1367	zgc:64102	4.722	12345	____5
ZDB-GENE-040426-2012	wdr24	ZDB-GENE-040426-1374	chmp5	4.39	12345	____5
ZDB-GENE-040426-2012	wdr24	ZDB-GENE-040426-1589	zgc:66282	3.495	12345	_2__5
ZDB-GENE-040426-2012	wdr24	ZDB-GENE-040426-1627	zgc:66385	3.035	12345	____5
ZDB-GENE-040426-2012	wdr24	ZDB-GENE-040426-2456	zgc:85821	3.327	12345	_2345
ZDB-GENE-040426-2012	wdr24	ZDB-GENE-040426-770	prkcsh	3.272	12345	____5
ZDB-GENE-040426-2012	wdr24	ZDB-GENE-040426-866	cdc23	3.382	12345	__3__
ZDB-GENE-040426-2012	wdr24	ZDB-GENE-040426-894	zgc:56091	5.38	12345	_234_
ZDB-GENE-040426-2012	wdr24	ZDB-GENE-040718-388	acss2	5.009	12345	_2___
ZDB-GENE-040426-2012	wdr24	ZDB-GENE-040801-165	zgc:92872	3.216	12345	__3__
ZDB-GENE-040426-2012	wdr24	ZDB-GENE-040823-3	prpf3	4.383	12345	_2___
ZDB-GENE-040426-2012	wdr24	ZDB-GENE-040924-7	flj20195l	4.837	12345	__3__
ZDB-GENE-040426-2012	wdr24	ZDB-GENE-041114-5	zgc:92517	3.161	12345	_23__
ZDB-GENE-040426-2012	wdr24	ZDB-GENE-041210-253	ankrd16	4.109	12345	_2___
ZDB-GENE-040426-2012	wdr24	ZDB-GENE-050417-399	mecr	3.203	12345	_2345
ZDB-GENE-040426-2012	wdr24	ZDB-GENE-060503-160	si:dkey-255g15.1	3.075	12345	12345
ZDB-GENE-040426-2012	wdr24	ZDB-GENE-061103-571	zgc:153930	3.302	12345	____5
ZDB-GENE-040426-2012	wdr24	ZDB-GENE-990415-247	rrm1	3.74	12345	__3_5
ZDB-GENE-040426-2012	wdr24	ZDB-GENE-990910-11	mitfa	3.056	12345	____5
ZDB-GENE-040426-2134	nipa2	ZDB-GENE-011018-2	cct6a	4.001	12345	_23__
ZDB-GENE-040426-2134	nipa2	ZDB-GENE-020213-1	mkrn1	3.503	12345	____5
ZDB-GENE-040426-2134	nipa2	ZDB-GENE-020419-30	ddx19	4.003	12345	__3_5
ZDB-GENE-040426-2134	nipa2	ZDB-GENE-030131-1566	slc26a5	4.213	12345	_23_5
ZDB-GENE-040426-2134	nipa2	ZDB-GENE-030131-2327	txndc1	3.051	12345	____5
ZDB-GENE-040426-2134	nipa2	ZDB-GENE-030131-283	eif2s1	4.555	12345	__3__
ZDB-GENE-040426-2134	nipa2	ZDB-GENE-030131-304	psmc6	4.035	12345	____5
ZDB-GENE-040426-2134	nipa2	ZDB-GENE-030131-4286	rpn1	4.821	12345	____5
ZDB-GENE-040426-2134	nipa2	ZDB-GENE-030131-478	ndufs1	3.933	12345	_23__
ZDB-GENE-040426-2134	nipa2	ZDB-GENE-030131-5290	napa	3.147	12345	____5
ZDB-GENE-040426-2134	nipa2	ZDB-GENE-030131-7384	ube2d2	3.565	12345	____5
ZDB-GENE-040426-2134	nipa2	ZDB-GENE-030131-8227	mrpl3	5.001	12345	_234_
ZDB-GENE-040426-2134	nipa2	ZDB-GENE-030131-9034	rpl4	4.226	12345	____5
ZDB-GENE-040426-2134	nipa2	ZDB-GENE-030131-977	cct5	3.669	12345	___45
ZDB-GENE-040426-2134	nipa2	ZDB-GENE-030326-1	dlst	3.343	12345	__3__
ZDB-GENE-040426-2134	nipa2	ZDB-GENE-030616-612	atp6v1c1	3.249	12345	__3__
ZDB-GENE-040426-2134	nipa2	ZDB-GENE-031105-2	cyc1	3.55	12345	_2345
ZDB-GENE-040426-2134	nipa2	ZDB-GENE-031118-188	zgc:63565	4.54	12345	__3__
ZDB-GENE-040426-2134	nipa2	ZDB-GENE-031219-6	ahcy	3.246	12345	_2___
ZDB-GENE-040426-2134	nipa2	ZDB-GENE-040426-1419	zgc:65782	3.164	12345	__3__
ZDB-GENE-040426-2134	nipa2	ZDB-GENE-040426-1710	edf1	3.107	12345	____5
ZDB-GENE-040426-2134	nipa2	ZDB-GENE-040426-1840	slc30a1	3.061	12345	_2__5
ZDB-GENE-040426-2134	nipa2	ZDB-GENE-040426-2401	pabpn1	3.473	12345	__3__
ZDB-GENE-040426-2134	nipa2	ZDB-GENE-040426-2482	zgc:85807	4.078	12345	___45
ZDB-GENE-040426-2134	nipa2	ZDB-GENE-040426-2816	arhgdia	3.717	12345	___45
ZDB-GENE-040426-2134	nipa2	ZDB-GENE-040426-2832	hspa4l	3.005	12345	____5
ZDB-GENE-040426-2134	nipa2	ZDB-GENE-040426-808	edem1	5.046	12345	____5
ZDB-GENE-040426-2134	nipa2	ZDB-GENE-040426-818	srp54	3.353	12345	__3__
ZDB-GENE-040426-2134	nipa2	ZDB-GENE-040426-942	pdap1	4.361	12345	____5
ZDB-GENE-040426-2134	nipa2	ZDB-GENE-040426-990	wdr45	3.604	12345	_2345
ZDB-GENE-040426-2134	nipa2	ZDB-GENE-040625-107	arpc3	3.287	12345	____5
ZDB-GENE-040426-2134	nipa2	ZDB-GENE-040625-69	psmc1b	4.315	12345	_2345
ZDB-GENE-040426-2134	nipa2	ZDB-GENE-040718-152	zgc:92335	3.289	12345	____5
ZDB-GENE-040426-2134	nipa2	ZDB-GENE-040718-176	zgc:92882	3.519	12345	____5
ZDB-GENE-040426-2134	nipa2	ZDB-GENE-040718-277	camk2da	3.389	12345	____5
ZDB-GENE-040426-2134	nipa2	ZDB-GENE-040912-90	zgc:92800	3.345	12345	____5
ZDB-GENE-040426-2134	nipa2	ZDB-GENE-041010-114	amt	3.299	12345	12_45
ZDB-GENE-040426-2134	nipa2	ZDB-GENE-041114-53	rab11a	3.15	12345	____5
ZDB-GENE-040426-2134	nipa2	ZDB-GENE-041114-79	zgc:101845	3.299	12345	_2_4_
ZDB-GENE-040426-2134	nipa2	ZDB-GENE-050306-9	zgc:113197	3.004	12345	_23_5
ZDB-GENE-040426-2134	nipa2	ZDB-GENE-050320-89	zgc:110122	3.095	12345	_2345
ZDB-GENE-040426-2134	nipa2	ZDB-GENE-050417-263	zgc:112103	3.584	12345	_2345
ZDB-GENE-040426-2134	nipa2	ZDB-GENE-050417-436	zgc:113156	3.637	12345	__345
ZDB-GENE-040426-2134	nipa2	ZDB-GENE-060331-121	zgc:136896	4.849	12345	__3__
ZDB-GENE-040426-2439	mycl1a	ZDB-GENE-000208-21	kifc1	3.712	12345	____5
ZDB-GENE-040426-2439	mycl1a	ZDB-GENE-000406-10	ccnb1	3.997	12345	__3__
ZDB-GENE-040426-2439	mycl1a	ZDB-GENE-020418-1	ccna2	4.354	12345	_2___
ZDB-GENE-040426-2439	mycl1a	ZDB-GENE-020426-1	kif11	4.047	12345	____5
ZDB-GENE-040426-2439	mycl1a	ZDB-GENE-030131-2229	gnaia	3.414	12345	____5
ZDB-GENE-040426-2439	mycl1a	ZDB-GENE-030131-8625	tubb2c	3.525	12345	____5
ZDB-GENE-040426-2439	mycl1a	ZDB-GENE-040625-175	rcn3	3.341	12345	____5
ZDB-GENE-040426-2439	mycl1a	ZDB-GENE-040718-426	zgc:86902	3.28	12345	____5
ZDB-GENE-040426-2439	mycl1a	ZDB-GENE-040724-44	si:rp71-1o1.6	3.162	12345	____5
ZDB-GENE-040426-2439	mycl1a	ZDB-GENE-041121-14	zgc:101581	3.535	12345	__3__
ZDB-GENE-040426-2439	mycl1a	ZDB-GENE-050506-24	h2afvl	3.897	12345	____5
ZDB-GENE-040426-2439	mycl1a	ZDB-GENE-051113-284	zgc:123194	3.412	12345	____5
ZDB-GENE-040426-2439	mycl1a	ZDB-GENE-070112-732	zgc:158605	3.123	12345	_2___
ZDB-GENE-040426-2813	sh3bp5	ZDB-GENE-040426-2830	tax1bp3	4.154	1_345	____5
ZDB-GENE-040426-2813	sh3bp5	ZDB-GENE-040704-12	mrrf	3.641	1_345	12345
ZDB-GENE-040426-2813	sh3bp5	ZDB-GENE-040808-16	zgc:101129	3.338	1_345	____5
ZDB-GENE-040426-2813	sh3bp5	ZDB-GENE-990415-131	hd	4.352	1_345	_23_5
ZDB-GENE-040426-791	zgc:55733	ZDB-GENE-020806-4	gstp1	3.054	12345	__345
ZDB-GENE-040426-791	zgc:55733	ZDB-GENE-020905-3	msh6	3.175	12345	____5
ZDB-GENE-040426-791	zgc:55733	ZDB-GENE-021209-1	mcm5	7.725	12345	____5
ZDB-GENE-040426-791	zgc:55733	ZDB-GENE-030131-1117	yy1	3.001	12345	____5
ZDB-GENE-040426-791	zgc:55733	ZDB-GENE-030131-2976	orc6l	4.63	12345	__3__
ZDB-GENE-040426-791	zgc:55733	ZDB-GENE-030131-4258	si:dkey-110c1.6	3.04	12345	__3__
ZDB-GENE-040426-791	zgc:55733	ZDB-GENE-030131-6422	hnrpu	4.001	12345	__34_
ZDB-GENE-040426-791	zgc:55733	ZDB-GENE-030616-541	kpna3	3.567	12345	__3__
ZDB-GENE-040426-791	zgc:55733	ZDB-GENE-031110-4	tubb5	3.065	12345	____5
ZDB-GENE-040426-791	zgc:55733	ZDB-GENE-040426-1084	zgc:56585	3.539	12345	__3__
ZDB-GENE-040426-791	zgc:55733	ZDB-GENE-040426-2186	sumo1	5.644	12345	_234_
ZDB-GENE-040426-791	zgc:55733	ZDB-GENE-040426-2759	map2k1	4.847	12345	____5
ZDB-GENE-040426-791	zgc:55733	ZDB-GENE-040426-2761	apex1	3.117	12345	____5
ZDB-GENE-040426-791	zgc:55733	ZDB-GENE-040426-710	zgc:55429	6.914	12345	_23_5
ZDB-GENE-040426-791	zgc:55733	ZDB-GENE-040426-896	zgc:56093	3.538	12345	____5
ZDB-GENE-040426-791	zgc:55733	ZDB-GENE-040426-915	eif4a3	4.524	12345	__3_5
ZDB-GENE-040426-791	zgc:55733	ZDB-GENE-040625-69	psmc1b	4.04	12345	_2345
ZDB-GENE-040426-791	zgc:55733	ZDB-GENE-040808-67	zgc:85725	4.242	12345	__3__
ZDB-GENE-040426-791	zgc:55733	ZDB-GENE-040818-1	stat5.2	5.134	12345	____5
ZDB-GENE-040426-791	zgc:55733	ZDB-GENE-040822-40	zgc:92010	3.481	12345	_2___
ZDB-GENE-040426-888	zgc:56080	ZDB-GENE-030114-6	coro1c	3.743	12345	____5
ZDB-GENE-040426-888	zgc:56080	ZDB-GENE-030131-1740	lass5	3.322	12345	____5
ZDB-GENE-040426-888	zgc:56080	ZDB-GENE-030131-4286	rpn1	3.039	12345	____5
ZDB-GENE-040426-888	zgc:56080	ZDB-GENE-030131-9512	coro1a	4.24	12345	___45
ZDB-GENE-040426-888	zgc:56080	ZDB-GENE-040718-355	zgc:92277	3.054	12345	__34_
ZDB-GENE-040426-888	zgc:56080	ZDB-GENE-060825-63	zgc:153378	3.876	12345	__345
ZDB-GENE-040426-970	zgc:56294	ZDB-GENE-001207-3	arnt2	4.816	12345	_2345
ZDB-GENE-040426-970	zgc:56294	ZDB-GENE-021210-2	mtx2	3.178	12345	_2345
ZDB-GENE-040426-970	zgc:56294	ZDB-GENE-030826-16	tpm3	5.671	12345	____5
ZDB-GENE-040426-970	zgc:56294	ZDB-GENE-031202-2	mmp13	3.147	12345	__3_5
ZDB-GENE-040426-970	zgc:56294	ZDB-GENE-040426-2126	zgc:64208	3.1	12345	_2345
ZDB-GENE-040426-970	zgc:56294	ZDB-GENE-040426-2185	tpm4	5.671	12345	____5
ZDB-GENE-040426-970	zgc:56294	ZDB-GENE-040426-854	tpm1	5.671	12345	____5
ZDB-GENE-040426-970	zgc:56294	ZDB-GENE-040801-9	zgc:92191	5.83	12345	12345
ZDB-GENE-040426-970	zgc:56294	ZDB-GENE-040912-129	zgc:103594	4.4	12345	_2345
ZDB-GENE-040426-970	zgc:56294	ZDB-GENE-041014-257	si:dkey-199i12.4	4.425	12345	12345
ZDB-GENE-040426-970	zgc:56294	ZDB-GENE-041114-143	zgc:101686	3.48	12345	12345
ZDB-GENE-040426-970	zgc:56294	ZDB-GENE-050417-166	zgc:112472	3.542	12345	__3__
ZDB-GENE-040426-970	zgc:56294	ZDB-GENE-050417-399	mecr	3.969	12345	_2345
ZDB-GENE-040426-970	zgc:56294	ZDB-GENE-051030-60	zgc:123289	3.054	12345	_2_45
ZDB-GENE-040426-970	zgc:56294	ZDB-GENE-060503-562	si:dkeyp-92c9.3	4.691	12345	12345
ZDB-GENE-040426-970	zgc:56294	ZDB-GENE-060503-634	ints3	3.034	12345	_2345
ZDB-GENE-040426-970	zgc:56294	ZDB-GENE-060929-902	zgc:154095	3.074	12345	_2___
ZDB-GENE-040426-970	zgc:56294	ZDB-GENE-061103-499	zgc:154019	3.002	12345	12345
ZDB-GENE-040426-970	zgc:56294	ZDB-GENE-070209-137	mfge8	5.532	12345	_2345
ZDB-GENE-040426-970	zgc:56294	ZDB-GENE-990415-136	ldb2	4.044	12345	_2345
ZDB-GENE-040608-1	flj32675	ZDB-GENE-000208-21	kifc1	4.96	123__	____5
ZDB-GENE-040608-1	flj32675	ZDB-GENE-000329-1	bactin1	3.133	123__	_23_5
ZDB-GENE-040608-1	flj32675	ZDB-GENE-020114-1	ptk2.1	3.034	123__	____5
ZDB-GENE-040608-1	flj32675	ZDB-GENE-020416-1	nutf2	3.634	123__	_2_4_
ZDB-GENE-040608-1	flj32675	ZDB-GENE-020419-1	u2af1	3.705	123__	____5
ZDB-GENE-040608-1	flj32675	ZDB-GENE-020419-40	stka	3.074	123__	__345
ZDB-GENE-040608-1	flj32675	ZDB-GENE-020426-1	kif11	4.81	123__	____5
ZDB-GENE-040608-1	flj32675	ZDB-GENE-021031-2	arcn1	4.659	123__	____5
ZDB-GENE-040608-1	flj32675	ZDB-GENE-021209-1	mcm5	4.165	123__	____5
ZDB-GENE-040608-1	flj32675	ZDB-GENE-030109-2	ruvbl1	3.761	123__	___4_
ZDB-GENE-040608-1	flj32675	ZDB-GENE-030131-106	ctsl1a	3.217	123__	____5
ZDB-GENE-040608-1	flj32675	ZDB-GENE-030131-1117	yy1	3.778	123__	____5
ZDB-GENE-040608-1	flj32675	ZDB-GENE-030131-1535	zgc:55404	3.98	123__	_23__
ZDB-GENE-040608-1	flj32675	ZDB-GENE-030131-1693	zgc:56344	3.612	123__	____5
ZDB-GENE-040608-1	flj32675	ZDB-GENE-030131-1768	nlcam	3.917	123__	____5
ZDB-GENE-040608-1	flj32675	ZDB-GENE-030131-1796	si:dkeyp-89d7.1	4.688	123__	____5
ZDB-GENE-040608-1	flj32675	ZDB-GENE-030131-210	zgc:55292	4.48	123__	__3__
ZDB-GENE-040608-1	flj32675	ZDB-GENE-030131-224	bmi1	3.448	123__	__3__
ZDB-GENE-040608-1	flj32675	ZDB-GENE-030131-2624	wac	3.788	123__	__3__
ZDB-GENE-040608-1	flj32675	ZDB-GENE-030131-2976	orc6l	3.204	123__	__3__
ZDB-GENE-040608-1	flj32675	ZDB-GENE-030131-3464	snupn	3.246	123__	_234_
ZDB-GENE-040608-1	flj32675	ZDB-GENE-030131-3670	sephs1	3.864	123__	____5
ZDB-GENE-040608-1	flj32675	ZDB-GENE-030131-3831	utp15	3.112	123__	__3_5
ZDB-GENE-040608-1	flj32675	ZDB-GENE-030131-4120	mll5	3.516	123__	__345
ZDB-GENE-040608-1	flj32675	ZDB-GENE-030131-5074	wu:fe37g01	5.426	123__	_234_
ZDB-GENE-040608-1	flj32675	ZDB-GENE-030131-5143	prpf4	3.379	123__	_234_
ZDB-GENE-040608-1	flj32675	ZDB-GENE-030131-5283	degs1	5.454	123__	_2_45
ZDB-GENE-040608-1	flj32675	ZDB-GENE-030131-5804	zgc:55794	4.938	123__	_2_4_
ZDB-GENE-040608-1	flj32675	ZDB-GENE-030131-5906	gclm	3.77	123__	____5
ZDB-GENE-040608-1	flj32675	ZDB-GENE-030131-5938	c20orf24	3.158	123__	_2345
ZDB-GENE-040608-1	flj32675	ZDB-GENE-030131-5990	wtap	3.481	123__	__3__
ZDB-GENE-040608-1	flj32675	ZDB-GENE-030131-6105	baz1a	5.023	123__	_2___
ZDB-GENE-040608-1	flj32675	ZDB-GENE-030131-614	smndc1	3.587	123__	____5
ZDB-GENE-040608-1	flj32675	ZDB-GENE-030131-6420	g22p1	3.464	123__	_2___
ZDB-GENE-040608-1	flj32675	ZDB-GENE-030131-6497	map4k5	4.154	123__	____5
ZDB-GENE-040608-1	flj32675	ZDB-GENE-030131-6609	polr2c	5.876	123__	__3__
ZDB-GENE-040608-1	flj32675	ZDB-GENE-030131-6724	zgc:77304	3.526	123__	____5
ZDB-GENE-040608-1	flj32675	ZDB-GENE-030131-7166	syvn1	3.187	123__	_2345
ZDB-GENE-040608-1	flj32675	ZDB-GENE-030131-7510	myst1	3.973	123__	_2___
ZDB-GENE-040608-1	flj32675	ZDB-GENE-030131-8175	zgc:64222	5.395	123__	_2__5
ZDB-GENE-040608-1	flj32675	ZDB-GENE-030131-8708	rps15a	3.793	123__	__3__
ZDB-GENE-040608-1	flj32675	ZDB-GENE-030131-9544	mcm4	3.068	123__	____5
ZDB-GENE-040608-1	flj32675	ZDB-GENE-030131-9670	nhp2l1	3.807	123__	_2___
ZDB-GENE-040608-1	flj32675	ZDB-GENE-030131-967	smarce1	3.227	123__	____5
ZDB-GENE-040608-1	flj32675	ZDB-GENE-030131-9676	c10orf119	5.898	123__	____5
ZDB-GENE-040608-1	flj32675	ZDB-GENE-030523-2	pbk	3.464	123__	____5
ZDB-GENE-040608-1	flj32675	ZDB-GENE-030605-1	smarca4	5.512	123__	____5
ZDB-GENE-040608-1	flj32675	ZDB-GENE-030616-631	sfrs3	3.568	123__	__3__
ZDB-GENE-040608-1	flj32675	ZDB-GENE-030826-9	thoc1	3.642	123__	____5
ZDB-GENE-040608-1	flj32675	ZDB-GENE-030912-10	hcfc1	4.766	123__	____5
ZDB-GENE-040608-1	flj32675	ZDB-GENE-040426-1023	zgc:56418	5.395	123__	_2__5
ZDB-GENE-040608-1	flj32675	ZDB-GENE-040426-1074	pelo	3.492	123__	_2_45
ZDB-GENE-040608-1	flj32675	ZDB-GENE-040426-1075	mfap1	3.896	123__	__3__
ZDB-GENE-040608-1	flj32675	ZDB-GENE-040426-1090	zgc:56602	3.483	123__	____5
ZDB-GENE-040608-1	flj32675	ZDB-GENE-040426-1226	zgc:63669	3.141	123__	_2___
ZDB-GENE-040608-1	flj32675	ZDB-GENE-040426-1248	zgpat	3.412	123__	__3__
ZDB-GENE-040608-1	flj32675	ZDB-GENE-040426-1302	tmed5	4.626	123__	____5
ZDB-GENE-040608-1	flj32675	ZDB-GENE-040426-1421	cct4	3.201	123__	__3_5
ZDB-GENE-040608-1	flj32675	ZDB-GENE-040426-1467	sfrs1	4.188	123__	__3__
ZDB-GENE-040608-1	flj32675	ZDB-GENE-040426-1545	zgc:66125	3.946	123__	____5
ZDB-GENE-040608-1	flj32675	ZDB-GENE-040426-1589	zgc:66282	4.074	123__	_2__5
ZDB-GENE-040608-1	flj32675	ZDB-GENE-040426-1598	zgc:66298	4.908	123__	_2___
ZDB-GENE-040608-1	flj32675	ZDB-GENE-040426-1746	tfdp1	4.418	123__	__3__
ZDB-GENE-040608-1	flj32675	ZDB-GENE-040426-1812	zgc:77264	4.178	123__	____5
ZDB-GENE-040608-1	flj32675	ZDB-GENE-040426-1950	sfrs1l	3.386	123__	__3__
ZDB-GENE-040608-1	flj32675	ZDB-GENE-040426-2216	rcc1	4.334	123__	____5
ZDB-GENE-040608-1	flj32675	ZDB-GENE-040426-2372	gatad2a	3.434	123__	____5
ZDB-GENE-040608-1	flj32675	ZDB-GENE-040426-2386	trspap1	6.723	123__	____5
ZDB-GENE-040608-1	flj32675	ZDB-GENE-040426-2547	zgc:85752	3.452	123__	____5
ZDB-GENE-040608-1	flj32675	ZDB-GENE-040426-2594	zgc:76977	4.445	123__	____5
ZDB-GENE-040608-1	flj32675	ZDB-GENE-040426-2605	eif2b2	3.045	123__	__3__
ZDB-GENE-040608-1	flj32675	ZDB-GENE-040426-2681	sae2	3.569	123__	____5
ZDB-GENE-040608-1	flj32675	ZDB-GENE-040426-2699	vps26b	3.77	123__	____5
ZDB-GENE-040608-1	flj32675	ZDB-GENE-040426-2706	sfrs2	5.685	123__	___4_
ZDB-GENE-040608-1	flj32675	ZDB-GENE-040426-2707	hnrpl	3.292	123__	_2___
ZDB-GENE-040608-1	flj32675	ZDB-GENE-040426-2741	cdk2	3.303	123__	____5
ZDB-GENE-040608-1	flj32675	ZDB-GENE-040426-2761	apex1	5.093	123__	____5
ZDB-GENE-040608-1	flj32675	ZDB-GENE-040426-2799	prpf4b	5.056	123__	____5
ZDB-GENE-040608-1	flj32675	ZDB-GENE-040426-2827	zgc:55523	5.389	123__	__3__
ZDB-GENE-040608-1	flj32675	ZDB-GENE-040426-2871	nvl	3.958	123__	___45
ZDB-GENE-040608-1	flj32675	ZDB-GENE-040426-2902	ddx39b	4.753	123__	_23__
ZDB-GENE-040608-1	flj32675	ZDB-GENE-040426-2914	zgc:55375	3.014	123__	____5
ZDB-GENE-040608-1	flj32675	ZDB-GENE-040426-2951	crkl	6.359	123__	____5
ZDB-GENE-040608-1	flj32675	ZDB-GENE-040426-782	zgc:55696	4.046	123__	__3__
ZDB-GENE-040608-1	flj32675	ZDB-GENE-040426-810	psmd1	5.025	123__	____5
ZDB-GENE-040608-1	flj32675	ZDB-GENE-040426-866	cdc23	4.642	123__	__3__
ZDB-GENE-040608-1	flj32675	ZDB-GENE-040426-896	zgc:56093	6.942	123__	____5
ZDB-GENE-040608-1	flj32675	ZDB-GENE-040426-938	bcs1l	5.773	123__	__3_5
ZDB-GENE-040608-1	flj32675	ZDB-GENE-040704-68	zgc:92018	3.821	123__	_23__
ZDB-GENE-040608-1	flj32675	ZDB-GENE-040718-126	zgc:92654	4.736	123__	_234_
ZDB-GENE-040608-1	flj32675	ZDB-GENE-040718-179	zgc:92878	3.796	123__	__3__
ZDB-GENE-040608-1	flj32675	ZDB-GENE-040718-302	gtf2h3	3.402	123__	__3__
ZDB-GENE-040608-1	flj32675	ZDB-GENE-040718-334	zgc:92321	3.377	123__	____5
ZDB-GENE-040608-1	flj32675	ZDB-GENE-040718-426	zgc:86902	3.477	123__	____5
ZDB-GENE-040608-1	flj32675	ZDB-GENE-040718-474	imp4	4.473	123__	__3__
ZDB-GENE-040608-1	flj32675	ZDB-GENE-040718-58	zgc:92094	3.902	123__	__3_5
ZDB-GENE-040608-1	flj32675	ZDB-GENE-040724-44	si:rp71-1o1.6	4	123__	____5
ZDB-GENE-040608-1	flj32675	ZDB-GENE-040801-104	trfp	3.316	123__	_2___
ZDB-GENE-040608-1	flj32675	ZDB-GENE-040801-165	zgc:92872	3.597	123__	__3__
ZDB-GENE-040608-1	flj32675	ZDB-GENE-040801-202	zgc:92417	3.157	123__	__3__
ZDB-GENE-040608-1	flj32675	ZDB-GENE-040823-3	prpf3	3.379	123__	_2___
ZDB-GENE-040608-1	flj32675	ZDB-GENE-040912-152	zgc:92215	3.115	123__	_23__
ZDB-GENE-040608-1	flj32675	ZDB-GENE-040927-19	rps4x	4.605	123__	__3__
ZDB-GENE-040608-1	flj32675	ZDB-GENE-041008-175	flncb	3.516	123__	_234_
ZDB-GENE-040608-1	flj32675	ZDB-GENE-041010-180	zgc:101680	3.761	123__	__3__
ZDB-GENE-040608-1	flj32675	ZDB-GENE-041010-77	zgc:101555	6.106	123__	____5
ZDB-GENE-040608-1	flj32675	ZDB-GENE-041014-72	si:ch211-244p18.3	5.119	123__	____5
ZDB-GENE-040608-1	flj32675	ZDB-GENE-041114-146	nosip	3.115	123__	____5
ZDB-GENE-040608-1	flj32675	ZDB-GENE-041114-189	zgc:92177	3.639	123__	_23_5
ZDB-GENE-040608-1	flj32675	ZDB-GENE-041114-5	zgc:92517	5.767	123__	_23__
ZDB-GENE-040608-1	flj32675	ZDB-GENE-041114-83	ftsj1	6.219	123__	__3_5
ZDB-GENE-040608-1	flj32675	ZDB-GENE-041210-323	si:dkeyp-117h8.5	4.18	123__	____5
ZDB-GENE-040608-1	flj32675	ZDB-GENE-041219-1	sfrs6	6.971	123__	__345
ZDB-GENE-040608-1	flj32675	ZDB-GENE-050208-508	si:dkey-94n12.2	5.095	123__	____5
ZDB-GENE-040608-1	flj32675	ZDB-GENE-050306-50	zgc:110742	4.235	123__	__3_5
ZDB-GENE-040608-1	flj32675	ZDB-GENE-050417-27	exosc2	6.791	123__	__3__
ZDB-GENE-040608-1	flj32675	ZDB-GENE-050417-438	zgc:110646	4.8	123__	__3__
ZDB-GENE-040608-1	flj32675	ZDB-GENE-050417-65	zgc:110292	5.395	123__	_2__5
ZDB-GENE-040608-1	flj32675	ZDB-GENE-050506-24	h2afvl	5.176	123__	____5
ZDB-GENE-040608-1	flj32675	ZDB-GENE-050517-31	abcf1	3.374	123__	_2___
ZDB-GENE-040608-1	flj32675	ZDB-GENE-050522-252	zgc:112061	3.322	123__	__3__
ZDB-GENE-040608-1	flj32675	ZDB-GENE-050522-455	zgc:112262	4.292	123__	____5
ZDB-GENE-040608-1	flj32675	ZDB-GENE-050522-98	noc4l	3.913	123__	__3__
ZDB-GENE-040608-1	flj32675	ZDB-GENE-050808-2	zgc:112252	3.329	123__	_23__
ZDB-GENE-040608-1	flj32675	ZDB-GENE-051030-24	zgc:123019	3.061	123__	__3__
ZDB-GENE-040608-1	flj32675	ZDB-GENE-051030-30	zgc:123180	3.346	123__	____5
ZDB-GENE-040608-1	flj32675	ZDB-GENE-060421-2909	zgc:136360	5.414	123__	__3__
ZDB-GENE-040608-1	flj32675	ZDB-GENE-060421-6785	zgc:136244	5.095	123__	____5
ZDB-GENE-040608-1	flj32675	ZDB-GENE-070103-2	hs6st1b	3.045	123__	__34_
ZDB-GENE-040608-1	flj32675	ZDB-GENE-980526-176	ccnd1	4.147	123__	____5
ZDB-GENE-040608-1	flj32675	ZDB-GENE-990415-245	elavl1	3.973	123__	1____
ZDB-GENE-040608-1	flj32675	ZDB-GENE-990415-247	rrm1	4.302	123__	__3_5
ZDB-GENE-040608-1	flj32675	ZDB-GENE-990415-270	tp53	3.157	123__	___4_
ZDB-GENE-040608-1	flj32675	ZDB-GENE-990614-17	ube2i	4.018	123__	_23__
ZDB-GENE-040608-1	flj32675	ZDB-GENE-990715-16	smn1	3.483	123__	____5
ZDB-GENE-040608-1	flj32675	ZDB-GENE-991008-16	smarcb1	5.356	123__	_23_5
ZDB-GENE-040625-127	ppih	ZDB-GENE-011018-2	cct6a	3.546	12345	_23__
ZDB-GENE-040625-127	ppih	ZDB-GENE-020419-4	mcm3	4.653	12345	____5
ZDB-GENE-040625-127	ppih	ZDB-GENE-020419-6	cct2	4.335	12345	_2345
ZDB-GENE-040625-127	ppih	ZDB-GENE-020905-3	msh6	6.636	12345	____5
ZDB-GENE-040625-127	ppih	ZDB-GENE-021209-1	mcm5	8.5	12345	____5
ZDB-GENE-040625-127	ppih	ZDB-GENE-030109-2	ruvbl1	3.595	12345	___4_
ZDB-GENE-040625-127	ppih	ZDB-GENE-030131-2420	zgc:55876	3.741	12345	____5
ZDB-GENE-040625-127	ppih	ZDB-GENE-030131-283	eif2s1	3.996	12345	__3__
ZDB-GENE-040625-127	ppih	ZDB-GENE-030131-304	psmc6	3.83	12345	____5
ZDB-GENE-040625-127	ppih	ZDB-GENE-030131-3445	dicer1	3.441	12345	_2__5
ZDB-GENE-040625-127	ppih	ZDB-GENE-030131-3464	snupn	3.414	12345	_234_
ZDB-GENE-040625-127	ppih	ZDB-GENE-030131-3507	papolb	7.114	12345	__3__
ZDB-GENE-040625-127	ppih	ZDB-GENE-030131-3902	rbm4	3.382	12345	____5
ZDB-GENE-040625-127	ppih	ZDB-GENE-030131-5063	zgc:55768	5.865	12345	__345
ZDB-GENE-040625-127	ppih	ZDB-GENE-030131-5083	psmc4	3.676	12345	____5
ZDB-GENE-040625-127	ppih	ZDB-GENE-030131-5237	capza1	6.712	12345	____5
ZDB-GENE-040625-127	ppih	ZDB-GENE-030131-5448	zgc:65824	4.537	12345	_23__
ZDB-GENE-040625-127	ppih	ZDB-GENE-030131-5512	zgc:76940	4.04	12345	____5
ZDB-GENE-040625-127	ppih	ZDB-GENE-030131-5541	psmd7	3.888	12345	____5
ZDB-GENE-040625-127	ppih	ZDB-GENE-030131-666	psmc3	6.022	12345	__3_5
ZDB-GENE-040625-127	ppih	ZDB-GENE-030131-6689	seh1l	3.736	12345	__3__
ZDB-GENE-040625-127	ppih	ZDB-GENE-030131-6779	gtf2h4	3.325	12345	____5
ZDB-GENE-040625-127	ppih	ZDB-GENE-030131-7452	g3bp1	3.451	12345	____5
ZDB-GENE-040625-127	ppih	ZDB-GENE-030131-8227	mrpl3	3.419	12345	_234_
ZDB-GENE-040625-127	ppih	ZDB-GENE-030131-8708	rps15a	7.069	12345	__3__
ZDB-GENE-040625-127	ppih	ZDB-GENE-030131-8788	ncl1	3.375	12345	_2__5
ZDB-GENE-040625-127	ppih	ZDB-GENE-030131-9181	zgc:73197	3.356	12345	__345
ZDB-GENE-040625-127	ppih	ZDB-GENE-030131-9662	rap1b	4.448	12345	____5
ZDB-GENE-040625-127	ppih	ZDB-GENE-030131-9670	nhp2l1	4.048	12345	_2___
ZDB-GENE-040625-127	ppih	ZDB-GENE-030131-977	cct5	3.853	12345	___45
ZDB-GENE-040625-127	ppih	ZDB-GENE-030605-1	smarca4	3.162	12345	____5
ZDB-GENE-040625-127	ppih	ZDB-GENE-030616-630	fkbp5	5.008	12345	___45
ZDB-GENE-040625-127	ppih	ZDB-GENE-030826-18	prdx3	4.9	12345	__3__
ZDB-GENE-040625-127	ppih	ZDB-GENE-030826-20	rab14	3.046	12345	_234_
ZDB-GENE-040625-127	ppih	ZDB-GENE-031006-10	rab32	3.338	12345	___45
ZDB-GENE-040625-127	ppih	ZDB-GENE-031110-4	tubb5	4.604	12345	____5
ZDB-GENE-040625-127	ppih	ZDB-GENE-031118-110	itgb4bp4	4.597	12345	____5
ZDB-GENE-040625-127	ppih	ZDB-GENE-031219-6	ahcy	3.025	12345	_2___
ZDB-GENE-040625-127	ppih	ZDB-GENE-040426-1049	zgc:56486	3.515	12345	____5
ZDB-GENE-040625-127	ppih	ZDB-GENE-040426-1421	cct4	5.037	12345	__3_5
ZDB-GENE-040625-127	ppih	ZDB-GENE-040426-1494	rer1	3.724	12345	____5
ZDB-GENE-040625-127	ppih	ZDB-GENE-040426-1552	appbp1	3.093	12345	_23__
ZDB-GENE-040625-127	ppih	ZDB-GENE-040426-1598	zgc:66298	3.668	12345	_2___
ZDB-GENE-040625-127	ppih	ZDB-GENE-040426-2229	eif5a	7.296	12345	_2___
ZDB-GENE-040625-127	ppih	ZDB-GENE-040426-2380	zgc:77898	3.493	12345	_2___
ZDB-GENE-040625-127	ppih	ZDB-GENE-040426-2396	slc25a25	4.054	12345	___45
ZDB-GENE-040625-127	ppih	ZDB-GENE-040426-2547	zgc:85752	3.396	12345	____5
ZDB-GENE-040625-127	ppih	ZDB-GENE-040426-2594	zgc:76977	3.807	12345	____5
ZDB-GENE-040625-127	ppih	ZDB-GENE-040426-2706	sfrs2	6.827	12345	___4_
ZDB-GENE-040625-127	ppih	ZDB-GENE-040426-2741	cdk2	4.44	12345	____5
ZDB-GENE-040625-127	ppih	ZDB-GENE-040426-2832	hspa4l	5.288	12345	____5
ZDB-GENE-040625-127	ppih	ZDB-GENE-040426-2845	cnot8	4.66	12345	____5
ZDB-GENE-040625-127	ppih	ZDB-GENE-040426-2902	ddx39b	7.765	12345	_23__
ZDB-GENE-040625-127	ppih	ZDB-GENE-040426-810	psmd1	5.064	12345	____5
ZDB-GENE-040625-127	ppih	ZDB-GENE-040426-866	cdc23	4.329	12345	__3__
ZDB-GENE-040625-127	ppih	ZDB-GENE-040618-2	psmb1	3.33	12345	____5
ZDB-GENE-040625-127	ppih	ZDB-GENE-040625-107	arpc3	4.093	12345	____5
ZDB-GENE-040625-127	ppih	ZDB-GENE-040625-69	psmc1b	3.468	12345	_2345
ZDB-GENE-040625-127	ppih	ZDB-GENE-040704-12	mrrf	4.472	12345	12345
ZDB-GENE-040625-127	ppih	ZDB-GENE-040718-279	zgc:92790	5.477	12345	____5
ZDB-GENE-040625-127	ppih	ZDB-GENE-040718-294	zgc:92770	3.912	12345	__3__
ZDB-GENE-040625-127	ppih	ZDB-GENE-040718-302	gtf2h3	3.371	12345	__3__
ZDB-GENE-040625-127	ppih	ZDB-GENE-040718-363	zgc:92259	6.217	12345	__3__
ZDB-GENE-040625-127	ppih	ZDB-GENE-040718-388	acss2	3.187	12345	_2___
ZDB-GENE-040625-127	ppih	ZDB-GENE-040801-15	zgc:92726	7.452	12345	_234_
ZDB-GENE-040625-127	ppih	ZDB-GENE-040912-163	zgc:92127	3.183	12345	_23__
ZDB-GENE-040625-127	ppih	ZDB-GENE-040914-10	si:dkey-113g17.2	7.805	12345	_2_4_
ZDB-GENE-040625-127	ppih	ZDB-GENE-041114-143	zgc:101686	3.168	12345	12345
ZDB-GENE-040625-127	ppih	ZDB-GENE-041114-175	pcf11	3.128	12345	____5
ZDB-GENE-040625-127	ppih	ZDB-GENE-041114-83	ftsj1	3.501	12345	__3_5
ZDB-GENE-040625-127	ppih	ZDB-GENE-041210-323	si:dkeyp-117h8.5	4.382	12345	____5
ZDB-GENE-040625-127	ppih	ZDB-GENE-041212-19	zgc:103611	3.944	12345	_2345
ZDB-GENE-040625-127	ppih	ZDB-GENE-041219-1	sfrs6	3.562	12345	__345
ZDB-GENE-040625-127	ppih	ZDB-GENE-050306-39	slc25a32b	3.449	12345	__34_
ZDB-GENE-040625-127	ppih	ZDB-GENE-050417-167	ppie	3.448	12345	__3__
ZDB-GENE-040625-127	ppih	ZDB-GENE-050506-24	h2afvl	5.38	12345	____5
ZDB-GENE-040625-127	ppih	ZDB-GENE-050521-1	nxt2	3.293	12345	___45
ZDB-GENE-040625-127	ppih	ZDB-GENE-050522-192	zgc:110166	3.562	12345	_2345
ZDB-GENE-040625-127	ppih	ZDB-GENE-050522-316	zgc:112409	4.004	12345	__3__
ZDB-GENE-040625-127	ppih	ZDB-GENE-050522-349	zgc:110201	5.844	12345	_2345
ZDB-GENE-040625-127	ppih	ZDB-GENE-050522-455	zgc:112262	3.973	12345	____5
ZDB-GENE-040625-127	ppih	ZDB-GENE-050522-513	zgc:110584	5.864	12345	__3__
ZDB-GENE-040625-127	ppih	ZDB-GENE-050809-136	rab6b	3.119	12345	_2___
ZDB-GENE-040625-127	ppih	ZDB-GENE-060331-121	zgc:136896	5.823	12345	__3__
ZDB-GENE-040625-127	ppih	ZDB-GENE-060421-2909	zgc:136360	4.115	12345	__3__
ZDB-GENE-040625-127	ppih	ZDB-GENE-060503-160	si:dkey-255g15.1	3.12	12345	12345
ZDB-GENE-040625-127	ppih	ZDB-GENE-980526-440	cbfb	3.079	12345	_2345
ZDB-GENE-040625-127	ppih	ZDB-GENE-990415-247	rrm1	4.991	12345	__3_5
ZDB-GENE-040625-142	zgc:86753	ZDB-GENE-000208-8	copg2	3.536	12___	_2345
ZDB-GENE-040625-142	zgc:86753	ZDB-GENE-030131-378	zfr	3.214	12___	__3__
ZDB-GENE-040625-142	zgc:86753	ZDB-GENE-040426-2186	sumo1	3.001	12___	_234_
ZDB-GENE-040625-142	zgc:86753	ZDB-GENE-040426-2816	arhgdia	3.012	12___	___45
ZDB-GENE-040625-142	zgc:86753	ZDB-GENE-040718-207	zgc:92833	3.073	12___	_2__5
ZDB-GENE-040625-142	zgc:86753	ZDB-GENE-041010-209	golph3	4.627	12___	__345
ZDB-GENE-040704-12	mrrf	ZDB-GENE-030131-8227	mrpl3	5.502	12345	_234_
ZDB-GENE-040704-12	mrrf	ZDB-GENE-030826-18	prdx3	4.773	12345	__3__
ZDB-GENE-040704-12	mrrf	ZDB-GENE-040426-1250	zgc:63736	3.971	12345	____5
ZDB-GENE-040704-12	mrrf	ZDB-GENE-040426-1582	hibadh	5.311	12345	_23__
ZDB-GENE-040704-12	mrrf	ZDB-GENE-040426-1805	zgc:77221	4.101	12345	__3__
ZDB-GENE-040704-12	mrrf	ZDB-GENE-040426-2076	zgc:76905	3.947	12345	____5
ZDB-GENE-040704-12	mrrf	ZDB-GENE-040426-905	adrm1b	3.279	12345	____5
ZDB-GENE-040704-12	mrrf	ZDB-GENE-040426-955	cox15	4.203	12345	_23__
ZDB-GENE-040704-12	mrrf	ZDB-GENE-040718-294	zgc:92770	6.498	12345	__3__
ZDB-GENE-040704-12	mrrf	ZDB-GENE-040718-364	coq3	3.542	12345	__3__
ZDB-GENE-040704-12	mrrf	ZDB-GENE-040912-37	zgc:103495	3.711	12345	__3__
ZDB-GENE-040704-12	mrrf	ZDB-GENE-040912-5	zgc:92445	4.061	12345	__3__
ZDB-GENE-040704-12	mrrf	ZDB-GENE-040914-10	si:dkey-113g17.2	3.187	12345	_2_4_
ZDB-GENE-040704-12	mrrf	ZDB-GENE-041014-189	si:dkeyp-11g8.5	3.31	12345	_2__5
ZDB-GENE-040704-12	mrrf	ZDB-GENE-041014-257	si:dkey-199i12.4	3.027	12345	12345
ZDB-GENE-040704-12	mrrf	ZDB-GENE-041114-71	zgc:101877	4.207	12345	_234_
ZDB-GENE-040704-12	mrrf	ZDB-GENE-050220-10	zgc:110738	3.713	12345	_23__
ZDB-GENE-040704-12	mrrf	ZDB-GENE-050417-278	mrps18b	3.229	12345	_2___
ZDB-GENE-040704-12	mrrf	ZDB-GENE-050417-399	mecr	4.104	12345	_2345
ZDB-GENE-040704-12	mrrf	ZDB-GENE-060503-562	si:dkeyp-92c9.3	3.228	12345	12345
ZDB-GENE-040704-12	mrrf	ZDB-GENE-061103-95	zgc:154106	4.57	12345	_2___
ZDB-GENE-040714-1	heg	ZDB-GENE-040407-2	elovl5	4.032	12345	_2345
ZDB-GENE-040718-462	zgc:92606	ZDB-GENE-030826-18	prdx3	3.15	12345	__3__
ZDB-GENE-040718-462	zgc:92606	ZDB-GENE-040912-129	zgc:103594	3.435	12345	_2345
ZDB-GENE-040718-462	zgc:92606	ZDB-GENE-050320-35	zgc:110343	3.15	12345	____5
ZDB-GENE-040801-46	zgc:100849	ZDB-GENE-000406-10	ccnb1	4.388	12345	__3__
ZDB-GENE-040801-46	zgc:100849	ZDB-GENE-010426-7	cry4	3.368	12345	____5
ZDB-GENE-040801-46	zgc:100849	ZDB-GENE-010724-9	arpc4	4.55	12345	____5
ZDB-GENE-040801-46	zgc:100849	ZDB-GENE-020419-5	cct3	4.771	12345	____5
ZDB-GENE-040801-46	zgc:100849	ZDB-GENE-020802-3	hm13	3.267	12345	____5
ZDB-GENE-040801-46	zgc:100849	ZDB-GENE-021206-1	hspd1	4.5	12345	__3__
ZDB-GENE-040801-46	zgc:100849	ZDB-GENE-021210-2	mtx2	4.988	12345	_2345
ZDB-GENE-040801-46	zgc:100849	ZDB-GENE-030109-2	ruvbl1	3.545	12345	___4_
ZDB-GENE-040801-46	zgc:100849	ZDB-GENE-030131-2199	prkcbp1l	3.548	12345	__3_5
ZDB-GENE-040801-46	zgc:100849	ZDB-GENE-030131-304	psmc6	3.632	12345	____5
ZDB-GENE-040801-46	zgc:100849	ZDB-GENE-030131-306	mak10	4.886	12345	_2___
ZDB-GENE-040801-46	zgc:100849	ZDB-GENE-030131-3197	zmat2	3.778	12345	____5
ZDB-GENE-040801-46	zgc:100849	ZDB-GENE-030131-3951	bzw1	3.068	12345	____5
ZDB-GENE-040801-46	zgc:100849	ZDB-GENE-030131-4286	rpn1	3.154	12345	____5
ZDB-GENE-040801-46	zgc:100849	ZDB-GENE-030131-4317	cops4	5.256	12345	____5
ZDB-GENE-040801-46	zgc:100849	ZDB-GENE-030131-5083	psmc4	3.324	12345	____5
ZDB-GENE-040801-46	zgc:100849	ZDB-GENE-030131-5290	napa	4.42	12345	____5
ZDB-GENE-040801-46	zgc:100849	ZDB-GENE-030131-5415	rac1	3.131	12345	____5
ZDB-GENE-040801-46	zgc:100849	ZDB-GENE-030131-5512	zgc:76940	5.206	12345	____5
ZDB-GENE-040801-46	zgc:100849	ZDB-GENE-030131-5541	psmd7	3.763	12345	____5
ZDB-GENE-040801-46	zgc:100849	ZDB-GENE-030131-5598	bin2l	3.619	12345	____5
ZDB-GENE-040801-46	zgc:100849	ZDB-GENE-030131-5648	phf17	3.979	12345	____5
ZDB-GENE-040801-46	zgc:100849	ZDB-GENE-030131-5938	c20orf24	4.109	12345	_2345
ZDB-GENE-040801-46	zgc:100849	ZDB-GENE-030131-617	psmd12	3.973	12345	____5
ZDB-GENE-040801-46	zgc:100849	ZDB-GENE-030131-6420	g22p1	3.073	12345	_2___
ZDB-GENE-040801-46	zgc:100849	ZDB-GENE-030131-6547	psmc5	4.158	12345	____5
ZDB-GENE-040801-46	zgc:100849	ZDB-GENE-030131-666	psmc3	3.236	12345	__3_5
ZDB-GENE-040801-46	zgc:100849	ZDB-GENE-030131-6779	gtf2h4	4.072	12345	____5
ZDB-GENE-040801-46	zgc:100849	ZDB-GENE-030131-6922	zgc:73136	3.412	12345	__3__
ZDB-GENE-040801-46	zgc:100849	ZDB-GENE-030131-7171	fbp1l	3.577	12345	_2_4_
ZDB-GENE-040801-46	zgc:100849	ZDB-GENE-030131-7377	znf207b	4.281	12345	____5
ZDB-GENE-040801-46	zgc:100849	ZDB-GENE-030131-7452	g3bp1	3.441	12345	____5
ZDB-GENE-040801-46	zgc:100849	ZDB-GENE-030131-8175	zgc:64222	3.739	12345	_2__5
ZDB-GENE-040801-46	zgc:100849	ZDB-GENE-030131-8227	mrpl3	4.06	12345	_234_
ZDB-GENE-040801-46	zgc:100849	ZDB-GENE-030131-8764	vps29	4.277	12345	__3_5
ZDB-GENE-040801-46	zgc:100849	ZDB-GENE-030131-8788	ncl1	3.662	12345	_2__5
ZDB-GENE-040801-46	zgc:100849	ZDB-GENE-030131-977	cct5	3.324	12345	___45
ZDB-GENE-040801-46	zgc:100849	ZDB-GENE-030131-984	psmd11b	4.791	12345	____5
ZDB-GENE-040801-46	zgc:100849	ZDB-GENE-030131-9907	calrl	3.353	12345	____5
ZDB-GENE-040801-46	zgc:100849	ZDB-GENE-030425-2	yars	3.722	12345	____5
ZDB-GENE-040801-46	zgc:100849	ZDB-GENE-030616-135	cacna1d	3.085	12345	__3__
ZDB-GENE-040801-46	zgc:100849	ZDB-GENE-030616-631	sfrs3	3.541	12345	__3__
ZDB-GENE-040801-46	zgc:100849	ZDB-GENE-030826-16	tpm3	4.134	12345	____5
ZDB-GENE-040801-46	zgc:100849	ZDB-GENE-031030-15	ddi2	3.371	12345	_2___
ZDB-GENE-040801-46	zgc:100849	ZDB-GENE-031030-2	eif4a1a	3.574	12345	____5
ZDB-GENE-040801-46	zgc:100849	ZDB-GENE-031107-3	ndnl2	3.154	12345	__3__
ZDB-GENE-040801-46	zgc:100849	ZDB-GENE-040426-1011	qars	3.056	12345	____5
ZDB-GENE-040801-46	zgc:100849	ZDB-GENE-040426-1023	zgc:56418	3.739	12345	_2__5
ZDB-GENE-040801-46	zgc:100849	ZDB-GENE-040426-1074	pelo	5.232	12345	_2_45
ZDB-GENE-040801-46	zgc:100849	ZDB-GENE-040426-1168	mpv17	3.934	12345	_234_
ZDB-GENE-040801-46	zgc:100849	ZDB-GENE-040426-1226	zgc:63669	3.699	12345	_2___
ZDB-GENE-040801-46	zgc:100849	ZDB-GENE-040426-1244	zgc:63702	3.352	12345	__34_
ZDB-GENE-040801-46	zgc:100849	ZDB-GENE-040426-1626	creld2	3.222	12345	____5
ZDB-GENE-040801-46	zgc:100849	ZDB-GENE-040426-1711	amph	3.561	12345	____5
ZDB-GENE-040801-46	zgc:100849	ZDB-GENE-040426-1798	zgc:77155	4.713	12345	_2___
ZDB-GENE-040801-46	zgc:100849	ZDB-GENE-040426-1812	zgc:77264	3.156	12345	____5
ZDB-GENE-040801-46	zgc:100849	ZDB-GENE-040426-2116	zgc:56443	3.263	12345	_2345
ZDB-GENE-040801-46	zgc:100849	ZDB-GENE-040426-2185	tpm4	5.011	12345	____5
ZDB-GENE-040801-46	zgc:100849	ZDB-GENE-040426-2456	zgc:85821	4.793	12345	_2345
ZDB-GENE-040801-46	zgc:100849	ZDB-GENE-040426-2699	vps26b	4.943	12345	____5
ZDB-GENE-040801-46	zgc:100849	ZDB-GENE-040426-2761	apex1	5.196	12345	____5
ZDB-GENE-040801-46	zgc:100849	ZDB-GENE-040426-2799	prpf4b	5.132	12345	____5
ZDB-GENE-040801-46	zgc:100849	ZDB-GENE-040426-770	prkcsh	3.177	12345	____5
ZDB-GENE-040801-46	zgc:100849	ZDB-GENE-040426-899	nudc	3.456	12345	____5
ZDB-GENE-040801-46	zgc:100849	ZDB-GENE-040426-938	bcs1l	3.732	12345	__3_5
ZDB-GENE-040801-46	zgc:100849	ZDB-GENE-040426-955	cox15	3.463	12345	_23__
ZDB-GENE-040801-46	zgc:100849	ZDB-GENE-040625-111	luc7l	4.052	12345	_2___
ZDB-GENE-040801-46	zgc:100849	ZDB-GENE-040718-10	pls3	3.538	12345	_2___
ZDB-GENE-040801-46	zgc:100849	ZDB-GENE-040718-112	zgc:92676	3.07	12345	__3__
ZDB-GENE-040801-46	zgc:100849	ZDB-GENE-040718-161	zgc:92907	3.538	12345	____5
ZDB-GENE-040801-46	zgc:100849	ZDB-GENE-040718-187	zgc:92863	3.069	12345	__34_
ZDB-GENE-040801-46	zgc:100849	ZDB-GENE-040718-294	zgc:92770	3.581	12345	__3__
ZDB-GENE-040801-46	zgc:100849	ZDB-GENE-040718-364	coq3	4.292	12345	__3__
ZDB-GENE-040801-46	zgc:100849	ZDB-GENE-040718-426	zgc:86902	3.124	12345	____5
ZDB-GENE-040801-46	zgc:100849	ZDB-GENE-040801-15	zgc:92726	3.708	12345	_234_
ZDB-GENE-040801-46	zgc:100849	ZDB-GENE-040801-5	zgc:92251	3.52	12345	____5
ZDB-GENE-040801-46	zgc:100849	ZDB-GENE-040912-37	zgc:103495	4.433	12345	__3__
ZDB-GENE-040801-46	zgc:100849	ZDB-GENE-040912-5	zgc:92445	6.25	12345	__3__
ZDB-GENE-040801-46	zgc:100849	ZDB-GENE-040924-7	flj20195l	3.013	12345	__3__
ZDB-GENE-040801-46	zgc:100849	ZDB-GENE-041010-180	zgc:101680	6.564	12345	__3__
ZDB-GENE-040801-46	zgc:100849	ZDB-GENE-041010-77	zgc:101555	3.635	12345	____5
ZDB-GENE-040801-46	zgc:100849	ZDB-GENE-041114-146	nosip	4.528	12345	____5
ZDB-GENE-040801-46	zgc:100849	ZDB-GENE-041114-24	rpia	3.918	12345	__3__
ZDB-GENE-040801-46	zgc:100849	ZDB-GENE-041121-14	zgc:101581	3.062	12345	__3__
ZDB-GENE-040801-46	zgc:100849	ZDB-GENE-041212-71	zgc:101644	4.133	12345	____5
ZDB-GENE-040801-46	zgc:100849	ZDB-GENE-050417-65	zgc:110292	3.739	12345	_2__5
ZDB-GENE-040801-46	zgc:100849	ZDB-GENE-050419-45	gmds	3.298	12345	___45
ZDB-GENE-040801-46	zgc:100849	ZDB-GENE-050506-78	fdps	3.738	12345	____5
ZDB-GENE-040801-46	zgc:100849	ZDB-GENE-050522-386	zgc:112333	5.664	12345	___45
ZDB-GENE-040801-46	zgc:100849	ZDB-GENE-050522-450	zgc:112267	4.515	12345	____5
ZDB-GENE-040801-46	zgc:100849	ZDB-GENE-050706-80	zgc:110030	4.163	12345	__3__
ZDB-GENE-040801-46	zgc:100849	ZDB-GENE-050913-126	zgc:110080	3.279	12345	__3__
ZDB-GENE-040801-46	zgc:100849	ZDB-GENE-060421-6479	zgc:136578	4.032	12345	____5
ZDB-GENE-040801-46	zgc:100849	ZDB-GENE-060502-2	alg2	4.593	12345	__3_5
ZDB-GENE-040801-46	zgc:100849	ZDB-GENE-060616-375	zgc:136380	4.172	12345	_2345
ZDB-GENE-040801-46	zgc:100849	ZDB-GENE-060825-144	zgc:154081	4.053	12345	__3__
ZDB-GENE-040801-46	zgc:100849	ZDB-GENE-061103-571	zgc:153930	3.211	12345	____5
ZDB-GENE-040801-46	zgc:100849	ZDB-GENE-061215-126	zgc:136762	3.633	12345	12345
ZDB-GENE-040801-9	zgc:92191	ZDB-GENE-001207-3	arnt2	3.744	12345	_2345
ZDB-GENE-040801-9	zgc:92191	ZDB-GENE-010412-1	six2.1	3.594	12345	____5
ZDB-GENE-040801-9	zgc:92191	ZDB-GENE-020415-2	calm2b	3.856	12345	_23_5
ZDB-GENE-040801-9	zgc:92191	ZDB-GENE-020806-4	gstp1	3.849	12345	__345
ZDB-GENE-040801-9	zgc:92191	ZDB-GENE-030131-1175	cd9	3.275	12345	__345
ZDB-GENE-040801-9	zgc:92191	ZDB-GENE-030131-2426	rtn1a	3.53	12345	____5
ZDB-GENE-040801-9	zgc:92191	ZDB-GENE-030131-4012	wbp2	3.717	12345	_2___
ZDB-GENE-040801-9	zgc:92191	ZDB-GENE-030131-527	calm3b	3.856	12345	_23_5
ZDB-GENE-040801-9	zgc:92191	ZDB-GENE-030131-5590	calm3a	3.856	12345	_23_5
ZDB-GENE-040801-9	zgc:92191	ZDB-GENE-030131-5884	zgc:77655	3.862	12345	____5
ZDB-GENE-040801-9	zgc:92191	ZDB-GENE-030131-7741	zgc:65894	3.406	12345	____5
ZDB-GENE-040801-9	zgc:92191	ZDB-GENE-030131-8308	calm1a	3.856	12345	_23_5
ZDB-GENE-040801-9	zgc:92191	ZDB-GENE-030131-8415	col1a2	4.31	12345	____5
ZDB-GENE-040801-9	zgc:92191	ZDB-GENE-030131-9102	col1a1	4.164	12345	____5
ZDB-GENE-040801-9	zgc:92191	ZDB-GENE-030131-9506	fgl2	4.277	12345	_2345
ZDB-GENE-040801-9	zgc:92191	ZDB-GENE-030804-2	calm1b	3.856	12345	_23_5
ZDB-GENE-040801-9	zgc:92191	ZDB-GENE-030804-3	calm2a	3.856	12345	_23_5
ZDB-GENE-040801-9	zgc:92191	ZDB-GENE-030826-16	tpm3	5.536	12345	____5
ZDB-GENE-040801-9	zgc:92191	ZDB-GENE-030901-1	mmp14a	3.289	12345	____5
ZDB-GENE-040801-9	zgc:92191	ZDB-GENE-040121-6	ldb3	3.028	12345	_2___
ZDB-GENE-040801-9	zgc:92191	ZDB-GENE-040122-2	zgc:55813	3.192	12345	___45
ZDB-GENE-040801-9	zgc:92191	ZDB-GENE-040426-1268	zgc:63812	3.895	12345	____5
ZDB-GENE-040801-9	zgc:92191	ZDB-GENE-040426-1368	zgc:64103	3.011	12345	____5
ZDB-GENE-040801-9	zgc:92191	ZDB-GENE-040426-1426	surf4	3.721	12345	___45
ZDB-GENE-040801-9	zgc:92191	ZDB-GENE-040426-2173	pdhb	5.4	12345	__3__
ZDB-GENE-040801-9	zgc:92191	ZDB-GENE-040426-2185	tpm4	5.686	12345	____5
ZDB-GENE-040801-9	zgc:92191	ZDB-GENE-040426-2542	clic5	3.263	12345	____5
ZDB-GENE-040801-9	zgc:92191	ZDB-GENE-040426-2860	zgc:55760	3.37	12345	____5
ZDB-GENE-040801-9	zgc:92191	ZDB-GENE-040426-854	tpm1	8.921	12345	____5
ZDB-GENE-040801-9	zgc:92191	ZDB-GENE-040718-106	zgc:92689	3.363	12345	____5
ZDB-GENE-040801-9	zgc:92191	ZDB-GENE-040801-125	fam49a	3.655	12345	____5
ZDB-GENE-040801-9	zgc:92191	ZDB-GENE-040801-180	zgc:92534	3.393	12345	_2345
ZDB-GENE-040801-9	zgc:92191	ZDB-GENE-040912-129	zgc:103594	4.197	12345	_2345
ZDB-GENE-040801-9	zgc:92191	ZDB-GENE-041114-9	zgc:92080	3.37	12345	_2345
ZDB-GENE-040801-9	zgc:92191	ZDB-GENE-050522-79	zgc:110443	3.59	12345	_23_5
ZDB-GENE-040801-9	zgc:92191	ZDB-GENE-051030-60	zgc:123289	6.304	12345	_2_45
ZDB-GENE-040801-9	zgc:92191	ZDB-GENE-060503-562	si:dkeyp-92c9.3	3.768	12345	12345
ZDB-GENE-040801-9	zgc:92191	ZDB-GENE-070209-137	mfge8	3.673	12345	_2345
ZDB-GENE-040801-9	zgc:92191	ZDB-GENE-990415-136	ldb2	4.762	12345	_2345
ZDB-GENE-040912-42	acot7	ZDB-GENE-011115-1	ywhag1	4.222	12345	____5
ZDB-GENE-040912-42	acot7	ZDB-GENE-020415-2	calm2b	7.285	12345	_23_5
ZDB-GENE-040912-42	acot7	ZDB-GENE-020419-23	atp6v0c	3.382	12345	_2___
ZDB-GENE-040912-42	acot7	ZDB-GENE-030131-378	zfr	3.714	12345	__3__
ZDB-GENE-040912-42	acot7	ZDB-GENE-030131-4127	zgc:77708	3.382	12345	_2___
ZDB-GENE-040912-42	acot7	ZDB-GENE-030131-527	calm3b	7.285	12345	_23_5
ZDB-GENE-040912-42	acot7	ZDB-GENE-030131-5590	calm3a	7.285	12345	_23_5
ZDB-GENE-040912-42	acot7	ZDB-GENE-030131-7582	zgc:55665	3.339	12345	____5
ZDB-GENE-040912-42	acot7	ZDB-GENE-030131-8308	calm1a	7.285	12345	_23_5
ZDB-GENE-040912-42	acot7	ZDB-GENE-030804-2	calm1b	7.285	12345	_23_5
ZDB-GENE-040912-42	acot7	ZDB-GENE-030804-3	calm2a	7.285	12345	_23_5
ZDB-GENE-040912-42	acot7	ZDB-GENE-040426-1143	atp6v1al	3.213	12345	__3__
ZDB-GENE-040912-42	acot7	ZDB-GENE-040426-1200	ptplad1	4.271	12345	_2_4_
ZDB-GENE-040912-42	acot7	ZDB-GENE-040426-1757	gnao1	3.4	12345	____5
ZDB-GENE-040912-42	acot7	ZDB-GENE-040426-1802	cnksr1	4.9	12345	_2345
ZDB-GENE-040912-42	acot7	ZDB-GENE-040426-744	pitpna	4.5	12345	____5
ZDB-GENE-040912-42	acot7	ZDB-GENE-040426-848	serpine2	4.398	12345	__34_
ZDB-GENE-040912-42	acot7	ZDB-GENE-040912-185	zgc:86648	3.913	12345	_2345
ZDB-GENE-040912-42	acot7	ZDB-GENE-050327-58	zgc:110543	3.172	12345	__3_5
ZDB-GENE-040912-42	acot7	ZDB-GENE-060512-98	zgc:136500	4.49	12345	__3_5
ZDB-GENE-041010-114	amt	ZDB-GENE-000921-2	pdp2	4.98	12_45	__3__
ZDB-GENE-041010-114	amt	ZDB-GENE-001201-1	vtg1	4.118	12_45	___4_
ZDB-GENE-041010-114	amt	ZDB-GENE-001201-5	vtg6	4.118	12_45	___4_
ZDB-GENE-041010-114	amt	ZDB-GENE-021206-1	hspd1	3.212	12_45	__3__
ZDB-GENE-041010-114	amt	ZDB-GENE-030131-6187	si:ch211-194d6.3	3.106	12_45	__3__
ZDB-GENE-041010-114	amt	ZDB-GENE-030131-7655	mdh1b	3.525	12_45	____5
ZDB-GENE-041010-114	amt	ZDB-GENE-030131-8171	zgc:77462	3.599	12_45	_2___
ZDB-GENE-041010-114	amt	ZDB-GENE-030131-8227	mrpl3	6.436	12_45	_234_
ZDB-GENE-041010-114	amt	ZDB-GENE-030326-1	dlst	6.973	12_45	__3__
ZDB-GENE-041010-114	amt	ZDB-GENE-030328-29	cars	3.864	12_45	__3__
ZDB-GENE-041010-114	amt	ZDB-GENE-030826-16	tpm3	4.974	12_45	____5
ZDB-GENE-041010-114	amt	ZDB-GENE-030926-1	chac	3.229	12_45	__3__
ZDB-GENE-041010-114	amt	ZDB-GENE-031006-1	idh1	5.037	12_45	___4_
ZDB-GENE-041010-114	amt	ZDB-GENE-031030-2	eif4a1a	3.813	12_45	____5
ZDB-GENE-041010-114	amt	ZDB-GENE-031105-2	cyc1	6.981	12_45	_2345
ZDB-GENE-041010-114	amt	ZDB-GENE-031118-95	idh2	7.815	12_45	_2___
ZDB-GENE-041010-114	amt	ZDB-GENE-040329-3	mao	3.895	12_45	___45
ZDB-GENE-041010-114	amt	ZDB-GENE-040426-1007	idh3a	5.374	12_45	___45
ZDB-GENE-041010-114	amt	ZDB-GENE-040426-1367	zgc:64102	3.052	12_45	____5
ZDB-GENE-041010-114	amt	ZDB-GENE-040426-1528	zgc:66080	3.898	12_45	____5
ZDB-GENE-041010-114	amt	ZDB-GENE-040426-1582	hibadh	5.391	12_45	_23__
ZDB-GENE-041010-114	amt	ZDB-GENE-040426-1869	slc25a20	8.291	12_45	__3__
ZDB-GENE-041010-114	amt	ZDB-GENE-040426-1902	txndc4	4.339	12_45	_2_45
ZDB-GENE-041010-114	amt	ZDB-GENE-040426-2173	pdhb	3.27	12_45	__3__
ZDB-GENE-041010-114	amt	ZDB-GENE-040426-2185	tpm4	3.145	12_45	____5
ZDB-GENE-041010-114	amt	ZDB-GENE-040426-2832	hspa4l	4.569	12_45	____5
ZDB-GENE-041010-114	amt	ZDB-GENE-040426-709	zgc:55423	4.24	12_45	____5
ZDB-GENE-041010-114	amt	ZDB-GENE-040426-854	tpm1	3.145	12_45	____5
ZDB-GENE-041010-114	amt	ZDB-GENE-040426-955	cox15	3.718	12_45	_23__
ZDB-GENE-041010-114	amt	ZDB-GENE-040625-180	zgc:86599	4.182	12_45	__3__
ZDB-GENE-041010-114	amt	ZDB-GENE-040704-50	zgc:91819	3.466	12_45	_234_
ZDB-GENE-041010-114	amt	ZDB-GENE-040718-294	zgc:92770	4.229	12_45	__3__
ZDB-GENE-041010-114	amt	ZDB-GENE-040801-91	zgc:101066	3.203	12_45	_2__5
ZDB-GENE-041010-114	amt	ZDB-GENE-040912-101	suclg1	6.513	12_45	_2___
ZDB-GENE-041010-114	amt	ZDB-GENE-040912-129	zgc:103594	3.799	12_45	_2345
ZDB-GENE-041010-114	amt	ZDB-GENE-041114-67	zgc:101897	4.102	12_45	__34_
ZDB-GENE-041010-114	amt	ZDB-GENE-050220-10	zgc:110738	4.967	12_45	_23__
ZDB-GENE-041010-114	amt	ZDB-GENE-050417-263	zgc:112103	5.463	12_45	_2345
ZDB-GENE-041010-114	amt	ZDB-GENE-050417-3	2009-09-10	3.268	12_45	__3_5
ZDB-GENE-041010-114	amt	ZDB-GENE-050417-399	mecr	3.868	12_45	_2345
ZDB-GENE-041010-114	amt	ZDB-GENE-050808-2	zgc:112252	3.395	12_45	_23__
ZDB-GENE-041010-114	amt	ZDB-GENE-050913-126	zgc:110080	4.499	12_45	__3__
ZDB-GENE-041010-114	amt	ZDB-GENE-060312-33	zgc:136860	3.218	12_45	_2__5
ZDB-GENE-041010-114	amt	ZDB-GENE-060503-634	ints3	3.893	12_45	_2345
ZDB-GENE-041010-114	amt	ZDB-GENE-060929-64	zgc:153772	3.564	12_45	_2__5
ZDB-GENE-041014-178	si:ch211-278n15.1	ZDB-GENE-030131-4661	slc15a1	3.334	12345	__3__
ZDB-GENE-041014-178	si:ch211-278n15.1	ZDB-GENE-030131-5884	zgc:77655	4.664	12345	____5
ZDB-GENE-041014-178	si:ch211-278n15.1	ZDB-GENE-030131-7655	mdh1b	3.282	12345	____5
ZDB-GENE-041014-178	si:ch211-278n15.1	ZDB-GENE-030131-9877	llgl2	3.371	12345	____5
ZDB-GENE-041014-178	si:ch211-278n15.1	ZDB-GENE-031030-15	ddi2	4.218	12345	_2___
ZDB-GENE-041014-178	si:ch211-278n15.1	ZDB-GENE-040426-1168	mpv17	3.289	12345	_234_
ZDB-GENE-041014-178	si:ch211-278n15.1	ZDB-GENE-040426-1443	cdkal1	3.329	12345	__3_5
ZDB-GENE-041014-178	si:ch211-278n15.1	ZDB-GENE-040426-1627	zgc:66385	4.729	12345	____5
ZDB-GENE-041014-178	si:ch211-278n15.1	ZDB-GENE-040426-2482	zgc:85807	3.105	12345	___45
ZDB-GENE-041014-178	si:ch211-278n15.1	ZDB-GENE-040426-782	zgc:55696	3.341	12345	__3__
ZDB-GENE-041014-178	si:ch211-278n15.1	ZDB-GENE-040718-474	imp4	3.15	12345	__3__
ZDB-GENE-041014-178	si:ch211-278n15.1	ZDB-GENE-040912-101	suclg1	3.576	12345	_2___
ZDB-GENE-041014-178	si:ch211-278n15.1	ZDB-GENE-040912-148	zgc:92284	3.137	12345	__3_5
ZDB-GENE-041014-178	si:ch211-278n15.1	ZDB-GENE-040912-5	zgc:92445	3.241	12345	__3__
ZDB-GENE-041014-178	si:ch211-278n15.1	ZDB-GENE-041114-83	ftsj1	4.529	12345	__3_5
ZDB-GENE-041014-178	si:ch211-278n15.1	ZDB-GENE-041114-91	pgrmc1	4.422	12345	__345
ZDB-GENE-041014-178	si:ch211-278n15.1	ZDB-GENE-050417-399	mecr	6.664	12345	_2345
ZDB-GENE-041014-178	si:ch211-278n15.1	ZDB-GENE-060502-2	alg2	5.979	12345	__3_5
ZDB-GENE-041014-178	si:ch211-278n15.1	ZDB-GENE-061103-289	zgc:154046	3.759	12345	____5
ZDB-GENE-041014-257	si:dkey-199i12.4	ZDB-GENE-000921-2	pdp2	3.322	12345	__3__
ZDB-GENE-041014-257	si:dkey-199i12.4	ZDB-GENE-001207-3	arnt2	3.692	12345	_2345
ZDB-GENE-041014-257	si:dkey-199i12.4	ZDB-GENE-020213-1	mkrn1	3.472	12345	____5
ZDB-GENE-041014-257	si:dkey-199i12.4	ZDB-GENE-020419-30	ddx19	3.531	12345	__3_5
ZDB-GENE-041014-257	si:dkey-199i12.4	ZDB-GENE-020419-6	cct2	4.037	12345	_2345
ZDB-GENE-041014-257	si:dkey-199i12.4	ZDB-GENE-030131-4012	wbp2	3.502	12345	_2___
ZDB-GENE-041014-257	si:dkey-199i12.4	ZDB-GENE-030131-4258	si:dkey-110c1.6	3.092	12345	__3__
ZDB-GENE-041014-257	si:dkey-199i12.4	ZDB-GENE-030131-4286	rpn1	3.096	12345	____5
ZDB-GENE-041014-257	si:dkey-199i12.4	ZDB-GENE-030131-5512	zgc:76940	3.16	12345	____5
ZDB-GENE-041014-257	si:dkey-199i12.4	ZDB-GENE-030131-5532	mapkapk2	3.202	12345	____5
ZDB-GENE-041014-257	si:dkey-199i12.4	ZDB-GENE-030131-8442	eif3s7	3.263	12345	____5
ZDB-GENE-041014-257	si:dkey-199i12.4	ZDB-GENE-031117-1	rbpja	3.054	12345	____5
ZDB-GENE-041014-257	si:dkey-199i12.4	ZDB-GENE-040426-1180	zgc:63593	3.301	12345	____5
ZDB-GENE-041014-257	si:dkey-199i12.4	ZDB-GENE-040426-1327	psmc2	3.328	12345	_23_5
ZDB-GENE-041014-257	si:dkey-199i12.4	ZDB-GENE-040426-1801	pigf	3.46	12345	__3__
ZDB-GENE-041014-257	si:dkey-199i12.4	ZDB-GENE-040426-1802	cnksr1	3.036	12345	_2345
ZDB-GENE-041014-257	si:dkey-199i12.4	ZDB-GENE-040426-2372	gatad2a	4.696	12345	____5
ZDB-GENE-041014-257	si:dkey-199i12.4	ZDB-GENE-040426-2749	golga5	4.566	12345	_23__
ZDB-GENE-041014-257	si:dkey-199i12.4	ZDB-GENE-040426-2832	hspa4l	4.388	12345	____5
ZDB-GENE-041014-257	si:dkey-199i12.4	ZDB-GENE-040426-2871	nvl	3.564	12345	___45
ZDB-GENE-041014-257	si:dkey-199i12.4	ZDB-GENE-040426-782	zgc:55696	3.992	12345	__3__
ZDB-GENE-041014-257	si:dkey-199i12.4	ZDB-GENE-040426-896	zgc:56093	3.449	12345	____5
ZDB-GENE-041014-257	si:dkey-199i12.4	ZDB-GENE-040615-1	nkx1.2la	3.416	12345	_23__
ZDB-GENE-041014-257	si:dkey-199i12.4	ZDB-GENE-040718-59	tes	3.316	12345	___45
ZDB-GENE-041014-257	si:dkey-199i12.4	ZDB-GENE-041114-79	zgc:101845	4.841	12345	_2_4_
ZDB-GENE-041014-257	si:dkey-199i12.4	ZDB-GENE-050511-1	dmrt1	3.118	12345	12345
ZDB-GENE-041014-257	si:dkey-199i12.4	ZDB-GENE-050522-513	zgc:110584	3.271	12345	__3__
ZDB-GENE-041014-257	si:dkey-199i12.4	ZDB-GENE-050522-556	zgc:111823	3.313	12345	__3__
ZDB-GENE-041014-257	si:dkey-199i12.4	ZDB-GENE-060503-160	si:dkey-255g15.1	3.14	12345	12345
ZDB-GENE-041014-257	si:dkey-199i12.4	ZDB-GENE-061103-571	zgc:153930	3.262	12345	____5
ZDB-GENE-041014-257	si:dkey-199i12.4	ZDB-GENE-070112-2142	zgc:158636	3.287	12345	12345
ZDB-GENE-041014-257	si:dkey-199i12.4	ZDB-GENE-980526-330	cdx4	3.893	12345	____5
ZDB-GENE-041014-257	si:dkey-199i12.4	ZDB-GENE-990415-245	elavl1	3.191	12345	1____
ZDB-GENE-041114-143	zgc:101686	ZDB-GENE-030131-666	psmc3	3.4	12345	__3_5
ZDB-GENE-041114-143	zgc:101686	ZDB-GENE-030131-879	pdip5	3.613	12345	____5
ZDB-GENE-041114-143	zgc:101686	ZDB-GENE-030131-899	acadvl	3.32	12345	__3__
ZDB-GENE-041114-143	zgc:101686	ZDB-GENE-030131-9662	rap1b	4.583	12345	____5
ZDB-GENE-041114-143	zgc:101686	ZDB-GENE-030131-9877	llgl2	3.723	12345	____5
ZDB-GENE-041114-143	zgc:101686	ZDB-GENE-030723-2	nfe2l2	3.103	12345	_2345
ZDB-GENE-041114-143	zgc:101686	ZDB-GENE-030826-20	rab14	4.835	12345	_234_
ZDB-GENE-041114-143	zgc:101686	ZDB-GENE-031006-1	idh1	3.674	12345	___4_
ZDB-GENE-041114-143	zgc:101686	ZDB-GENE-031113-9	dnajb11	3.255	12345	____5
ZDB-GENE-041114-143	zgc:101686	ZDB-GENE-040426-1710	edf1	3.998	12345	____5
ZDB-GENE-041114-143	zgc:101686	ZDB-GENE-040426-1784	zgc:73380	3.099	12345	__3__
ZDB-GENE-041114-143	zgc:101686	ZDB-GENE-040426-2185	tpm4	3.07	12345	____5
ZDB-GENE-041114-143	zgc:101686	ZDB-GENE-040426-810	psmd1	4.075	12345	____5
ZDB-GENE-041114-143	zgc:101686	ZDB-GENE-040625-133	zgc:86773	4.211	12345	__3__
ZDB-GENE-041114-143	zgc:101686	ZDB-GENE-040718-388	acss2	3.273	12345	_2___
ZDB-GENE-041114-143	zgc:101686	ZDB-GENE-040808-67	zgc:85725	3.541	12345	__3__
ZDB-GENE-041114-143	zgc:101686	ZDB-GENE-050417-399	mecr	3.649	12345	_2345
ZDB-GENE-041114-143	zgc:101686	ZDB-GENE-050522-79	zgc:110443	4.207	12345	_23_5
ZDB-GENE-041114-143	zgc:101686	ZDB-GENE-051030-60	zgc:123289	3.199	12345	_2_45
ZDB-GENE-050211-3	ext1a	ZDB-GENE-040426-2126	zgc:64208	4.544	1_3__	_2345
ZDB-GENE-050211-3	ext1a	ZDB-GENE-040718-302	gtf2h3	4.079	1_3__	__3__
ZDB-GENE-050211-3	ext1a	ZDB-GENE-041124-3	ext2	4.908	1_3__	____5
ZDB-GENE-050417-154	zgc:112042	ZDB-GENE-000330-4	syntaxin1b	3.015	12___	____5
ZDB-GENE-050417-154	zgc:112042	ZDB-GENE-000607-65	evla	3.403	12___	____5
ZDB-GENE-050417-154	zgc:112042	ZDB-GENE-020802-2	tagln2	5.427	12___	____5
ZDB-GENE-050417-154	zgc:112042	ZDB-GENE-030131-5143	prpf4	3.187	12___	_234_
ZDB-GENE-050417-154	zgc:112042	ZDB-GENE-030131-9475	snx17	3.704	12___	__3__
ZDB-GENE-050417-154	zgc:112042	ZDB-GENE-030131-9512	coro1a	3.368	12___	___45
ZDB-GENE-050417-154	zgc:112042	ZDB-GENE-031110-4	tubb5	3.04	12___	____5
ZDB-GENE-050417-154	zgc:112042	ZDB-GENE-040426-1049	zgc:56486	4.21	12___	____5
ZDB-GENE-050417-154	zgc:112042	ZDB-GENE-040426-2482	zgc:85807	3.1	12___	___45
ZDB-GENE-050417-154	zgc:112042	ZDB-GENE-040426-2555	zgc:85645	3.956	12___	____5
ZDB-GENE-050417-154	zgc:112042	ZDB-GENE-040426-2902	ddx39b	4.391	12___	_23__
ZDB-GENE-050417-154	zgc:112042	ZDB-GENE-040426-710	zgc:55429	4.247	12___	_23_5
ZDB-GENE-050417-154	zgc:112042	ZDB-GENE-040513-2	accn2b	3.844	12___	_2_45
ZDB-GENE-050417-154	zgc:112042	ZDB-GENE-040625-125	zgc:86785	3.871	12___	__3__
ZDB-GENE-050417-154	zgc:112042	ZDB-GENE-040718-106	zgc:92689	3.389	12___	____5
ZDB-GENE-050417-154	zgc:112042	ZDB-GENE-040718-176	zgc:92882	3.917	12___	____5
ZDB-GENE-050417-154	zgc:112042	ZDB-GENE-041010-180	zgc:101680	3.837	12___	__3__
ZDB-GENE-050417-154	zgc:112042	ZDB-GENE-041111-187	si:ch211-51m24.3	4.016	12___	____5
ZDB-GENE-050417-154	zgc:112042	ZDB-GENE-041124-3	ext2	3.171	12___	____5
ZDB-GENE-050417-154	zgc:112042	ZDB-GENE-050417-27	exosc2	3.589	12___	__3__
ZDB-GENE-050417-154	zgc:112042	ZDB-GENE-050522-236	lims1	3.807	12___	__3__
ZDB-GENE-050417-154	zgc:112042	ZDB-GENE-060312-33	zgc:136860	3.06	12___	_2__5
ZDB-GENE-050417-154	zgc:112042	ZDB-GENE-061013-96	pik4cb	4.57	12___	__3__
ZDB-GENE-050417-154	zgc:112042	ZDB-GENE-061103-295	zgc:154039	3.965	12___	____5
ZDB-GENE-050417-154	zgc:112042	ZDB-GENE-990415-8	pax2a	3.305	12___	____5
ZDB-GENE-050417-361	zgc:110203	ZDB-GENE-000210-35	ndpkz4	3.012	1____	_234_
ZDB-GENE-050417-361	zgc:110203	ZDB-GENE-001229-2	alas1	6.129	1____	___45
ZDB-GENE-050417-361	zgc:110203	ZDB-GENE-010323-5	papss2	4.71	1____	____5
ZDB-GENE-050417-361	zgc:110203	ZDB-GENE-020806-4	gstp1	7.55	1____	__345
ZDB-GENE-050417-361	zgc:110203	ZDB-GENE-021219-2	atp6v1h	3.684	1____	_234_
ZDB-GENE-050417-361	zgc:110203	ZDB-GENE-030131-478	ndufs1	3.076	1____	_23__
ZDB-GENE-050417-361	zgc:110203	ZDB-GENE-030131-5884	zgc:77655	5.33	1____	____5
ZDB-GENE-050417-361	zgc:110203	ZDB-GENE-030131-7844	zgc:111859	4.31	1____	_2__5
ZDB-GENE-050417-361	zgc:110203	ZDB-GENE-030131-8733	tmem49	3.103	1____	____5
ZDB-GENE-050417-361	zgc:110203	ZDB-GENE-030131-8774	eva1	3.387	1____	____5
ZDB-GENE-050417-361	zgc:110203	ZDB-GENE-030131-899	acadvl	5.603	1____	__3__
ZDB-GENE-050417-361	zgc:110203	ZDB-GENE-030131-9181	zgc:73197	3.054	1____	__345
ZDB-GENE-050417-361	zgc:110203	ZDB-GENE-030328-41	dio1	6.562	1____	__34_
ZDB-GENE-050417-361	zgc:110203	ZDB-GENE-031006-1	idh1	5.49	1____	___4_
ZDB-GENE-050417-361	zgc:110203	ZDB-GENE-040227-1	gnmt	4.326	1____	____5
ZDB-GENE-050417-361	zgc:110203	ZDB-GENE-040426-1426	surf4	3.997	1____	___45
ZDB-GENE-050417-361	zgc:110203	ZDB-GENE-040426-1501	gadd45al	3.628	1____	____5
ZDB-GENE-050417-361	zgc:110203	ZDB-GENE-040426-1508	zgc:77517	3.033	1____	____5
ZDB-GENE-050417-361	zgc:110203	ZDB-GENE-040426-1528	zgc:66080	3.308	1____	____5
ZDB-GENE-050417-361	zgc:110203	ZDB-GENE-040426-1869	slc25a20	4.278	1____	__3__
ZDB-GENE-050417-361	zgc:110203	ZDB-GENE-040426-1945	acadm	4.025	1____	__3__
ZDB-GENE-050417-361	zgc:110203	ZDB-GENE-040426-1977	zgc:73070	3.229	1____	__3__
ZDB-GENE-050417-361	zgc:110203	ZDB-GENE-040426-2248	zgc:77563	3.42	1____	____5
ZDB-GENE-050417-361	zgc:110203	ZDB-GENE-040426-2393	amy2a	5.649	1____	____5
ZDB-GENE-050417-361	zgc:110203	ZDB-GENE-040426-2553	np	4.873	1____	____5
ZDB-GENE-050417-361	zgc:110203	ZDB-GENE-040426-2830	tax1bp3	3.311	1____	____5
ZDB-GENE-050417-361	zgc:110203	ZDB-GENE-040426-771	acadl	6.205	1____	_2___
ZDB-GENE-050417-361	zgc:110203	ZDB-GENE-040704-34	zgc:91860	5.01	1____	_2___
ZDB-GENE-050417-361	zgc:110203	ZDB-GENE-040704-50	zgc:91819	3.622	1____	_234_
ZDB-GENE-050417-361	zgc:110203	ZDB-GENE-040704-59	zgc:92357	3.413	1____	_2345
ZDB-GENE-050417-361	zgc:110203	ZDB-GENE-040718-176	zgc:92882	4.969	1____	____5
ZDB-GENE-050417-361	zgc:110203	ZDB-GENE-040801-185	zgc:92523	3.428	1____	____5
ZDB-GENE-050417-361	zgc:110203	ZDB-GENE-040801-261	hadhsc	3.431	1____	__3__
ZDB-GENE-050417-361	zgc:110203	ZDB-GENE-040801-53	zgc:100832	4.458	1____	__3__
ZDB-GENE-050417-361	zgc:110203	ZDB-GENE-040912-106	aqp8	3.255	1____	_23__
ZDB-GENE-050417-361	zgc:110203	ZDB-GENE-040912-90	zgc:92800	3.112	1____	____5
ZDB-GENE-050417-361	zgc:110203	ZDB-GENE-040927-25	zgc:101723	3.245	1____	___4_
ZDB-GENE-050417-361	zgc:110203	ZDB-GENE-041010-139	ctsz	3.332	1____	_234_
ZDB-GENE-050417-361	zgc:110203	ZDB-GENE-041010-201	hsd17b10	7.385	1____	_23__
ZDB-GENE-050417-361	zgc:110203	ZDB-GENE-041010-5	park7	3.826	1____	__3__
ZDB-GENE-050417-361	zgc:110203	ZDB-GENE-041014-72	si:ch211-244p18.3	3.594	1____	____5
ZDB-GENE-050417-361	zgc:110203	ZDB-GENE-041112-1	asah2	4.129	1____	____5
ZDB-GENE-050417-361	zgc:110203	ZDB-GENE-041114-67	zgc:101897	3.757	1____	__34_
ZDB-GENE-050417-361	zgc:110203	ZDB-GENE-041210-60	adipor2	4.365	1____	__3__
ZDB-GENE-050417-361	zgc:110203	ZDB-GENE-041212-67	zgc:101540	4.105	1____	_23__
ZDB-GENE-050417-361	zgc:110203	ZDB-GENE-041212-85	fbxo44	4.458	1____	____5
ZDB-GENE-050417-361	zgc:110203	ZDB-GENE-050306-9	zgc:113197	3.844	1____	_23_5
ZDB-GENE-050417-361	zgc:110203	ZDB-GENE-050417-263	zgc:112103	3.082	1____	_2345
ZDB-GENE-050417-361	zgc:110203	ZDB-GENE-050417-436	zgc:113156	3.32	1____	__345
ZDB-GENE-050417-361	zgc:110203	ZDB-GENE-050604-1	cyp3a65	3.371	1____	__34_
ZDB-GENE-050417-361	zgc:110203	ZDB-GENE-050913-47	zgc:114134	10.089	1____	___45
ZDB-GENE-050417-361	zgc:110203	ZDB-GENE-051120-27	zgc:123316	3.943	1____	_23__
ZDB-GENE-050417-361	zgc:110203	ZDB-GENE-060503-437	si:dkey-218n20.4	3.753	1____	__3__
ZDB-GENE-050417-361	zgc:110203	ZDB-GENE-060512-104	zgc:136566	3.109	1____	_23__
ZDB-GENE-050417-361	zgc:110203	ZDB-GENE-070112-1802	zgc:158752	3.255	1____	__3__
ZDB-GENE-050511-1	dmrt1	ZDB-GENE-020708-4	thbs4	3.222	12345	__345
ZDB-GENE-050511-1	dmrt1	ZDB-GENE-030131-7166	syvn1	5.056	12345	_2345
ZDB-GENE-050511-1	dmrt1	ZDB-GENE-030131-8708	rps15a	4.408	12345	__3__
ZDB-GENE-050511-1	dmrt1	ZDB-GENE-040718-255	rel	3.15	12345	___45
ZDB-GENE-050511-1	dmrt1	ZDB-GENE-041006-1	gtf3aa	3.639	12345	__3__
ZDB-GENE-050511-1	dmrt1	ZDB-GENE-041010-195	zgc:101623	3.328	12345	_2___
ZDB-GENE-050511-1	dmrt1	ZDB-GENE-041210-22	sfrs2ip	3.157	12345	____5
ZDB-GENE-050522-428	zgc:109934	ZDB-GENE-021030-3	cbs	3.302	12345	____5
ZDB-GENE-050522-428	zgc:109934	ZDB-GENE-021210-2	mtx2	3.612	12345	_2345
ZDB-GENE-050522-428	zgc:109934	ZDB-GENE-030131-1334	arg2	3.117	12345	___45
ZDB-GENE-050522-428	zgc:109934	ZDB-GENE-030131-9543	lgals9l1	3.007	12345	____5
ZDB-GENE-050522-428	zgc:109934	ZDB-GENE-030616-541	kpna3	3.555	12345	__3__
ZDB-GENE-050522-428	zgc:109934	ZDB-GENE-030729-15	si:dkey-11p23.2	3.253	12345	_2345
ZDB-GENE-050522-428	zgc:109934	ZDB-GENE-040426-1367	zgc:64102	3.074	12345	____5
ZDB-GENE-050522-428	zgc:109934	ZDB-GENE-040426-1975	grb2	4.308	12345	_2___
ZDB-GENE-050522-428	zgc:109934	ZDB-GENE-040426-2737	lipf	5.033	12345	____5
ZDB-GENE-050522-428	zgc:109934	ZDB-GENE-040718-158	zgc:92327	3.212	12345	____5
ZDB-GENE-050522-428	zgc:109934	ZDB-GENE-040718-159	zgc:92326	3.007	12345	____5
ZDB-GENE-050522-428	zgc:109934	ZDB-GENE-040718-72	zgc:92066	9.202	12345	_2345
ZDB-GENE-050522-428	zgc:109934	ZDB-GENE-040801-165	zgc:92872	3.372	12345	__3__
ZDB-GENE-050522-428	zgc:109934	ZDB-GENE-050706-188	zgc:109885	5.078	12345	_2___
ZDB-GENE-050522-428	zgc:109934	ZDB-GENE-060929-1118	zgc:153699	3.292	12345	__3__
ZDB-GENE-050522-428	zgc:109934	ZDB-GENE-990415-52	ef1a	5.078	12345	_2___
ZDB-GENE-060322-9	st8sia6	ZDB-GENE-040426-1093	zgc:56608	3.054	12345	____5
ZDB-GENE-060322-9	st8sia6	ZDB-GENE-040426-789	b4galt6	3.646	12345	_2__5
ZDB-GENE-060331-137	myl2	ZDB-GENE-030131-5532	mapkapk2	3.146	12345	____5
ZDB-GENE-060331-137	myl2	ZDB-GENE-030326-4	hspb1	3.317	12345	____5
ZDB-GENE-060331-137	myl2	ZDB-GENE-040625-35	zgc:86709	5.77	12345	____5
ZDB-GENE-060503-160	si:dkey-255g15.1	ZDB-GENE-030131-7166	syvn1	3.23	12345	_2345
ZDB-GENE-060503-160	si:dkey-255g15.1	ZDB-GENE-031219-1	fhl	3.603	12345	_23__
ZDB-GENE-060503-160	si:dkey-255g15.1	ZDB-GENE-040407-2	elovl5	3.803	12345	_2345
ZDB-GENE-060503-160	si:dkey-255g15.1	ZDB-GENE-040426-1172	slc25a1	3.017	12345	_2345
ZDB-GENE-060503-160	si:dkey-255g15.1	ZDB-GENE-040426-2126	zgc:64208	4.846	12345	_2345
ZDB-GENE-060503-160	si:dkey-255g15.1	ZDB-GENE-040426-2164	lsm12	3.621	12345	_2345
ZDB-GENE-060503-160	si:dkey-255g15.1	ZDB-GENE-040426-866	cdc23	4.11	12345	__3__
ZDB-GENE-060503-160	si:dkey-255g15.1	ZDB-GENE-040426-915	eif4a3	3.258	12345	__3_5
ZDB-GENE-060503-160	si:dkey-255g15.1	ZDB-GENE-060503-634	ints3	3.127	12345	_2345
ZDB-GENE-060503-562	si:dkeyp-92c9.3	ZDB-GENE-001127-3	atp1b1a	3.105	12345	_234_
ZDB-GENE-060503-562	si:dkeyp-92c9.3	ZDB-GENE-001207-3	arnt2	3.339	12345	_2345
ZDB-GENE-060503-562	si:dkeyp-92c9.3	ZDB-GENE-001212-4	atp1a1a.4	3.172	12345	_2___
ZDB-GENE-060503-562	si:dkeyp-92c9.3	ZDB-GENE-030131-4661	slc15a1	4.008	12345	__3__
ZDB-GENE-060503-562	si:dkeyp-92c9.3	ZDB-GENE-030131-5455	zgc:55492	4.223	12345	____5
ZDB-GENE-060503-562	si:dkeyp-92c9.3	ZDB-GENE-030131-9506	fgl2	3.164	12345	_2345
ZDB-GENE-060503-562	si:dkeyp-92c9.3	ZDB-GENE-030131-9653	gsn	3.696	12345	____5
ZDB-GENE-060503-562	si:dkeyp-92c9.3	ZDB-GENE-040426-1582	hibadh	5.043	12345	_23__
ZDB-GENE-060503-562	si:dkeyp-92c9.3	ZDB-GENE-040801-90	dnajb1	4.223	12345	__3__
ZDB-GENE-060503-562	si:dkeyp-92c9.3	ZDB-GENE-041010-220	gpd1l	4.804	12345	_2345
ZDB-GENE-060503-562	si:dkeyp-92c9.3	ZDB-GENE-050522-500	zgc:113191	3.023	12345	_2___
ZDB-GENE-060503-562	si:dkeyp-92c9.3	ZDB-GENE-050522-84	zgc:109906	3.279	12345	___45
ZDB-GENE-060503-562	si:dkeyp-92c9.3	ZDB-GENE-050706-188	zgc:109885	3.87	12345	_2___
ZDB-GENE-060503-562	si:dkeyp-92c9.3	ZDB-GENE-070112-882	zgc:158604	4.224	12345	_2345
ZDB-GENE-060503-562	si:dkeyp-92c9.3	ZDB-GENE-990415-52	ef1a	3.87	12345	_2___
ZDB-GENE-060920-2	smap1	ZDB-GENE-000208-8	copg2	6.893	12345	_2345
ZDB-GENE-060920-2	smap1	ZDB-GENE-000921-2	pdp2	5.146	12345	__3__
ZDB-GENE-060920-2	smap1	ZDB-GENE-011018-2	cct6a	3.956	12345	_23__
ZDB-GENE-060920-2	smap1	ZDB-GENE-020114-1	ptk2.1	5.298	12345	____5
ZDB-GENE-060920-2	smap1	ZDB-GENE-020125-3	gria2a	4.939	12345	____5
ZDB-GENE-060920-2	smap1	ZDB-GENE-020213-1	mkrn1	7.606	12345	____5
ZDB-GENE-060920-2	smap1	ZDB-GENE-020415-2	calm2b	8.355	12345	_23_5
ZDB-GENE-060920-2	smap1	ZDB-GENE-020419-23	atp6v0c	3.185	12345	_2___
ZDB-GENE-060920-2	smap1	ZDB-GENE-020419-29	scarb2	3.244	12345	_2___
ZDB-GENE-060920-2	smap1	ZDB-GENE-020419-30	ddx19	3.619	12345	__3_5
ZDB-GENE-060920-2	smap1	ZDB-GENE-021219-2	atp6v1h	6.101	12345	_234_
ZDB-GENE-060920-2	smap1	ZDB-GENE-030113-3	capns1a	3.152	12345	____5
ZDB-GENE-060920-2	smap1	ZDB-GENE-030131-2046	zgc:73225	3.483	12345	____5
ZDB-GENE-060920-2	smap1	ZDB-GENE-030131-2299	cltc	7.727	12345	__3__
ZDB-GENE-060920-2	smap1	ZDB-GENE-030131-2590	clint1	6.386	12345	_2___
ZDB-GENE-060920-2	smap1	ZDB-GENE-030131-3023	slc39a6	3.206	12345	____5
ZDB-GENE-060920-2	smap1	ZDB-GENE-030131-3187	ap1g1	4.309	12345	__3__
ZDB-GENE-060920-2	smap1	ZDB-GENE-030131-4012	wbp2	4.394	12345	_2___
ZDB-GENE-060920-2	smap1	ZDB-GENE-030131-4091	zgc:77552	3.965	12345	____5
ZDB-GENE-060920-2	smap1	ZDB-GENE-030131-4127	zgc:77708	4.563	12345	_2___
ZDB-GENE-060920-2	smap1	ZDB-GENE-030131-478	ndufs1	4.796	12345	_23__
ZDB-GENE-060920-2	smap1	ZDB-GENE-030131-5063	zgc:55768	4.564	12345	__345
ZDB-GENE-060920-2	smap1	ZDB-GENE-030131-527	calm3b	8.355	12345	_23_5
ZDB-GENE-060920-2	smap1	ZDB-GENE-030131-5499	cndp2	8.496	12345	____5
ZDB-GENE-060920-2	smap1	ZDB-GENE-030131-551	zgc:56340	5.326	12345	__3__
ZDB-GENE-060920-2	smap1	ZDB-GENE-030131-5590	calm3a	8.355	12345	_23_5
ZDB-GENE-060920-2	smap1	ZDB-GENE-030131-5884	zgc:77655	6.046	12345	____5
ZDB-GENE-060920-2	smap1	ZDB-GENE-030131-6493	si:dkeyp-20g2.4	3.371	12345	____5
ZDB-GENE-060920-2	smap1	ZDB-GENE-030131-6503	zgc:56558	4.652	12345	____5
ZDB-GENE-060920-2	smap1	ZDB-GENE-030131-6547	psmc5	4.758	12345	____5
ZDB-GENE-060920-2	smap1	ZDB-GENE-030131-7384	ube2d2	3.802	12345	____5
ZDB-GENE-060920-2	smap1	ZDB-GENE-030131-7414	arpc1b	5.212	12345	____5
ZDB-GENE-060920-2	smap1	ZDB-GENE-030131-7655	mdh1b	3.993	12345	____5
ZDB-GENE-060920-2	smap1	ZDB-GENE-030131-7741	zgc:65894	3.001	12345	____5
ZDB-GENE-060920-2	smap1	ZDB-GENE-030131-7806	itm2c	4.733	12345	__3__
ZDB-GENE-060920-2	smap1	ZDB-GENE-030131-8308	calm1a	8.355	12345	_23_5
ZDB-GENE-060920-2	smap1	ZDB-GENE-030131-8415	col1a2	3.176	12345	____5
ZDB-GENE-060920-2	smap1	ZDB-GENE-030131-8820	tollip	3.991	12345	__34_
ZDB-GENE-060920-2	smap1	ZDB-GENE-030131-899	acadvl	4.207	12345	__3__
ZDB-GENE-060920-2	smap1	ZDB-GENE-030131-9102	col1a1	3.596	12345	____5
ZDB-GENE-060920-2	smap1	ZDB-GENE-030131-9181	zgc:73197	3.137	12345	__345
ZDB-GENE-060920-2	smap1	ZDB-GENE-030131-9662	rap1b	6.638	12345	____5
ZDB-GENE-060920-2	smap1	ZDB-GENE-030131-9884	cpox	3.679	12345	__3_5
ZDB-GENE-060920-2	smap1	ZDB-GENE-030425-2	yars	3.291	12345	____5
ZDB-GENE-060920-2	smap1	ZDB-GENE-030616-612	atp6v1c1	4.308	12345	__3__
ZDB-GENE-060920-2	smap1	ZDB-GENE-030616-630	fkbp5	3.183	12345	___45
ZDB-GENE-060920-2	smap1	ZDB-GENE-030804-2	calm1b	8.355	12345	_23_5
ZDB-GENE-060920-2	smap1	ZDB-GENE-030804-3	calm2a	8.355	12345	_23_5
ZDB-GENE-060920-2	smap1	ZDB-GENE-030826-35	cugbp2	4.596	12345	__3_5
ZDB-GENE-060920-2	smap1	ZDB-GENE-030901-1	mmp14a	3.01	12345	____5
ZDB-GENE-060920-2	smap1	ZDB-GENE-031001-6	sh3gl1	4.184	12345	_2__5
ZDB-GENE-060920-2	smap1	ZDB-GENE-031002-1	hsp90b1	4.223	12345	____5
ZDB-GENE-060920-2	smap1	ZDB-GENE-031030-2	eif4a1a	4.964	12345	____5
ZDB-GENE-060920-2	smap1	ZDB-GENE-040115-5	ahcyl2	3.974	12345	_2___
ZDB-GENE-060920-2	smap1	ZDB-GENE-040426-1143	atp6v1al	3.336	12345	__3__
ZDB-GENE-060920-2	smap1	ZDB-GENE-040426-1367	zgc:64102	4.136	12345	____5
ZDB-GENE-060920-2	smap1	ZDB-GENE-040426-1565	acsl4	3.881	12345	___45
ZDB-GENE-060920-2	smap1	ZDB-GENE-040426-1737	chchd2l	4.552	12345	__3_5
ZDB-GENE-060920-2	smap1	ZDB-GENE-040426-1757	gnao1	5.355	12345	____5
ZDB-GENE-060920-2	smap1	ZDB-GENE-040426-1785	fkbp1b	4.397	12345	___45
ZDB-GENE-060920-2	smap1	ZDB-GENE-040426-1802	cnksr1	5.904	12345	_2345
ZDB-GENE-060920-2	smap1	ZDB-GENE-040426-1891	zgc:77852	4.888	12345	__3__
ZDB-GENE-060920-2	smap1	ZDB-GENE-040426-1975	grb2	5.692	12345	_2___
ZDB-GENE-060920-2	smap1	ZDB-GENE-040426-2032	pcqap	3.643	12345	____5
ZDB-GENE-060920-2	smap1	ZDB-GENE-040426-2161	zgc:64091	3.138	12345	____5
ZDB-GENE-060920-2	smap1	ZDB-GENE-040426-2194	zgc:77139	4.15	12345	_2_45
ZDB-GENE-060920-2	smap1	ZDB-GENE-040426-2564	zgc:77002	3.276	12345	____5
ZDB-GENE-060920-2	smap1	ZDB-GENE-040426-2699	vps26b	4.743	12345	____5
ZDB-GENE-060920-2	smap1	ZDB-GENE-040426-2818	rap2b	3.764	12345	__3__
ZDB-GENE-060920-2	smap1	ZDB-GENE-040426-2860	zgc:55760	3.533	12345	____5
ZDB-GENE-060920-2	smap1	ZDB-GENE-040426-2897	cab39	5.53	12345	_2___
ZDB-GENE-060920-2	smap1	ZDB-GENE-040426-771	acadl	3.697	12345	_2___
ZDB-GENE-060920-2	smap1	ZDB-GENE-040520-1	si:ch211-20b12.1	3.937	12345	_2___
ZDB-GENE-060920-2	smap1	ZDB-GENE-040625-92	vamp4	3.828	12345	_2___
ZDB-GENE-060920-2	smap1	ZDB-GENE-040704-22	cdc42ep4	3.079	12345	____5
ZDB-GENE-060920-2	smap1	ZDB-GENE-040704-6	zgc:91952	3.836	12345	_2___
ZDB-GENE-060920-2	smap1	ZDB-GENE-040718-112	zgc:92676	7.809	12345	__3__
ZDB-GENE-060920-2	smap1	ZDB-GENE-040718-277	camk2da	4.376	12345	____5
ZDB-GENE-060920-2	smap1	ZDB-GENE-040718-45	zgc:92148	3.569	12345	____5
ZDB-GENE-060920-2	smap1	ZDB-GENE-040724-142	si:ch211-10e8.4	3.149	12345	____5
ZDB-GENE-060920-2	smap1	ZDB-GENE-040801-11	zgc:92766	3.155	12345	_234_
ZDB-GENE-060920-2	smap1	ZDB-GENE-040801-149	atg5	3.6	12345	_2___
ZDB-GENE-060920-2	smap1	ZDB-GENE-040801-191	zgc:91925	3.686	12345	____5
ZDB-GENE-060920-2	smap1	ZDB-GENE-040801-208	zgc:91856	4.688	12345	__3__
ZDB-GENE-060920-2	smap1	ZDB-GENE-040801-261	hadhsc	3.743	12345	__3__
ZDB-GENE-060920-2	smap1	ZDB-GENE-040808-34	zgc:101002	4.387	12345	__3__
ZDB-GENE-060920-2	smap1	ZDB-GENE-040808-67	zgc:85725	4.139	12345	__3__
ZDB-GENE-060920-2	smap1	ZDB-GENE-041008-9	epyc	3.325	12345	_2___
ZDB-GENE-060920-2	smap1	ZDB-GENE-041010-195	zgc:101623	5.969	12345	_2___
ZDB-GENE-060920-2	smap1	ZDB-GENE-041010-5	park7	4.883	12345	__3__
ZDB-GENE-060920-2	smap1	ZDB-GENE-041014-72	si:ch211-244p18.3	3.246	12345	____5
ZDB-GENE-060920-2	smap1	ZDB-GENE-041114-16	zgc:103562	4.174	12345	_23_5
ZDB-GENE-060920-2	smap1	ZDB-GENE-041114-175	pcf11	3.023	12345	____5
ZDB-GENE-060920-2	smap1	ZDB-GENE-041124-3	ext2	3.675	12345	____5
ZDB-GENE-060920-2	smap1	ZDB-GENE-041212-7	slc9a8	3.739	12345	_2_4_
ZDB-GENE-060920-2	smap1	ZDB-GENE-050208-437	si:ch211-129c21.6	3.857	12345	_2___
ZDB-GENE-060920-2	smap1	ZDB-GENE-050306-9	zgc:113197	6.911	12345	_23_5
ZDB-GENE-060920-2	smap1	ZDB-GENE-050327-58	zgc:110543	4.856	12345	__3_5
ZDB-GENE-060920-2	smap1	ZDB-GENE-050411-10	im:6892314	3.295	12345	____5
ZDB-GENE-060920-2	smap1	ZDB-GENE-050508-1	zgc:113085	3.035	12345	____5
ZDB-GENE-060920-2	smap1	ZDB-GENE-050522-535	zgc:110561	5.406	12345	____5
ZDB-GENE-060920-2	smap1	ZDB-GENE-050809-136	rab6b	4.305	12345	_2___
ZDB-GENE-060920-2	smap1	ZDB-GENE-060825-222	zgc:153192	6.392	12345	____5
ZDB-GENE-060920-2	smap1	ZDB-GENE-060825-257	zgc:153172	3.674	12345	_23__
ZDB-GENE-060920-2	smap1	ZDB-GENE-060825-333	zgc:153196	4.573	12345	____5
ZDB-GENE-060920-2	smap1	ZDB-GENE-061013-64	zgc:153386	3.078	12345	____5
ZDB-GENE-060920-2	smap1	ZDB-GENE-061103-289	zgc:154046	6.069	12345	____5
ZDB-GENE-060920-2	smap1	ZDB-GENE-061103-433	zgc:153082	3.806	12345	___45
ZDB-GENE-060920-2	smap1	ZDB-GENE-061103-95	zgc:154106	3.738	12345	_2___
ZDB-GENE-060920-2	smap1	ZDB-GENE-990415-136	ldb2	3.005	12345	_2345
ZDB-GENE-061103-196	zgc:153490	ZDB-GENE-000329-1	bactin1	3.76	1____	_23_5
ZDB-GENE-061103-196	zgc:153490	ZDB-GENE-010323-5	papss2	3.378	1____	____5
ZDB-GENE-061103-196	zgc:153490	ZDB-GENE-030131-5283	degs1	3.279	1____	_2_45
ZDB-GENE-061103-196	zgc:153490	ZDB-GENE-030131-5541	psmd7	3.818	1____	____5
ZDB-GENE-061103-196	zgc:153490	ZDB-GENE-030131-617	psmd12	4.023	1____	____5
ZDB-GENE-061103-196	zgc:153490	ZDB-GENE-030131-666	psmc3	4.679	1____	__3_5
ZDB-GENE-061103-196	zgc:153490	ZDB-GENE-030131-7166	syvn1	3.062	1____	_2345
ZDB-GENE-061103-196	zgc:153490	ZDB-GENE-030131-9181	zgc:73197	3.058	1____	__345
ZDB-GENE-061103-196	zgc:153490	ZDB-GENE-030131-9653	gsn	4.61	1____	____5
ZDB-GENE-061103-196	zgc:153490	ZDB-GENE-030131-9884	cpox	3.027	1____	__3_5
ZDB-GENE-061103-196	zgc:153490	ZDB-GENE-030425-2	yars	3.219	1____	____5
ZDB-GENE-061103-196	zgc:153490	ZDB-GENE-031002-1	hsp90b1	3.221	1____	____5
ZDB-GENE-061103-196	zgc:153490	ZDB-GENE-031030-15	ddi2	3.573	1____	_2___
ZDB-GENE-061103-196	zgc:153490	ZDB-GENE-040426-1312	ero1l	3.368	1____	____5
ZDB-GENE-061103-196	zgc:153490	ZDB-GENE-040426-1327	psmc2	3.25	1____	_23_5
ZDB-GENE-061103-196	zgc:153490	ZDB-GENE-040426-2385	csnk1d	3.594	1____	____5
ZDB-GENE-061103-196	zgc:153490	ZDB-GENE-040426-818	srp54	3.234	1____	__3__
ZDB-GENE-061103-196	zgc:153490	ZDB-GENE-040618-2	psmb1	3.025	1____	____5
ZDB-GENE-061103-196	zgc:153490	ZDB-GENE-040625-107	arpc3	3.71	1____	____5
ZDB-GENE-061103-196	zgc:153490	ZDB-GENE-040625-69	psmc1b	3.278	1____	_2345
ZDB-GENE-061103-196	zgc:153490	ZDB-GENE-040718-187	zgc:92863	4.546	1____	__34_
ZDB-GENE-061103-196	zgc:153490	ZDB-GENE-040718-251	zgc:100844	3.697	1____	____5
ZDB-GENE-061103-196	zgc:153490	ZDB-GENE-040718-277	camk2da	4.715	1____	____5
ZDB-GENE-061103-196	zgc:153490	ZDB-GENE-040718-6	slc30a5	3.42	1____	__345
ZDB-GENE-061103-196	zgc:153490	ZDB-GENE-040718-99	zgc:92701	3.096	1____	____5
ZDB-GENE-061103-196	zgc:153490	ZDB-GENE-040724-44	si:rp71-1o1.6	3.203	1____	____5
ZDB-GENE-061103-196	zgc:153490	ZDB-GENE-040801-121	camk2db	3.926	1____	_2___
ZDB-GENE-061103-196	zgc:153490	ZDB-GENE-040801-62	rab35	4.969	1____	____5
ZDB-GENE-061103-196	zgc:153490	ZDB-GENE-041001-132	si:dkey-25e12.3	3.287	1____	____5
ZDB-GENE-061103-196	zgc:153490	ZDB-GENE-041114-24	rpia	6.054	1____	__3__
ZDB-GENE-061103-196	zgc:153490	ZDB-GENE-050208-437	si:ch211-129c21.6	3.903	1____	_2___
ZDB-GENE-061103-196	zgc:153490	ZDB-GENE-050417-118	zgc:110225	3.582	1____	_23__
ZDB-GENE-061103-196	zgc:153490	ZDB-GENE-050522-79	zgc:110443	3.686	1____	_23_5
ZDB-GENE-061103-196	zgc:153490	ZDB-GENE-060421-5459	zgc:136256	3.287	1____	____5
ZDB-GENE-061103-196	zgc:153490	ZDB-GENE-061013-612	zgc:153746	3.235	1____	____5
ZDB-GENE-061103-196	zgc:153490	ZDB-GENE-061013-757	snai3	3.161	1____	__3__
ZDB-GENE-061103-196	zgc:153490	ZDB-GENE-990415-65	rtk8	3.1	1____	__3__
ZDB-GENE-061103-499	zgc:154019	ZDB-GENE-000607-65	evla	4.334	12345	____5
ZDB-GENE-061103-499	zgc:154019	ZDB-GENE-020213-1	mkrn1	3.6	12345	____5
ZDB-GENE-061103-499	zgc:154019	ZDB-GENE-020415-2	calm2b	4.692	12345	_23_5
ZDB-GENE-061103-499	zgc:154019	ZDB-GENE-030131-2299	cltc	3.415	12345	__3__
ZDB-GENE-061103-499	zgc:154019	ZDB-GENE-030131-4172	si:ch211-87a14.2	3.225	12345	_2345
ZDB-GENE-061103-499	zgc:154019	ZDB-GENE-030131-527	calm3b	4.692	12345	_23_5
ZDB-GENE-061103-499	zgc:154019	ZDB-GENE-030131-5590	calm3a	4.692	12345	_23_5
ZDB-GENE-061103-499	zgc:154019	ZDB-GENE-030131-8308	calm1a	4.692	12345	_23_5
ZDB-GENE-061103-499	zgc:154019	ZDB-GENE-030131-8820	tollip	3.841	12345	__34_
ZDB-GENE-061103-499	zgc:154019	ZDB-GENE-030804-2	calm1b	4.692	12345	_23_5
ZDB-GENE-061103-499	zgc:154019	ZDB-GENE-030804-3	calm2a	4.692	12345	_23_5
ZDB-GENE-061103-499	zgc:154019	ZDB-GENE-031110-4	tubb5	4.802	12345	____5
ZDB-GENE-061103-499	zgc:154019	ZDB-GENE-040426-1460	zgc:65888	3.656	12345	_2__5
ZDB-GENE-061103-499	zgc:154019	ZDB-GENE-040426-1802	cnksr1	3.328	12345	_2345
ZDB-GENE-061103-499	zgc:154019	ZDB-GENE-040426-2845	cnot8	3.586	12345	____5
ZDB-GENE-061103-499	zgc:154019	ZDB-GENE-040912-148	zgc:92284	3.03	12345	__3_5
ZDB-GENE-061103-499	zgc:154019	ZDB-GENE-040912-185	zgc:86648	3.16	12345	_2345
ZDB-GENE-061103-499	zgc:154019	ZDB-GENE-051030-60	zgc:123289	3.364	12345	_2_45
ZDB-GENE-061215-126	zgc:136762	ZDB-GENE-000208-21	kifc1	4.092	12345	____5
ZDB-GENE-061215-126	zgc:136762	ZDB-GENE-000831-4	prkri	3.728	12345	____5
ZDB-GENE-061215-126	zgc:136762	ZDB-GENE-001127-2	atp1b2a	4.744	12345	____5
ZDB-GENE-061215-126	zgc:136762	ZDB-GENE-010724-9	arpc4	3.521	12345	____5
ZDB-GENE-061215-126	zgc:136762	ZDB-GENE-020419-23	atp6v0c	4.939	12345	_2___
ZDB-GENE-061215-126	zgc:136762	ZDB-GENE-030131-1264	dnajc3	3.443	12345	__3_5
ZDB-GENE-061215-126	zgc:136762	ZDB-GENE-030131-304	psmc6	4.064	12345	____5
ZDB-GENE-061215-126	zgc:136762	ZDB-GENE-030131-4127	zgc:77708	4.939	12345	_2___
ZDB-GENE-061215-126	zgc:136762	ZDB-GENE-030131-5884	zgc:77655	3.258	12345	____5
ZDB-GENE-061215-126	zgc:136762	ZDB-GENE-030131-6031	narg1b	4.544	12345	_2___
ZDB-GENE-061215-126	zgc:136762	ZDB-GENE-030131-7172	prkab1	3.233	12345	____5
ZDB-GENE-061215-126	zgc:136762	ZDB-GENE-030131-7582	zgc:55665	4.704	12345	____5
ZDB-GENE-061215-126	zgc:136762	ZDB-GENE-030131-9877	llgl2	3.44	12345	____5
ZDB-GENE-061215-126	zgc:136762	ZDB-GENE-030605-1	smarca4	3.807	12345	____5
ZDB-GENE-061215-126	zgc:136762	ZDB-GENE-030926-1	chac	3.605	12345	__3__
ZDB-GENE-061215-126	zgc:136762	ZDB-GENE-031110-4	tubb5	4.366	12345	____5
ZDB-GENE-061215-126	zgc:136762	ZDB-GENE-040426-1589	zgc:66282	3.119	12345	_2__5
ZDB-GENE-061215-126	zgc:136762	ZDB-GENE-040426-1598	zgc:66298	4.88	12345	_2___
ZDB-GENE-061215-126	zgc:136762	ZDB-GENE-040426-1627	zgc:66385	3.922	12345	____5
ZDB-GENE-061215-126	zgc:136762	ZDB-GENE-040426-1757	gnao1	5.319	12345	____5
ZDB-GENE-061215-126	zgc:136762	ZDB-GENE-040426-1805	zgc:77221	3.393	12345	__3__
ZDB-GENE-061215-126	zgc:136762	ZDB-GENE-040426-2147	ddost	5.618	12345	____5
ZDB-GENE-061215-126	zgc:136762	ZDB-GENE-040426-2396	slc25a25	4.519	12345	___45
ZDB-GENE-061215-126	zgc:136762	ZDB-GENE-040426-2665	rhoac	5.601	12345	__3_5
ZDB-GENE-061215-126	zgc:136762	ZDB-GENE-040426-770	prkcsh	4.141	12345	____5
ZDB-GENE-061215-126	zgc:136762	ZDB-GENE-040625-120	zgc:86799	3.769	12345	____5
ZDB-GENE-061215-126	zgc:136762	ZDB-GENE-040704-6	zgc:91952	5.2	12345	_2___
ZDB-GENE-061215-126	zgc:136762	ZDB-GENE-040724-44	si:rp71-1o1.6	3.221	12345	____5
ZDB-GENE-061215-126	zgc:136762	ZDB-GENE-040912-5	zgc:92445	3.597	12345	__3__
ZDB-GENE-061215-126	zgc:136762	ZDB-GENE-041014-72	si:ch211-244p18.3	4.255	12345	____5
ZDB-GENE-061215-126	zgc:136762	ZDB-GENE-060929-1158	zgc:153077	3.427	12345	____5
ZDB-GENE-061215-126	zgc:136762	ZDB-GENE-060929-572	zgc:153632	3.334	12345	__3__
ZDB-GENE-061215-126	zgc:136762	ZDB-GENE-980526-466	sox11b	3.763	12345	____5
ZDB-GENE-070112-2142	zgc:158636	ZDB-GENE-040426-1798	zgc:77155	3.282	12345	_2___
ZDB-GENE-070112-2142	zgc:158636	ZDB-GENE-040426-2832	hspa4l	3.586	12345	____5
ZDB-GENE-070112-2142	zgc:158636	ZDB-GENE-040426-915	eif4a3	3.101	12345	__3_5
ZDB-GENE-980526-399	pax9	ZDB-GENE-030131-478	ndufs1	3.628	1234_	_23__
ZDB-GENE-980526-399	pax9	ZDB-GENE-030131-7806	itm2c	3.878	1234_	__3__
ZDB-GENE-980526-399	pax9	ZDB-GENE-040818-1	stat5.2	3.084	1234_	____5
ZDB-GENE-980526-399	pax9	ZDB-GENE-041212-19	zgc:103611	3.414	1234_	_2345
ZDB-GENE-980526-399	pax9	ZDB-GENE-980526-124	ndrg3a	3.467	1234_	_2_45
ZDB-GENE-980526-486	stom	ZDB-GENE-020415-2	calm2b	6.92	12__5	_23_5
ZDB-GENE-980526-486	stom	ZDB-GENE-020802-2	tagln2	3.815	12__5	____5
ZDB-GENE-980526-486	stom	ZDB-GENE-020905-3	msh6	3.993	12__5	____5
ZDB-GENE-980526-486	stom	ZDB-GENE-030113-3	capns1a	3.755	12__5	____5
ZDB-GENE-980526-486	stom	ZDB-GENE-030131-1226	nqo1	4.079	12__5	____5
ZDB-GENE-980526-486	stom	ZDB-GENE-030131-1334	arg2	4.459	12__5	___45
ZDB-GENE-980526-486	stom	ZDB-GENE-030131-1657	si:ch211-246m6.9	3.647	12__5	_2345
ZDB-GENE-980526-486	stom	ZDB-GENE-030131-1819	nfkbiab	6.139	12__5	_2345
ZDB-GENE-980526-486	stom	ZDB-GENE-030131-5128	eef2l	6.209	12__5	___4_
ZDB-GENE-980526-486	stom	ZDB-GENE-030131-527	calm3b	6.92	12__5	_23_5
ZDB-GENE-980526-486	stom	ZDB-GENE-030131-5590	calm3a	6.92	12__5	_23_5
ZDB-GENE-980526-486	stom	ZDB-GENE-030131-6503	zgc:56558	3.198	12__5	____5
ZDB-GENE-980526-486	stom	ZDB-GENE-030131-8308	calm1a	6.92	12__5	_23_5
ZDB-GENE-980526-486	stom	ZDB-GENE-030131-9014	rars	3.402	12__5	____5
ZDB-GENE-980526-486	stom	ZDB-GENE-030131-9653	gsn	4.385	12__5	____5
ZDB-GENE-980526-486	stom	ZDB-GENE-030131-977	cct5	6.19	12__5	___45
ZDB-GENE-980526-486	stom	ZDB-GENE-030326-4	hspb1	5.479	12__5	____5
ZDB-GENE-980526-486	stom	ZDB-GENE-030616-413	ttnb	3.913	12__5	____5
ZDB-GENE-980526-486	stom	ZDB-GENE-030616-630	fkbp5	5.192	12__5	___45
ZDB-GENE-980526-486	stom	ZDB-GENE-030711-2	serpind1	4.453	12__5	__3__
ZDB-GENE-980526-486	stom	ZDB-GENE-030804-2	calm1b	6.92	12__5	_23_5
ZDB-GENE-980526-486	stom	ZDB-GENE-030804-3	calm2a	6.92	12__5	_23_5
ZDB-GENE-980526-486	stom	ZDB-GENE-030820-3	tshz1	3.553	12__5	__3__
ZDB-GENE-980526-486	stom	ZDB-GENE-030901-2	mmp14b	3.802	12__5	___4_
ZDB-GENE-980526-486	stom	ZDB-GENE-040426-1084	zgc:56585	5.407	12__5	__3__
ZDB-GENE-980526-486	stom	ZDB-GENE-040426-1493	arhgdig	5.283	12__5	_2___
ZDB-GENE-980526-486	stom	ZDB-GENE-040426-1630	upf3b	3.966	12__5	_23_5
ZDB-GENE-980526-486	stom	ZDB-GENE-040426-1757	gnao1	3.636	12__5	____5
ZDB-GENE-980526-486	stom	ZDB-GENE-040426-1868	zgc:77759	4.339	12__5	____5
ZDB-GENE-980526-486	stom	ZDB-GENE-040426-2186	sumo1	5.228	12__5	_234_
ZDB-GENE-980526-486	stom	ZDB-GENE-040426-2227	nfkbiaa	6.139	12__5	____5
ZDB-GENE-980526-486	stom	ZDB-GENE-040426-2401	pabpn1	3.293	12__5	__3__
ZDB-GENE-980526-486	stom	ZDB-GENE-040426-2690	arfip1	4.041	12__5	_2345
ZDB-GENE-980526-486	stom	ZDB-GENE-040426-2814	zgc:55262	3.303	12__5	___45
ZDB-GENE-980526-486	stom	ZDB-GENE-040426-703	wdsof1	3.325	12__5	____5
ZDB-GENE-980526-486	stom	ZDB-GENE-040426-744	pitpna	3.256	12__5	____5
ZDB-GENE-980526-486	stom	ZDB-GENE-040518-1	he2	3.647	12__5	_2345
ZDB-GENE-980526-486	stom	ZDB-GENE-040718-463	zgc:92605	3.34	12__5	____5
ZDB-GENE-980526-486	stom	ZDB-GENE-040718-74	aldh3a2	3.055	12__5	____5
ZDB-GENE-980526-486	stom	ZDB-GENE-040805-1	braf	8.029	12__5	____5
ZDB-GENE-980526-486	stom	ZDB-GENE-040818-1	stat5.2	3.703	12__5	____5
ZDB-GENE-980526-486	stom	ZDB-GENE-041008-175	flncb	4.545	12__5	_234_
ZDB-GENE-980526-486	stom	ZDB-GENE-041010-201	hsd17b10	3.731	12__5	_23__
ZDB-GENE-980526-486	stom	ZDB-GENE-041203-1	foxp1b	4.534	12__5	____5
ZDB-GENE-980526-486	stom	ZDB-GENE-050417-400	zgc:110152	3.032	12__5	___45
ZDB-GENE-980526-486	stom	ZDB-GENE-050419-215	bcl2l13	3.286	12__5	__3__
ZDB-GENE-980526-486	stom	ZDB-GENE-060512-98	zgc:136500	3.892	12__5	__3_5
ZDB-GENE-980526-486	stom	ZDB-GENE-060929-902	zgc:154095	3.031	12__5	_2___
ZDB-GENE-980526-486	stom	ZDB-GENE-980526-68	stat3	3.49	12__5	_23__
ZDB-GENE-980526-486	stom	ZDB-GENE-980528-2059	bmp4	4.811	12__5	____5
ZDB-GENE-980526-486	stom	ZDB-GENE-990415-245	elavl1	4.315	12__5	1____
ZDB-GENE-980526-486	stom	ZDB-GENE-990415-247	rrm1	4.405	12__5	__3_5
ZDB-GENE-980526-486	stom	ZDB-GENE-990415-36	c3b	3.502	12__5	____5
ZDB-GENE-980526-486	stom	ZDB-GENE-990415-37	c3c	3.502	12__5	___45
ZDB-GENE-980526-486	stom	ZDB-GENE-991207-22	jup	3.991	12__5	___45
ZDB-GENE-980526-486	stom	ZDB-GENE-991213-5	lcp1	4.48	12__5	____5
ZDB-GENE-990415-160	spon2a	ZDB-GENE-041212-19	zgc:103611	3.231	12345	_2345
ZDB-GENE-990415-245	elavl1	ZDB-GENE-000330-9	psen2	3.13	1____	_23_5
ZDB-GENE-990415-245	elavl1	ZDB-GENE-000403-1	axin1	4.494	1____	____5
ZDB-GENE-990415-245	elavl1	ZDB-GENE-001212-4	atp1a1a.4	4.228	1____	_2___
ZDB-GENE-990415-245	elavl1	ZDB-GENE-010726-1	btg1	5.311	1____	____5
ZDB-GENE-990415-245	elavl1	ZDB-GENE-011003-1	adh5	4.242	1____	_2___
ZDB-GENE-990415-245	elavl1	ZDB-GENE-020415-2	calm2b	4.761	1____	_23_5
ZDB-GENE-990415-245	elavl1	ZDB-GENE-020416-1	nutf2	3.66	1____	_2_4_
ZDB-GENE-990415-245	elavl1	ZDB-GENE-020418-1	ccna2	5.508	1____	_2___
ZDB-GENE-990415-245	elavl1	ZDB-GENE-020419-32	hdac1	4.521	1____	_2___
ZDB-GENE-990415-245	elavl1	ZDB-GENE-020419-4	mcm3	8.368	1____	____5
ZDB-GENE-990415-245	elavl1	ZDB-GENE-020419-6	cct2	5.955	1____	_2345
ZDB-GENE-990415-245	elavl1	ZDB-GENE-020426-1	kif11	4.764	1____	____5
ZDB-GENE-990415-245	elavl1	ZDB-GENE-020801-2	malt1	3.065	1____	_2___
ZDB-GENE-990415-245	elavl1	ZDB-GENE-020802-3	hm13	4.599	1____	____5
[truncated: 185 more rows]
