# Supplementary material for: Dynamic Zebrafish Interactome Reveals Transcriptional Mechanisms of Dioxin Toxicity
Source: PLoS One. 2010 May 5;5(5):e10465. doi: 10.1371/journal.pone.0010465 (PMC2864754; doi:10.1371/journal.pone.0010465)
Supplement: Data File S8 — GO-GO Cytoscape session file. (0.18 MB ZIP) [file pone.0010465.s017.zip]

Archive with 1 entries (1 files):
- GO-GO cytoscape.cys
