# Supplementary material for: Dynamic Zebrafish Interactome Reveals Transcriptional Mechanisms of Dioxin Toxicity
Source: PLoS One. 2010 May 5;5(5):e10465. doi: 10.1371/journal.pone.0010465 (PMC2864754; doi:10.1371/journal.pone.0010465)
Supplement: Data File S9 — GO enrichment analysis of all differentially expressed genes (by ANOVA) for all possible contrasts (treatment and day combinations; see Methods). (0.44 MB XLS) [file pone.0010465.s018.xls]

## Sheet: Supplemental data file 17
GO enrichment analysis of all differentially expressed genes (by ANOVA) for all possible contrasts (treatment and day combinations; see Methods)
Contrast	#AnnotGenesInSelection	GO-ID	#totalInGO	#selectedInGO	Nnull	Chi-square	Rank	p-value	pFDR	Description	Genes
Day 5 vs Days 1-4	3300	GO:0003702	16	15	691	7.99	7	0.00043	0.043	RNA polymerase II transcription factor activity	gtf2h2|gtf2a1|taf13|gtf2h4|gtf2e2|tcea1|tbp|zgc:77732|tcea2|tbpl1|gtf2f2|zgc:92784|supt3h|zgc:110584|si:dkey-72l14.8
Day 5 vs Days 1-4	3300	GO:0003995	11	10	691	4.83	17	0.00637	0.259	acyl-CoA dehydrogenase activity	acadvl|ivd|gcdh|acadm|zgc:85777|acadl|acad8|acads|gcdhl|acox1
Day 5 vs Days 1-4	3300	GO:0006520	10	9	691	4.21	22	0.01187	0.373	amino acid metabolic process	cad|glud1a|cth|got2b|glud1b|got2a|zgc:55605|zgc:91912|thnsl2
Day 5 vs Days 1-4	3300	GO:0005783	51	38	691	4.08	27	0.01324	0.339	endoplasmic reticulum	calr|cad|plod3|rtn1a|fkbp10|calrl2|rpn1|ssr4|napa|pdia4|alg8|pdip5|tollip|calrl|bcap31|rtn4a|rtn1b|hspa5|txndc4|txndc5|zgc:77086|pla2g12b|zgc:63524|kdelc1|zgc:56280|rcn3|zgc:91895|zgc:92871|fkbp14|fkbp9|sdf2l1|zgc:112951|alg3|zgc:112293|cnpy1|clgn|pcmt|hsp47
Day 5 vs Days 1-4	3300	GO:0006511	38	30	691	5.41	15	0.0042	0.193	ubiquitin-dependent protein catabolic process	siah1|psma6a|cul1a|cul3|cul5|usp36|usp42|usp1|skp1|psma4|uchl5|zgc:77139|usp33|usp5|psmb3|usp25|cul1b|zgc:55661|psmb1|psma5|ufd1l|zgc:92716|psmb2|zgc:92726|zgc:110330|zgc:109963|psma2|zgc:114044|si:rp71-45k5.4|psmb6
Day 5 vs Days 1-4	3300	GO:0051597	10	9	691	4.21	23	0.01187	0.357	response to methylmercury	bax|mt-co1|mt2|sod2|jun|gadd45b|rad51|sod1|tp53
Day 5 vs Days 1-4	3300	GO:0015986	14	12	691	4.09	26	0.0131	0.348	ATP synthesis coupled proton transport	mt-atp6|atp5g|atp5l|atp5d|atp5c1|atp5h|atp5j|zgc:55970|wdr18|atp5f1|atp5o|atp5a1
Day 5 vs Days 1-4	3300	GO:0016071	14	14	691	7.36	8	0.00072	0.062	mRNA metabolic process	smx5|snrpd1|snrpd3l|lsm7|zgc:56682|lsm4|snrpb|lsm6|snrpd3|zgc:101136|zgc:103688|si:dkey-113g17.2|snrpfl|lsm11
Day 5 vs Days 1-4	3300	GO:0005829	38	35	691	16.15	1	0	0.001	cytosol	psma6a|psmc6|psmc4|psmd7|psmd12|psmc3|psmc1a|psmd11b|fyna|psmd13|psmd6|psmc2|shmt1|psma4|zgc:77139|psmb3|psmd1|adrm1b|psmb1|psmc1b|psma5|zgc:92716|psmb2|zgc:92726|neu3.2|psmd10|zgc:110330|psmd4l|psma2|zgc:114044|si:rp71-45k5.4|psmb6|psme2|psme1|psme3
Day 5 vs Days 1-4	3300	GO:0016192	36	28	691	4.5	20	0.00818	0.283	vesicle-mediated transport	copg2|syntaxin1b|copz2|copz1|sec22ba|copb2|copa|ap3m1|arcn1|cltca|vamp8|zgc:65824|sec22bb|vamp2|copb1|arcn1l|sybl1|ap1s1|stx3a|zgc:65827|stxbp2|vamp1|stxbp6|vamp3|vamp4|zgc:92912|si:ch211-129c21.6|zgc:114204
Day 5 vs Days 1-4	3300	GO:0016772	10	9	691	4.21	24	0.01187	0.342	transferase activity, transferring phosphorus-containing groups	papss2|ckb|bckdk|ckmt2|ckmb|zgc:113138|zgc:154095|zgc:153748|ckma
Day 5 vs Days 1-4	3300	GO:0031101	11	10	691	4.83	18	0.00637	0.244	fin regeneration	axin1|hoxc13a|cxcr4b|hspd1|ttk|cxcl12a|plcg1|msxb|acvr1b|wnt5b
Day 5 vs Days 1-4	3300	GO:0016627	15	13	691	4.68	19	0.00745	0.271	oxidoreductase activity, acting on the CH-CH group of donors	acadvl|ivd|gcdh|acadm|zgc:85777|acadl|acad8|sdha|acads|zgc:103479|gcdhl|acox1|zgc:112208
Day 5 vs Days 1-4	3300	GO:0016853	40	33	691	8.14	5	0.00043	0.06	isomerase activity	tpi1a|tpi1b|gpia|pdia4|ppil4|zgc:73373|ppia|pdip5|zgc:56653|fkbp11|ppil2|zgc:56702|zgc:63850|fkbp1b|txndc5|itpk1|ppib|zgc:77086|ppig|zgc:86715|zgc:92501|zgc:101826|ppif|zgc:103752|si:dkey-98n4.1|rpia|pus1|ppie|zgc:110008|ppil1|zgc:123307|gale|top1l
Day 5 vs Days 1-4	3300	GO:0003676	349	241	691	9.92	4	7e-05	0.013	nucleic acid binding	hug|dvr1rbp|cugbp1|tnrc4|ybx1|zfhx1|klf2a|klf2b|klf3|mkrn1|sall1a|u2af1|ppp1r10|sf3b4|snrpc|ddx19|ncbp2|npm1|copeb|smarca5|ddx55|pola1|yy1a|tia1|ewsr1b|hnrnpab|zbtb16|tia1l|prdm1a|ssb|zgc:77366|zfp36l1l|zgc:55876|sf1|zgc:85960|sp1|rbm4.2|ercc3|si:dkey-42i9.10|zmat2|sp8l|aars|tardbp|zfr|rbm4.1|zgc:162551|ddx39a|syncrip|rnps1|cpsf6|mynn|ercc4|zgc:56208|zgc:66448|rbmx|cirbp|zgc:76924|zgc:55809|rbm38…
Day 5 vs Days 1-4	3300	GO:0006744	15	14	691	7.35	9	0.00087	0.067	ubiquinone biosynthetic process	mt-nd4|mt-nd4l|mt-nd3|ndufs1|ndufa6|ndufb10|ndufb4|ndufa4l|coq3|ndufv1|ndufs6|ndufs3|ndufs4|zgc:158731
Day 5 vs Days 1-4	3300	GO:0006457	68	54	691	9.99	3	7e-05	0.017	protein folding	calr|hspe1|cct6a|cct3|cct2|cct7|hspd1|dnajb12|dnaja2l|zgc:77513|fkbp10|calrl2|zgc:55492|ppil4|aip|pfdn5|zgc:73373|dnaja3a|ppia|cct5|calrl|fkbp11|fkbp5|hsp90a.2|dnajc5|dnajb11|dnaja3b|ppil2|zgc:56702|cct4|zgc:66282|fkbp1b|fkbp8|ppib|zgc:63524|ppig|dnajc17|zgc:86715|zgc:92648|fkbp14|fkbp9|zgc:101894|zgc:101826|ppif|zgc:103752|pfdn1|ppie|zgc:110008|ppil1|zgc:123307|zgc:136473|clgn|hsp90a.1|tcp1
Day 5 vs Days 1-4	3300	GO:0016491	259	174	691	4.24	21	0.00876	0.288	oxidoreductase activity	cat|nos1|hsd17b8|dhfr|adh5|aldh1a2|ugdh|mt-nd4|mt-nd4l|mt-co1|mt-co2|mt-nd3|fads2|cyp1a|hgd|cyp2j28|gapdhs|plod3|aldh3d1|glud1a|gapdh|wu:fb58e08|hsdl2|nqo1|rdh1l|alox12|cyp3c1|zgc:77071|ndufs1|degs1|f5|hsd17b12a|zgc:66484|gclm|tdo2l|hsd11b2|aldh7a1|ldhd|sod2|flj13639|dia1|acadvl|rpl4|cbr1l|prdx2|gpx1a|kmo|vat1|ivd|dhrs1|rrm2b|prdx3|hif1an|glud1b|cbr1|rdh1|idh1|nudt4|zgc:63546|idh2|smox|dldh|aldh9…
Day 5 vs Days 1-4	3300	GO:0003755	19	17	691	7.08	10	0.00094	0.065	peptidyl-prolyl cis-trans isomerase activity	ppil4|zgc:73373|ppia|fkbp11|ppil2|zgc:56702|fkbp1b|ppib|ppig|zgc:86715|zgc:101826|ppif|zgc:103752|ppie|zgc:110008|ppil1|zgc:123307
Day 5 vs Days 1-4	3300	GO:0030163	10	9	691	4.21	25	0.01187	0.328	protein catabolic process	psmc6|psmc4|psmc5|psmc3|psmc1a|psmc2|psmc1b|zgc:100832|fbxo44
Day 5 vs Days 1-4	3300	GO:0005198	70	53	691	6.56	12	0.00137	0.079	structural molecule activity	col11a2|copg2|krt4|cldnh|copb2|vim|lmnb1|lmnl3|thbs3a|thbs4b|copa|cltca|zgc:65894|tubb2c|tuba8l|col14a1|copb1|col18a1|tuba1|tubb5|cacng2|zgc:77517|tuba8l2|zgc:85723|oclna|mospd1|zgc:55461|krt15|wasl|tuba8l4|tubd1|zgc:92192|zgc:92247|zgc:92533|tuba8l3|mospd2|zgc:103652|zgc:109868|si:dkeyp-113d7.4|zgc:112359|zgc:112335|zgc:123194|zgc:123292|si:dkeyp-113d7.7|zgc:153264|cyt1l|zgc:154009|zgc:158375|de…
Day 5 vs Days 1-4	3300	GO:0006281	30	25	691	6.68	11	0.00137	0.086	DNA repair	cry1a|cry1b|cry3|cry4|cry5|gtf2h2|ercc4|gtf2h4|fen1|rad1|rad51|ercc1|poll|nudt1|apex1|zgc:55521|zgc:56197|gtf2h3|rad17|polb|neil3|zgc:112973|esco2|zgc:136881|zgc:153885
Day 5 vs Days 1-4	3300	GO:0004129	15	15	691	7.99	6	0.00043	0.05	cytochrome-c oxidase activity	mt-co1|mt-co2|cox4i1|cox7a2l|cox6a1|cox7c|zgc:66195|zgc:73355|zgc:86599|zgc:92631|zgc:103594|cox5aa|cox7a2|zgc:153978|zgc:153177
Day 5 vs Days 1-4	3300	GO:0043234	54	47	691	15.93	2	0	0.001	protein complex	psma6a|psmc6|psmc4|psmd7|psmd12|psmc3|zgc:65894|tubb2c|psmc1a|tuba8l|psmd11b|tuba1|tubb5|psmd13|psmd6|psmc2|tuba8l2|psma4|zgc:77139|psmb3|zgc:55461|psmd1|tubgl|tuba8l4|adrm1b|psmb1|psmc1b|tubd1|psma5|zgc:92716|psmb2|zgc:92726|tuba8l3|psmd10|zgc:110330|psmd4l|zgc:112335|psma2|zgc:114044|zgc:123194|zgc:123292|si:rp71-45k5.4|zgc:153264|psmb6|psme2|psme1|psme3
Day 5 vs Days 1-4	3300	GO:0005544	10	10	691	4.84	16	0.00564	0.244	calcium-dependent phospholipid binding	anxa13|anxa2a|anxa1a|anxa5|anxa11a|anxa11b|anxa3a|anxa3b|zgc:112421|zgc:113858
Day 5 vs Days 1-4	3300	GO:0000166	657	430	691	5.88	13	0.00239	0.127	nucleotide binding	kifc1|hug|ndpkz3|ndpkz4|dvr1rbp|acta1|bactin1|bactin2|cugbp1|tnrc4|bmpr1a|apaf1|fgfr3|pim1|atp1a1a.4|atp1a1b|atp1a2a|mapk14a|cdc2|vars|arf1|cct6a|prkci|gnat2|rab2a|ptk2.1|u2af1|csnk1a1|sf3b4|adssl|ncbp2|mcm3|stka|cct3|cct2|cct7|kif11|igf1ra|nek8|rfc3|acvrl1|pak2a|plk1|hspd1|mcm5|ddx55|ruvbl2|ruvbl1|pola1|rock2a|ttk|acta2|rab5a|tia1|ewsr1b|hnrnpab|tia1l|gnaia|ssb|zgc:77366|zgc:55876|nxf1|zgc:85960…
Day 5 vs Days 1-4	3300	GO:0008191	28	23	691	5.62	14	0.00268	0.132	metalloendopeptidase inhibitor activity	he1a|zgc:66103|si:ch211-200o3.4|mmp2|timp2|osgepl1|adam8a|mmp14a|mmp14b|mmp13|npsn|stambp|cops5|mmp9|lta4h|zgc:55944|he2|rnpep|mep1a.1|ace2|npsnl|c6ast3|zgc:136396
Day 2 vs Days 1, 3-5	2737	GO:0015078	13	10	691	3.9	45	0.01954	0.3	hydrogen ion transmembrane transporter activity	evla|atp6v0c|atp5g|zgc:77708|atp6v0b|atp6v1ba|atp6v1b2|atp6v1al|zgc:55970|atp5a1
Day 2 vs Days 1, 3-5	2737	GO:0003677	574	318	691	5.66	24	0.0042	0.121	DNA binding	dbx1a|meis2.1|pcna|tbr1|pbx1a|arntl1a|arntl2|pou4f1|hey1|ybx1|mxtx2|hoxc1a|hoxa9a|hoxa9b|hoxb5b|hoxb6b|hoxa5a|atoh7|hmx3|pax2b|pax6b|lbx2|nrf1|six4.1|six4.2|crx|nkx2.1b|meis3|six2.1|znf703|gabpa|klf2b|hsf2|xbp1|her9|hnf1b|cebpd|cebpg|meis1|meis2.2|meis4.1a|pknox1.1|pknox1.2|phc2|mcm3|tbx15|h2afv|msh6|prrx1a|tlx3b|myst3|smarca5|mcm5|ttna|pola1|sirt2|her8a|trim33|foxk2|orc6l|ercc3|bhlhb2|zfr|parp1|…
Day 2 vs Days 1, 3-5	2737	GO:0003995	11	10	691	7.86	15	0.00072	0.033	acyl-CoA dehydrogenase activity	acadvl|ivd|gcdh|acadm|zgc:85777|acadl|acad8|acads|gcdhl|acox1
Day 2 vs Days 1, 3-5	2737	GO:0030902	20	16	691	7.27	17	0.00109	0.044	hindbrain development	pax6b|bcmo1|znf703|tfap2a|hnf1b|pknox1.1|sp5l|znf503|shha|otx1l|hoxb1b|otx2|smo|pax6a|cyp26a1|tcf7l1b
Day 2 vs Days 1, 3-5	2737	GO:0055114	166	102	691	7.94	14	0.00072	0.036	oxidation reduction	cat|dhfr|cp|adh5|aldh1a2|mt-nd4|mt-nd4l|mt-co1|mt-nd3|fads2|cyp1a|hgd|cyp2j28|gapdhs|glud1a|wu:fb58e08|hsdl2|rdh1l|alox12|cyp3c1|gpd1b|dohh|ndufs1|f5|hsd17b12a|tdo2l|sod2|dia1|cbr1l|gpx1a|pdcd8|hif1an|glud1b|cbr1|rdh10|rdh1|idh1|idh2|cyp2j22|dldh|aldh9a1b|mdh1a|cyp17a1|mao|hsd11b3|zgc:56585|aldh4a1|aldh2a|zgc:65997|ndor1|zgc:77906|zgc:77938|zgc:76925|zgc:64133|decr2|sc4mol|pgd|rdhe2|cyp2j25|kdsr|…
Day 2 vs Days 1, 3-5	2737	GO:0046961	26	22	691	12.51	2	0	0.001	hydrogen ion transporting ATPase activity, rotational mechanism	atp6v1e1|atp6v0c|atp5g|atp6v1h|atp6v0d1|zgc:77708|atp6v0b|atp5d|atp5c1|atp6v1c1|atp6v1ba|atp6v1b2|atp6v1al|atp5j|atp6v1d|zgc:55970|atp6v1f|atp6v1c1l|atp5f1|zgc:109987|atp5o|atp5a1
Day 2 vs Days 1, 3-5	2737	GO:0046933	19	16	691	9.05	10	0.00029	0.02	hydrogen ion transporting ATP synthase activity, rotational mechanism	atp6v0c|atp5g|zgc:77708|atp5d|atp5c1|atp6v1c1|atp6v1ba|atp6v1b2|atp6v1al|atp5j|zgc:55970|atp6v1f|atp6v1c1l|atp5f1|atp5o|atp5a1
Day 2 vs Days 1, 3-5	2737	GO:0016616	22	16	691	4.5	36	0.01165	0.224	oxidoreductase activity, acting on the CH-OH group of donors, NAD or NADP as acceptor	ctbp1|ctbp2|ugdh|gpd1b|zgc:65956|idh1|idh2|mdh1a|zgc:64133|zgc:86647|zgc:92882|grhpr|gpd1l|zgc:136929|zgc:136493|ldha
Day 2 vs Days 1, 3-5	2737	GO:0003924	46	30	691	4	44	0.01802	0.283	GTPase activity	eef2l|zgc:73138|tubb2c|tuba8l|ehd2|tuba1|gtpbp1|tubb5|mfn1|dnm1l|eftud2|tuba8l2|zgc:55461|tuba8l4|zgc:92085|tuba8l3|gspt1|gtpbp1l|atl3|zgc:110335|zgc:112335|zgc:109885|zgc:123194|zgc:123292|zgc:123298|zgc:136305|zgc:153264|tuba1l|ef1a|ran
Day 2 vs Days 1, 3-5	2737	GO:0016071	14	13	691	10.77	5	7e-05	0.01	mRNA metabolic process	smx5|snrpd1|snrpd3l|lsm7|zgc:56682|snrpb|lsm6|snrpd3|zgc:101136|zgc:103688|si:dkey-113g17.2|snrpfl|lsm11
Day 2 vs Days 1, 3-5	2737	GO:0007179	10	9	691	6.9	19	0.00174	0.063	transforming growth factor beta receptor signaling pathway	smad3a|smad7|smad3b|zgc:103407|smad6b|mstn|smad2|smad5|smad1
Day 2 vs Days 1, 3-5	2737	GO:0005667	35	24	691	4.64	35	0.01107	0.219	transcription factor complex	arntl1a|arntl2|smad3a|cry1a|cry3|smad7|smad3b|gtf2b|zgc:63497|tfdp2|arntl1b|clock3|sox2|maff|tfdp1|mafg2|tfdp1l|mafg1|zgc:103407|smad6b|sox19a|smad2|smad5|smad1
Day 2 vs Days 1, 3-5	2737	GO:0007067	22	16	691	4.5	37	0.01165	0.218	mitosis	ube2i2|ewsr1b|kntc2l|nusap1|zgc:56708|zgc:64116|zgc:66331|katnb1|zgc:77115|clasp2|zgc:92321|tipin|zgc:103632|zgc:110417|zte38|ube2i
Day 2 vs Days 1, 3-5	2737	GO:0016469	31	24	691	9.21	9	0.00029	0.022	proton-transporting two-sector ATPase complex	evla|atp6v1e1|atp6v0c|atp5g|atp6v0d1|zgc:77708|atp6v0b|atp5l|atp5d|atp5c1|atp6v1c1|atp6v1ba|atp6v1b2|atp6v1al|atp5j|atp6v1d|zgc:55970|atp6v1f|wdr18|atp6v1c1l|atp5f1|zgc:109987|atp5o|atp5a1
Day 2 vs Days 1, 3-5	2737	GO:0006355	551	310	691	7.57	16	0.00072	0.031	regulation of transcription, DNA-dependent	dbx1a|meis2.1|tbr1|pbx1a|arntl1a|arntl2|smad3a|pou4f1|hey1|ybx1|mxtx2|per3|hoxc1a|hoxa9a|hoxa9b|hoxb5b|hoxb6b|hoxa5a|atoh7|hmx3|pax2b|pax6b|lbx2|supt5h|nrf1|six4.1|six4.2|crx|nkx2.1b|meis3|six2.1|nfya|znf703|gabpa|hsf2|xbp1|tfap2a|her9|per2|hnf1b|cebpd|cebpg|meis1|meis2.2|meis4.1a|pknox1.1|pknox1.2|hdac1|tbx15|prrx1a|tlx3b|med29|ruvbl2|ruvbl1|smad7|smad3b|sirt2|myst2|bmi1|her8a|trim33|polr2gl|fox…
Day 2 vs Days 1, 3-5	2737	GO:0004177	11	9	691	4.71	33	0.01006	0.211	aminopeptidase activity	metap2|si:ch211-200o3.4|zgc:63528|xpnpep3|zgc:55944|xpnpep1|rnpep|abhd4|metap1
Day 2 vs Days 1, 3-5	2737	GO:0007018	27	21	691	8.27	13	0.00058	0.031	microtubule-based movement	kifc1|kif11|tubb2c|tuba8l|tuba1|tubb5|zgc:66125|tuba8l2|zgc:55461|tuba8l4|zgc:55995|tubd1|tuba8l3|zgc:112061|zgc:112335|zgc:123194|zgc:123292|zgc:123298|zgc:153264|tuba1l|kif23
Day 2 vs Days 1, 3-5	2737	GO:0007601	13	10	691	3.9	46	0.01954	0.293	visual perception	rds2|cryaa|opn4l|pde6g|zgc:77759|opn1lw2|zgc:92605|nr2f1|nr2f5|opn1sw1
Day 2 vs Days 1, 3-5	2737	GO:0003824	370	208	691	4.83	32	0.00876	0.189	catalytic activity	atp1a1a.4|atp1a1b|alas1|ctbp1|ctbp2|agxt|ugdh|tpi1a|atp2a1|gapdhs|cad|glud1a|suclg2|azin1|ephx1l|hsdl2|fah|rdh1l|uqcrc2|zgc:77126|pgam1|fntb|sephs1|gpd1b|zgc:63722|hsd17b12a|pfkfb1|psat1|hpx|ldhd|zgc:56011|adsl|zgc:65956|si:dkeyp-20g2.4|rpe|glula|zgc:66434|cth|got2b|flj13639|glulb|mmp2|zgc:66396|sulf1|zgc:63792|bcat1|cbr1l|paics|si:dkey-31f5.7|sps2|pde6a|dhrs1|pmm2|aldoc|glud1b|mmp14a|cbr1|tkt|rd…
Day 2 vs Days 1, 3-5	2737	GO:0007417	7	6	691	4.03	42	0.01795	0.295	central nervous system development	glra4a|smarca4|tp63|irx1a|shha|cntn2
Day 2 vs Days 1, 3-5	2737	GO:0003887	9	8	691	5.94	23	0.00412	0.124	DNA-directed DNA polymerase activity	pola1|pola2|mybbp1a|pold2|poll|si:rp71-1p14.5|polb|pold1
Day 2 vs Days 1, 3-5	2737	GO:0016627	15	13	691	8.36	12	0.00043	0.025	oxidoreductase activity, acting on the CH-CH group of donors	srd5a3|acadvl|ivd|gcdh|acadm|zgc:85777|acadl|acad8|sdha|acads|gcdhl|acox1|zgc:112208
Day 2 vs Days 1, 3-5	2737	GO:0016853	40	27	691	4.67	34	0.011	0.224	isomerase activity	tpi1a|gpia|ppil4|zgc:73373|ppia|fkbp11|ptgesl|ppil2|zgc:63850|fkbp1b|txndc5|itpk1|ppib|ppig|ppih|zgc:86715|zgc:92501|zgc:101826|ppif|zgc:103752|si:dkey-98n4.1|rpia|pus1|ppil1|zgc:123307|gale|top1l
Day 2 vs Days 1, 3-5	2737	GO:0003676	349	201	691	7.09	18	0.00109	0.042	nucleic acid binding	hug|tnrc4|ybx1|klf2a|klf2b|klf3|mkrn1|sall1a|u2af1|sf3b4|snrpc|ncbp2|npm1|kars|smarca5|ddx54|mki67ip|pola1|yy1a|tia1|ewsr1b|hnrnpab|zbtb16|ssb|zgc:77366|zgc:55876|sf1|zgc:85960|sp5l|rbm4.2|ercc3|zmat2|sp8l|aars|tardbp|zfr|rbm4.1|si:ch211-89p1.3|zgc:162551|ddx39a|syncrip|rnps1|cpsf6|mynn|ercc4|zgc:56208|zgc:66448|rbmx|cirbp|zgc:76924|zgc:55809|rbm38|smarca2|sfrs11|hnrnpa0|ddx23|ppil4|hnrnpu|zgc:56…
Day 2 vs Days 1, 3-5	2737	GO:0006096	27	19	691	4.37	40	0.01194	0.206	glycolysis	gpia|gapdhs|pgam1|zgc:63722|aldoc|eno3|pkm2a|pgam2|mdh1a|zgc:73056|zgc:64133|aldoab|hk1|eno2|zgc:92882|zgc:92230|dhtkd1|aldocl|ldha
Day 2 vs Days 1, 3-5	2737	GO:0005391	6	6	691	4.03	41	0.01469	0.248	sodium:potassium-exchanging ATPase activity	atp1b3b|atp1b2a|atp1b1a|atp1b1b|atp1b2b|atp1b3a
Day 2 vs Days 1, 3-5	2737	GO:0008235	8	7	691	4.98	28	0.00839	0.207	metalloexopeptidase activity	metap2|pa2g4b|pa2g4a|zgc:63528|xpnpep3|xpnpep1|metap1
Day 2 vs Days 1, 3-5	2737	GO:0006350	289	175	691	11.87	4	0	0	transcription	arntl1a|arntl2|smad3a|hey1|hoxc1a|hoxa9a|hoxa9b|hoxb5b|hoxb6b|hoxa5a|atoh7|hmx3|pax2b|pax6b|supt5h|nrf1|znf703|her9|hnf1b|hdac1|med29|ruvbl2|ruvbl1|smad7|smad3b|bmi1|her8a|trim33|polr2gl|ercc3|bhlhb2|taf2|papolb|zgc:77259|rbb4|nr5a5|ccnl1|med7|polr1a|sap30l|mynn|ilf3|polr2c|supt6h|tcea1|rbb4l|pspc1|mybbp1a|tfdp2|arntl1b|clock3|rybpa|pcgf1|hic2|msgn1|tp63|hif1an|cdk8|sox2|znf503|asf1b|bmi1b|taf8|p…
Day 2 vs Days 1, 3-5	2737	GO:0006457	68	43	691	4.39	39	0.01187	0.21	protein folding	hspe1|cct6a|cct3|cct2|hspd1|dnaja2l|zgc:77513|fkbp10|fkbp4|ppil4|aip|pfdn5|zgc:73373|dnaja3a|ppia|cct5|fkbp11|fkbp5|hspa9|hsp90a.2|dnajc5|dnaja3b|ppil2|zgc:63689|zgc:66282|fkbp1b|fkbp8|ppib|ppig|cct8|ppih|zgc:86715|fkbp14|zgc:101894|zgc:101826|ppif|zgc:103752|ppil1|zgc:123307|grpel1|zgc:136473|hsp90a.1|tcp1
Day 2 vs Days 1, 3-5	2737	GO:0016491	259	159	691	12.46	3	0	0	oxidoreductase activity	cat|dct|dhfr|cp|adh5|aldh1a2|ugdh|mt-nd4|mt-nd4l|mt-co1|mt-nd3|fads2|cyp1a|hgd|cyp2j28|gapdhs|plod3|aldh3d1|glud1a|wu:fb58e08|hsdl2|nqo1|rdh1l|alox12|slc35c2|cyp3c1|gpd1b|dohh|ndufs1|f5|hsd17b12a|zgc:66484|tdo2l|aldh7a1|ldhd|fmo5|sod2|flj13639|dia1|acadvl|rpl4|cbr1l|gpx1a|kmo|ivd|dhrs1|inppl1|pdcd8|prdx3|hif1an|glud1b|cbr1|rdh10|rdh1|idh1|nudt4|idh2|smox|cyp2j22|dldh|aldh9a1b|mdh1a|cyp17a1|mao|hs…
Day 2 vs Days 1, 3-5	2737	GO:0005874	38	26	691	4.94	31	0.00847	0.189	microtubule	kifc1|kif11|tubb2c|tuba8l|tuba1|nusap1|tubb5|dctn2|zgc:66125|tuba8l2|katnb1|clasp2|zgc:55461|stau2|tuba8l4|zgc:55995|tubd1|tuba8l3|zgc:112061|zgc:112335|zgc:123194|zgc:123292|zgc:123298|zgc:153264|tuba1l|kif23
Day 2 vs Days 1, 3-5	2737	GO:0003755	19	15	691	6.43	21	0.00239	0.079	peptidyl-prolyl cis-trans isomerase activity	ppil4|zgc:73373|ppia|fkbp11|ppil2|fkbp1b|ppib|ppig|ppih|zgc:86715|zgc:101826|ppif|zgc:103752|ppil1|zgc:123307
Day 2 vs Days 1, 3-5	2737	GO:0005634	971	561	691	23.65	1	0	0.001	nucleus	dbx1a|meis2.1|pcna|tbr1|pbx1a|ccnb1|mespa|tnrc4|arntl1a|arntl2|smad3a|pou4f1|hey1|mxtx2|hoxc1a|hoxa9a|hoxa9b|hoxb5b|hoxb6b|hoxa5a|pim1|atoh7|hmx3|pax2b|pax6b|lbx2|supt5h|nrf1|six4.1|six4.2|siah1|crx|nkx2.1b|meis3|six2.1|cry1a|nfya|ube2i2|znf703|gabpa|hsf2|xbp1|tfap2a|her9|hnf1b|cebpd|cebpg|meis1|meis2.2|meis4.1a|pknox1.1|pknox1.2|phc2|dacha|ccna2|u2af1|csnk1a1|snrpc|hdac1|mak16|mcm3|stka|mab21l1|…
Day 2 vs Days 1, 3-5	2737	GO:0031016	8	7	691	4.98	29	0.00839	0.2	pancreas development	meis3|aldh1a2|jag2|jag1b|shha|cdx4|smo
Day 2 vs Days 1, 3-5	2737	GO:0031564	273	164	691	10.12	6	0.00022	0.025	transcription antitermination	arntl1a|arntl2|smad3a|hey1|hoxc1a|hoxa9a|hoxa9b|hoxb5b|hoxb6b|hoxa5a|atoh7|hmx3|pax2b|pax6b|supt5h|nrf1|znf703|her9|hnf1b|hdac1|med29|ruvbl2|ruvbl1|smad7|smad3b|bmi1|her8a|trim33|polr2gl|ercc3|bhlhb2|taf2|zgc:77259|rbb4|nr5a5|ccnl1|med7|polr1a|sap30l|mynn|ilf3|supt6h|rbb4l|pspc1|mybbp1a|tfdp2|arntl1b|clock3|rybpa|pcgf1|hic2|msgn1|tp63|hif1an|cdk8|sox2|znf503|asf1b|bmi1b|taf8|med18|hif1al|tfap2e|p…
Day 2 vs Days 1, 3-5	2737	GO:0046034	12	11	691	8.83	11	0.00043	0.027	ATP metabolic process	atp6v0c|atp5g|zgc:77708|atp6v0b|atp6v1ba|atp6v1b2|atp6v1al|zgc:55970|atp6v1f|zgc:91930|atp5a1
Day 2 vs Days 1, 3-5	2737	GO:0006281	30	22	691	6.4	22	0.00253	0.08	DNA repair	cry1a|cry1b|cry3|cry4|cry5|gtf2h2|ercc4|gtf2h4|fen1|rad1|rad51|ercc1|poll|apex1|zgc:55521|gtf2h3|rad17|polb|neil3|esco2|zgc:136881|zgc:153885
Day 2 vs Days 1, 3-5	2737	GO:0004129	15	12	691	5.55	26	0.00543	0.144	cytochrome-c oxidase activity	mt-co1|cox4i1|cox7a2l|cox6a1|cox7c|zgc:66195|zgc:73355|zgc:86599|zgc:103594|cox5aa|cox7a2|zgc:153177
Day 2 vs Days 1, 3-5	2737	GO:0043234	54	35	691	4.43	38	0.01179	0.214	protein complex	psma6a|psmc4|psmd7|msto1|psmc3|tubb2c|psmc1a|tuba8l|psmd11b|tuba1|tubb5|psmd6|tuba8l2|zgc:55461|psmd1|tuba8l4|adrm1b|psmb1|psmc1b|tubd1|psmb2|tuba8l3|psmd10|psmd4l|zgc:112335|psma2|zgc:114044|zgc:123194|zgc:123292|zgc:123298|si:rp71-45k5.4|zgc:153264|tuba1l|psme2|psme1
Day 2 vs Days 1, 3-5	2737	GO:0007017	23	19	691	9.85	8	0.00029	0.025	microtubule-based process	tubb2c|tuba8l|tuba1|dnl2|tubb5|dctn2|tuba8l2|zgc:55461|tuba8l4|tubd1|tuba8l3|si:dkey-4c23.7|dnl2l|zgc:112335|zgc:123194|zgc:123292|zgc:123298|zgc:153264|tuba1l
Day 2 vs Days 1, 3-5	2737	GO:0006353	273	164	691	10.12	7	0.00022	0.021	transcription termination	arntl1a|arntl2|smad3a|hey1|hoxc1a|hoxa9a|hoxa9b|hoxb5b|hoxb6b|hoxa5a|atoh7|hmx3|pax2b|pax6b|supt5h|nrf1|znf703|her9|hnf1b|hdac1|med29|ruvbl2|ruvbl1|smad7|smad3b|bmi1|her8a|trim33|polr2gl|ercc3|bhlhb2|taf2|zgc:77259|rbb4|nr5a5|ccnl1|med7|polr1a|sap30l|mynn|ilf3|supt6h|rbb4l|pspc1|mybbp1a|tfdp2|arntl1b|clock3|rybpa|pcgf1|hic2|msgn1|tp63|hif1an|cdk8|sox2|znf503|asf1b|bmi1b|taf8|med18|hif1al|tfap2e|p…
Day 2 vs Days 1, 3-5	2737	GO:0000785	20	15	691	5	27	0.0063	0.161	chromatin	si:dkey-110c1.6|mynn|cbx2|myst1|sox4a|sox4b|zgc:85677|zgc:92510|hmgb2l|si:ch211-51m24.3|zgc:110752|hmgb3b|zgc:110152|zgc:123210|hmgb2
Day 2 vs Days 1, 3-5	2737	GO:0051258	22	17	691	6.55	20	0.00188	0.065	protein polymerization	msto1|tubb2c|tuba8l|fgb|tuba1|tubb5|tuba8l2|zgc:55461|tuba8l4|tubd1|tuba8l3|zgc:112335|zgc:123194|zgc:123292|zgc:123298|zgc:153264|tuba1l
Day 2 vs Days 1, 3-5	2737	GO:0006730	8	7	691	4.98	30	0.00839	0.193	one-carbon compound metabolic process	ahcyl1|mat1a|ahcy|ahcyl2|ca7|zgc:110118|cahz
Day 2 vs Days 1, 3-5	2737	GO:0008138	18	14	691	5.62	25	0.00427	0.118	protein tyrosine/serine/threonine phosphatase activity	dusp5|dusp6|ptenb|zgc:77752|dusp1|rngtt|dusp4|zgc:92902|dusp22a|zgc:91929|zgc:101746|ptp4a1|zgc:153981|ptpmt1
Day 2 vs Days 1, 3-5	2737	GO:0006807	7	6	691	4.03	43	0.01795	0.288	nitrogen compound metabolic process	cad|upb1|glula|glulb|zgc:101630|zgc:109720
Days 1-2 vs Days 3-5	3915	GO:0001666	15	14	691	4.02	25	0.00948	0.262	response to hypoxia	arnt2|ngb|igfbp1|hmox1|sdcbp|cox4i1|ppial|mmp14a|cct4|mb|pgk1|lipf|ba1|ldha
Days 1-2 vs Days 3-5	3915	GO:0046961	26	26	691	8.56	4	0	0	hydrogen ion transporting ATPase activity, rotational mechanism	atp6v1e1|atp6v0c|atp6ap1|atp5g|atp6v1h|atp6v0d1|zgc:77708|atp6v0b|atp5d|atp5c1|atp6v1c1|atp6v1ba|atp6v1b2|atp6v1al|atp5h|zgc:73293|atp5j|atp6v1d|zgc:55970|atp6v1f|atp6v1c1l|atp5f1|zgc:101757|zgc:109987|atp5o|atp5a1
Days 1-2 vs Days 3-5	3915	GO:0030529	106	90	691	8.66	3	0	0	ribonucleoprotein complex	hug|smx5|rplp0|rps9|rps5|snrpd1|rpl35|snrpc|rpl36a|rpl3|rpl13a|hnrnpab|rpl10a|ssb|rpl27|snrpd3l|rpl12|nola2|hnrnpa0|heatr1|zgc:66107|hnrnpu|zgc:56476|utp11l|mrpl3|lsm7|rps3|rps8|rpl7|rpl6|rps15a|zgc:73149|rps12|rps3a|nhp2l1|rpl7l1|mvp|rpl7a|rps24|rpl34|zgc:56526|rpl18a|rps21|zgc:56682|lsm4|rpl8|rps7|mrp63|rps25|snrpb|hnrpkl|zgc:55701|rpl19|hnrnpul1|rps2|hnrnpl|hnrpdl|hnrpr|wdsof1|zgc:55733|rpl36|…
Days 1-2 vs Days 3-5	3915	GO:0006260	16	15	691	4.39	22	0.00564	0.177	DNA replication	pola1|orc6l|pola2|pold2|rpa1|poll|polm|si:rp71-1p14.5|rfc4|polb|rfc5|zgc:110810|zgc:112973|pold1|rrm1
Days 1-2 vs Days 3-5	3915	GO:0046933	19	19	691	5.9	12	0.00123	0.071	hydrogen ion transporting ATP synthase activity, rotational mechanism	atp6v0c|atp6ap1|atp5g|zgc:77708|atp5d|atp5c1|atp6v1c1|atp6v1ba|atp6v1b2|atp6v1al|atp5h|zgc:73293|atp5j|zgc:55970|atp6v1f|atp6v1c1l|atp5f1|atp5o|atp5a1
Days 1-2 vs Days 3-5	3915	GO:0016616	22	21	691	6.65	8	0.00058	0.05	oxidoreductase activity, acting on the CH-OH group of donors, NAD or NADP as acceptor	ctbp1|ctbp2|ugdh|zgc:65956|mdh1b|idh1|idh2|mdh1a|idh3a|zgc:77636|zgc:64133|gpd1|zgc:86647|zgc:92882|grhpr|gpd1l|zgc:136929|zgc:136493|me1|ldha|ldhb
Days 1-2 vs Days 3-5	3915	GO:0008152	355	279	691	7.13	6	0.00043	0.05	metabolic process	dct|pc|atp1a1a.4|atp1a1b|atp1a3a|htatip2|alas1|hsd17b8|ctbp1|ctbp2|agxt|aldh1a2|ugdh|tpi1a|tpi1b|uxs1|gstp1|atp2a1|mthfd1|gapdhs|cbs|cad|aldh3d1|glud1a|impdh2|bckdhb|hsdl2|fah|uap1|rdh1l|dus1l|pgam1|slc35c2|dlat|zgc:73340|uck2b|zgc:63722|hsd17b12a|psat1|hsd11b2|aldh7a1|zgc:56011|zgc:85662|zgc:65956|rpe|htf9c|mdh1b|flj13639|atp2a2b|acadvl|rpl4|cpn1|mmp2|sulf1|npl|bcat1|cbr1l|si:dkey-31f5.7|tph1a|d…
Days 1-2 vs Days 3-5	3915	GO:0015986	14	14	691	4.02	24	0.00803	0.231	ATP synthesis coupled proton transport	mt-atp6|atp6ap1|atp5g|atp5l|atp5d|atp5c1|atp5h|zgc:73293|atp5j|zgc:55970|wdr18|atp5f1|atp5o|atp5a1
Days 1-2 vs Days 3-5	3915	GO:0007067	22	21	691	6.65	9	0.00058	0.044	mitosis	nek8|ewsr1b|kntc2l|nusap1|pafah1b1a|pafah1b1b|zgc:56708|zgc:64116|zgc:66331|katnb1|zgc:77115|clasp2|zw10|zgc:92321|zgc:92129|tipin|zgc:103632|cdca8l|zgc:110417|zte38|ube2i
Days 1-2 vs Days 3-5	3915	GO:0016469	31	30	691	10.07	2	0	0.001	proton-transporting two-sector ATPase complex	evla|mt-atp6|atp6v1e1|atp6v0c|atp6ap1|atp5g|atp6v0d1|si:ch211-240l19.1|zgc:77708|atp6v0b|atp5l|atp5d|atp5c1|atp6v1c1|atp6v1ba|atp6v1b2|atp6v1al|atp5h|zgc:73293|atp5j|atp6v1d|zgc:55970|atp6v1f|wdr18|atp6v1c1l|atp5f1|zgc:101757|zgc:109987|atp5o|atp5a1
Days 1-2 vs Days 3-5	3915	GO:0015992	18	18	691	5.53	15	0.0021	0.097	proton transport	atp6v0c|atp5g|atp2a1|atp6v0a1|zgc:77708|atp6v0b|atp2a2b|atp6v1ba|atp6v1b2|atp6v1al|zgc:73293|zgc:55891|nnt|zgc:55970|atp6v1f|atp2a1l|zgc:112214|atp5a1
Days 1-2 vs Days 3-5	3915	GO:0051287	22	20	691	4.37	23	0.00608	0.183	NAD binding	ctbp1|ctbp2|ugdh|gapdhs|gapdh|sirt2|parp1|zgc:65956|hibadhb|zgc:73198|zgc:77636|gpd1|grhpr|hibadha|ndufv1|gpd1l|zgc:103539|zgc:136929|zgc:136493|me1
Days 1-2 vs Days 3-5	3915	GO:0016627	15	14	691	4.02	26	0.00948	0.252	oxidoreductase activity, acting on the CH-CH group of donors	srd5a3|acadvl|ivd|gcdh|acadm|zgc:85777|acadl|acad8|sdha|zgc:103479|gcdhl|acox1|zgc:112208|zgc:136367
Days 1-2 vs Days 3-5	3915	GO:0016853	40	35	691	4.99	19	0.00311	0.113	isomerase activity	tpi1a|tpi1b|gpia|ppil4|zgc:73373|ppial|ppia|pdip5|zgc:56653|fkbp11|hsd3b1|ptgesl|ppil2|zgc:56702|zgc:63850|fkbp1b|txndc5|itpk1|ppib|ppig|ppih|zgc:86715|zgc:92501|zgc:101826|ppif|zgc:103752|si:dkey-98n4.1|rpia|pus1|ppie|zgc:110008|ppil1|zgc:123307|gale|top1l
Days 1-2 vs Days 3-5	3915	GO:0003676	349	280	691	11.27	1	0	0.001	nucleic acid binding	hug|dvr1rbp|cugbp1|ybx1|fezf2|klf4|zfhx1|klf2a|klf2b|klf3|mkrn1|sall1a|u2af1|ppp1r10|sf3b4|snrpc|ddx19|ncbp2|npm1|kars|copeb|smarca5|ddx55|ddx54|mki67ip|pola1|yy1a|tia1|ewsr1b|hnrnpab|zbtb16|tia1l|prdm1a|ssb|zgc:77366|zfp36l1l|zgc:55876|sf1|zgc:85960|sp1|rbm4.2|ercc3|snd1|zmat2|klf11a|sp8l|aars|tardbp|rbm4.1|si:ch211-89p1.3|zgc:162551|scnm1|ddx39a|syncrip|zff9|si:ch211-195d17.2|rnps1|cpsf6|mynn|e…
Days 1-2 vs Days 3-5	3915	GO:0060041	26	25	691	8.17	5	0.00022	0.03	retina development in camera-type eye	nrf1|prkci|ccna2|atp6v1e1|atp6v0c|mcm3|atp6ap1|mpp5a|smarca5|atp6v1h|atp6v0d1|flj12716l|sf1|wrb|paics|fen1|chaf1b|tyms|dmap1|polr3f|irx1a|atp6v1f|rfc4|rfc5|rdh5
Days 1-2 vs Days 3-5	3915	GO:0006096	27	25	691	6.17	10	0.00109	0.075	glycolysis	gpia|gapdhs|gapdh|pgam1|zgc:63722|eno1|mdh1b|aldoc|eno3|pkm2a|pgam2|mdh1a|zgc:73056|zgc:64133|aldoab|pgk1|hk1|eno2|zgc:92882|zgc:92230|pfkm|dhtkd1|aldocl|ldha|ldhb
Days 1-2 vs Days 3-5	3915	GO:0006744	15	15	691	4.4	20	0.00528	0.182	ubiquinone biosynthetic process	mt-nd4|mt-nd4l|mt-nd3|ndufs1|ndufa6|ndufb10|ndufb4|ndufa4l|coq3|ndufv1|ndufs6|ndufs3|ndufs4|ndufs5|zgc:158731
Days 1-2 vs Days 3-5	3915	GO:0016829	24	22	691	5.08	18	0.00297	0.114	lyase activity	urod|fech|cry5|uxs1|eno1|adsl|cth|npl|aldoc|eno3|zgc:73056|hacl1|aldoab|ddc|zgc:91912|eno2|polb|csad|zgc:110219|aldocl|thnsl2|cahz
Days 1-2 vs Days 3-5	3915	GO:0006457	68	58	691	6	11	0.00123	0.077	protein folding	calr|cct6a|cct3|cct2|cct7|hspd1|zgc:56703|dnajb12|zgc:77513|fkbp10|zgc:55492|ppil4|aip|pfdn5|zgc:73373|ppial|dnaja3a|ppia|cct5|calrl|fkbp11|fkbp5|hspa9|hsp90a.2|hsp90b1|dnajc5|dnaja3b|ppil2|zgc:56702|zgc:63689|cct4|zgc:66282|fkbp1b|fkbp8|ppib|zgc:63524|ppig|cct8|dnajc17|ppih|zgc:86715|zgc:92648|fkbp14|fkbp9|dnajb1|zgc:101826|ppif|zgc:103752|pfdn1|ppie|zgc:110008|ppil1|zgc:123307|zgc:136473|zgc:15…
Days 1-2 vs Days 3-5	3915	GO:0016491	259	206	691	6.86	7	0.00051	0.05	oxidoreductase activity	cat|dct|nos1|hsd17b8|cyp11a1|dhfr|cp|adh5|aldh1a2|ugdh|mt-nd4|mt-nd4l|mt-co1|mt-co2|mt-nd3|fads2|cyp1a|hgd|cyp2j28|gapdhs|plod3|aldh3d1|glud1a|gapdh|wu:fb58e08|hsdl2|nqo1|rdh1l|alox12|slc35c2|adi1|cyp3c1|dohh|ndufs1|degs1|f5|hsd17b12a|zgc:66484|gclm|tdo2l|hsd11b2|aldh7a1|ldhd|fmo5|mdh1b|sod2|flj13639|dia1|acadvl|rpl4|cbr1l|prdx2|gpx1a|kmo|vat1|si:xx-35d8.1|ivd|dhrs1|rrm2b|inppl1|pdcd8|prdx3|hif1a…
Days 1-2 vs Days 3-5	3915	GO:0003755	19	19	691	5.9	13	0.00123	0.065	peptidyl-prolyl cis-trans isomerase activity	ppil4|zgc:73373|ppial|ppia|fkbp11|ppil2|zgc:56702|fkbp1b|ppib|ppig|ppih|zgc:86715|zgc:101826|ppif|zgc:103752|ppie|zgc:110008|ppil1|zgc:123307
Days 1-2 vs Days 3-5	3915	GO:0005634	971	733	691	5.23	16	0.00246	0.106	nucleus	dbx1a|meis2.1|twist1a|pcna|dvr1rbp|hoxc9a|pbx1a|ccnb1|mespa|mespb|cugbp1|arntl1a|arntl2|smad3a|pou4f1|hey2|runx3|hey1|foxh1|myf5|adarb1|hoxc1a|hoxc13a|hoxa9a|hoxa9b|hoxa1a|hoxb5b|hoxb6b|hoxa5a|nkx2.1a|pim1|pax6b|fezf2|lbx2|supt5h|arnt2|nrf1|vsx2|klf4|six4.1|six4.2|mapk14a|crx|nkx2.1b|meis3|six2.1|cry1a|nfya|mafl|atoh2b|neurod2|zfhx1|znf703|gabpa|hsf2|xbp1|tfap2a|her9|cebpd|cebpg|meis1|meis2.2|mei…
Days 1-2 vs Days 3-5	3915	GO:0006281	30	27	691	5.19	17	0.00246	0.1	DNA repair	cry1a|cry1b|cry3|cry4|cry5|gtf2h2|ercc4|gtf2h4|fen1|zgc:66475|rad1|rad51|ercc1|poll|nudt1|apex1|zgc:55521|zgc:56197|gtf2h3|rad17|polb|neil3|zgc:112973|rad52|esco2|zgc:136881|zgc:153885
Days 1-2 vs Days 3-5	3915	GO:0004129	15	15	691	4.4	21	0.00528	0.174	cytochrome-c oxidase activity	mt-co1|mt-co2|cox4i1|cox7a2l|cox6a1|cox7c|zgc:66195|zgc:73355|zgc:86599|zgc:92631|zgc:103594|cox5aa|cox7a2|zgc:153978|zgc:153177
Days 1-2 vs Days 3-5	3915	GO:0000785	20	19	691	5.9	14	0.00137	0.068	chromatin	si:dkey-110c1.6|cbx1a|mynn|cbx2|myst1|sox4a|cbx4|cbx8|sox4b|zgc:85677|cbx1b|zgc:92510|hmgb2l|si:ch211-51m24.3|zgc:110752|hmgb3b|zgc:110152|zgc:123210|hmgb2
Day 4 vs Days 1-3 and 5, DMSO only	2402	GO:0015078	13	10	691	5.85	29	0.00478	0.114	hydrogen ion transmembrane transporter activity	evla|atp6v0c|atp5g|zgc:77708|atp6v1ba|atp6v1b2|atp6v1al|zgc:73293|zgc:55970|atp5a1
Day 4 vs Days 1-3 and 5, DMSO only	2402	GO:0006817	18	13	691	5.82	32	0.00499	0.108	phosphate transport	col11a2|hbl3|slc34a2a|ankh|slc20a1b|col1a3|col1a2|col1a1|col9a2|col14a1|col18a1|col5a2l|cthrc1a
Day 4 vs Days 1-3 and 5, DMSO only	2402	GO:0003702	16	11	691	3.96	50	0.02381	0.329	RNA polymerase II transcription factor activity	gtf2h2|gtf2a1|gtf2h4|tcea1|tbp|tcea2|tbpl1|gtf2f2|zgc:92784|supt3h|si:dkey-72l14.8
Day 4 vs Days 1-3 and 5, DMSO only	2402	GO:0030001	6	5	691	4.19	45	0.02243	0.344	metal ion transport	slc39a6|slc39a1|slc39a13|zgc:77748|slc39a7
Day 4 vs Days 1-3 and 5, DMSO only	2402	GO:0046914	7	6	691	5.41	34	0.00861	0.175	transition metal ion binding	fads2|pgrmc2|cyb5a|cyb5b|vil1l|pgrmc1
Day 4 vs Days 1-3 and 5, DMSO only	2402	GO:0055114	166	101	691	18.55	5	0	0	oxidation reduction	cat|hsd17b8|dhfr|aldh1a2|mt-nd4|mt-nd4l|mt-co1|mt-co2|mt-nd3|fads2|hgd|gapdhs|gapdh|hsdl2|rdh1l|alox12|adi1|cyp3c1|zgc:77071|dohh|ndufs1|degs1|hsd17b12a|tdo2l|mdh1b|sod2|dia1|cbr1l|gpx1a|vat1|pdcd8|hif1an|glud1b|cbr1|rdh1|idh1|zgc:63546|idh2|dldh|aldh9a1b|mdh1a|cyp17a1|mao|hsd11b3|idh3a|zgc:56585|zgc:63602|zgc:63667|aldh2a|zgc:65997|ndor1|zgc:66268|zgc:77906|zgc:77938|zgc:76925|zgc:64133|zgc:8596…
Day 4 vs Days 1-3 and 5, DMSO only	2402	GO:0044262	7	6	691	5.41	35	0.00861	0.17	cellular carbohydrate metabolic process	cs|mdh1b|mdh1a|zgc:64133|zgc:92882|ldha
Day 4 vs Days 1-3 and 5, DMSO only	2402	GO:0046961	26	23	691	21.05	2	0	0.001	hydrogen ion transporting ATPase activity, rotational mechanism	atp6v1e1|atp6v0c|atp5g|atp6v1h|atp6v0d1|zgc:77708|atp5d|atp5c1|atp6v1c1|atp6v1ba|atp6v1b2|atp6v1al|atp5h|zgc:73293|atp5j|atp6v1d|zgc:55970|atp6v1f|atp6v1c1l|atp5f1|zgc:109987|atp5o|atp5a1
Day 4 vs Days 1-3 and 5, DMSO only	2402	GO:0006260	16	12	691	6.3	28	0.00391	0.096	DNA replication	pola1|orc6l|pola2|pold2|rpa1|poll|si:rp71-1p14.5|polb|rfc5|zgc:110810|pold1|rrm1
Day 4 vs Days 1-3 and 5, DMSO only	2402	GO:0030239	10	8	691	5.5	33	0.00564	0.118	myofibril assembly	ache|unc45b|chrnd|cxcl12a|smyd1b|smo|mef2a|hsp90a.1
Day 4 vs Days 1-3 and 5, DMSO only	2402	GO:0006032	6	5	691	4.19	46	0.02243	0.337	chitin catabolic process	zgc:66396|zgc:56053|zgc:55941|zgc:55406|ctbs
Day 4 vs Days 1-3 and 5, DMSO only	2402	GO:0005581	5	5	691	4.2	41	0.01787	0.301	collagen	col11a2|col1a3|col1a2|col1a1|col5a2l
Day 4 vs Days 1-3 and 5, DMSO only	2402	GO:0046933	19	18	691	20.32	3	0	0	hydrogen ion transporting ATP synthase activity, rotational mechanism	atp6v0c|atp5g|zgc:77708|atp5d|atp5c1|atp6v1c1|atp6v1ba|atp6v1b2|atp6v1al|atp5h|zgc:73293|atp5j|zgc:55970|atp6v1f|atp6v1c1l|atp5f1|atp5o|atp5a1
Day 4 vs Days 1-3 and 5, DMSO only	2402	GO:0006333	13	10	691	5.85	30	0.00478	0.11	chromatin assembly or disassembly	cbx1a|cbx2|myst1|asf1b|cbx8|zgc:76977|cbx1b|zgc:92510|zgc:101049|zgc:110752
Day 4 vs Days 1-3 and 5, DMSO only	2402	GO:0016616	22	18	691	12.87	11	7e-05	0.005	oxidoreductase activity, acting on the CH-OH group of donors, NAD or NADP as acceptor	ctbp1|ctbp2|ugdh|zgc:65956|mdh1b|idh1|idh2|mdh1a|idh3a|zgc:64133|gpd1|zgc:86647|zgc:92882|grhpr|gpd1l|zgc:136493|me1|ldha
Day 4 vs Days 1-3 and 5, DMSO only	2402	GO:0016651	5	5	691	4.2	42	0.01787	0.294	oxidoreductase activity, acting on NADH or NADPH	ndufs1|ndufv1|ndufs3|zgc:109991|ndufs4
Day 4 vs Days 1-3 and 5, DMSO only	2402	GO:0008152	355	184	691	8.25	20	0.00116	0.04	metabolic process	dct|atp1a1a.3|atp1a1a.4|atp1a1b|atp1a3a|htatip2|alas1|hsd17b8|ctbp1|ctbp2|agxt|aldh1a2|ugdh|tpi1a|tpi1b|gstp1|mthfd1|gapdhs|cbs|cad|hsdl2|fah|uap1|rdh1l|pgam1|dlat|zgc:73340|uck2b|zgc:63722|hsd17b12a|psat1|aldh7a1|zgc:56011|zgc:85662|zgc:65956|si:dkeyp-20g2.4|rpe|mdh1b|flj13639|acadvl|rpl4|mmp2|sulf1|bcat1|cbr1l|si:dkey-31f5.7|dlst|kmo|vat1|si:xx-35d8.1|ivd|dhrs1|echs1|inppl1|pmm2|aldoc|glud1b|mm…
Day 4 vs Days 1-3 and 5, DMSO only	2402	GO:0003924	46	29	691	6.51	27	0.00347	0.089	GTPase activity	hbs1l|zgc:65894|zgc:73138|tubb2c|ehd2|tuba1|gtpbp1|mfn1|dnm1l|eftud2|zgc:55461|tubgl|tuba8l4|zgc:92185|zgc:92085|si:dkey-19f21.3|tuba8l3|gspt1|gtpbp1l|atl3|opa1|si:dkey-110c1.4|zgc:110335|zgc:113191|zgc:123194|zgc:123292|zgc:136305|zgc:153264|ran
Day 4 vs Days 1-3 and 5, DMSO only	2402	GO:0015986	14	13	691	14.08	10	0	0	ATP synthesis coupled proton transport	mt-atp6|atp5g|atp5l|atp5d|atp5c1|atp5h|zgc:73293|atp5j|zgc:55970|wdr18|atp5f1|atp5o|atp5a1
Day 4 vs Days 1-3 and 5, DMSO only	2402	GO:0016071	14	10	691	4.31	40	0.01447	0.25	mRNA metabolic process	snrpd1|snrpd3l|lsm7|zgc:56682|snrpb|snrpd3|zgc:103688|si:dkey-113g17.2|snrpfl|lsm11
Day 4 vs Days 1-3 and 5, DMSO only	2402	GO:0005834	11	9	691	6.65	25	0.00282	0.078	heterotrimeric G-protein complex	gngt2|gngt1|gng5|zgc:73189|gng12|rgs7|gng7|zgc:92704|zgc:110316
Day 4 vs Days 1-3 and 5, DMSO only	2402	GO:0016469	31	26	691	20.03	4	0	0	proton-transporting two-sector ATPase complex	evla|mt-atp6|atp6v1e1|atp6v0c|atp5g|atp6v0d1|zgc:77708|atp5l|atp5d|atp5c1|atp6v1c1|atp6v1ba|atp6v1b2|atp6v1al|atp5h|zgc:73293|atp5j|atp6v1d|zgc:55970|atp6v1f|wdr18|atp6v1c1l|atp5f1|zgc:109987|atp5o|atp5a1
Day 4 vs Days 1-3 and 5, DMSO only	2402	GO:0015992	18	14	691	8.41	19	0.00116	0.042	proton transport	atp6v0c|atp5g|atp6v0a1|zgc:77708|atp6v1ba|atp6v1b2|atp6v1al|zgc:73293|zgc:55891|zgc:55970|atp6v1f|atp2a1l|zgc:112214|atp5a1
Day 4 vs Days 1-3 and 5, DMSO only	2402	GO:0007601	13	10	691	5.85	31	0.00478	0.106	visual perception	rds2|cryaa|opn4l|pde6g|zgc:77759|opn1lw2|zgc:92605|nr2f1|nr2f5|opn1sw1
Day 4 vs Days 1-3 and 5, DMSO only	2402	GO:0003824	370	200	691	14.66	9	0	0	catalytic activity	atp1a1a.3|atp1a1a.4|atp1a1b|atp1a3a|htatip2|alas1|hsd17b8|ctbp1|ctbp2|agxt|ugdh|ckb|tpi1a|tpi1b|mthfd1|gapdhs|cbs|cad|azin1|ephx1l|hsdl2|fah|rdh1l|uqcrc2|pgam1|sephs1|zgc:63722|hsd17b12a|psat1|hpx|ldhd|zgc:56011|adsl|zgc:65956|si:dkeyp-20g2.4|rpe|glula|ppme1|fuca1|mdh1b|cth|got2b|ctps|flj13639|mmp2|zgc:66396|sulf1|bcat1|cbr1l|paics|si:dkey-31f5.7|sps2|vat1|pde6a|dhrs1|echs1|pmm2|aldoc|glud1b|mmp1…
Day 4 vs Days 1-3 and 5, DMSO only	2402	GO:0003887	9	7	691	4.38	37	0.01375	0.257	DNA-directed DNA polymerase activity	pola1|pola2|pold2|poll|si:rp71-1p14.5|polb|pold1
Day 4 vs Days 1-3 and 5, DMSO only	2402	GO:0007519	6	5	691	4.19	47	0.02243	0.33	skeletal muscle development	dmd|unc45b|hs6st2|disp1|myod1
Day 4 vs Days 1-3 and 5, DMSO only	2402	GO:0004568	6	5	691	4.19	48	0.02243	0.323	chitinase activity	zgc:66396|zgc:56053|zgc:55941|zgc:55406|ctbs
Day 4 vs Days 1-3 and 5, DMSO only	2402	GO:0051287	22	18	691	12.87	12	7e-05	0.004	NAD binding	ctbp1|ctbp2|ugdh|gapdhs|gapdh|sirt2|parp1|zgc:65956|hibadhb|zgc:73198|gpd1|grhpr|hibadha|ndufv1|gpd1l|zgc:103539|zgc:136493|me1
Day 4 vs Days 1-3 and 5, DMSO only	2402	GO:0008021	9	7	691	4.38	38	0.01375	0.25	synaptic vesicle	syt4|sypl|syt11|zgc:92682|syt1|sypb|zgc:91875
Day 4 vs Days 1-3 and 5, DMSO only	2402	GO:0006396	24	17	691	6.94	23	0.00232	0.07	RNA processing	adar|adarb1|exosc8|ssb|zgc:56476|sf3a1|prpf39|cstf3|xab2|zgc:55327|utp6|zgc:55695|sart3|exosc9|zgc:110717|exosc5|zgc:158612
Day 4 vs Days 1-3 and 5, DMSO only	2402	GO:0006259	9	7	691	4.38	39	0.01375	0.244	DNA metabolic process	ercc4|rad51|zgc:77165|mus81|si:dkey-98n4.1|zgc:101596|xrcc3
Day 4 vs Days 1-3 and 5, DMSO only	2402	GO:0005201	5	5	691	4.2	43	0.01787	0.287	extracellular matrix structural constituent	col11a2|col1a3|col1a2|col1a1|col5a2l
Day 4 vs Days 1-3 and 5, DMSO only	2402	GO:0016627	15	11	691	5.29	36	0.0089	0.171	oxidoreductase activity, acting on the CH-CH group of donors	acadvl|ivd|gcdh|acadm|zgc:85777|acadl|sdha|zgc:103479|acox1|zgc:112208|zgc:136367
Day 4 vs Days 1-3 and 5, DMSO only	2402	GO:0016853	40	24	691	3.95	52	0.02395	0.318	isomerase activity	tpi1a|tpi1b|gpia|ppil4|ppial|ppia|zgc:56653|fkbp11|ptgesl|ppil2|zgc:56702|fkbp1b|itpk1|ppib|ppig|zgc:86715|zgc:101826|ppif|zgc:103752|si:dkey-98n4.1|rpia|ppie|gale|top1l
Day 4 vs Days 1-3 and 5, DMSO only	2402	GO:0003676	349	192	691	16.68	6	0	0	nucleic acid binding	hug|dvr1rbp|cugbp1|ybx1|zfhx1|klf2a|klf2b|mkrn1|sall1a|u2af1|sf3b4|snrpc|ddx19|ncbp2|smarca5|ddx55|ddx54|pola1|yy1a|tia1|ewsr1b|hnrnpab|zbtb16|prdm1a|ssb|zgc:77366|zgc:55876|sf1|zgc:85960|sp1|rbm4.2|ercc3|snd1|zmat2|sp8l|aars|tardbp|rbm4.1|si:ch211-89p1.3|ddx39a|syncrip|zff9|rnps1|mynn|ercc4|zgc:56208|zgc:66448|rbmx|cirbp|zgc:76924|zgc:55809|smarca2|sfrs11|ddx23|ppil4|xrcc6|hnrnpu|zgc:56148|zgc:7…
Day 4 vs Days 1-3 and 5, DMSO only	2402	GO:0060041	26	19	691	8.85	18	0.00101	0.039	retina development in camera-type eye	nrf1|prkci|ccna2|atp6v1e1|atp6v0c|mcm3|smarca5|atp6v1h|atp6v0d1|flj12716l|sf1|paics|fen1|chaf1b|tyms|dmap1|atp6v1f|rfc5|rdh5
Day 4 vs Days 1-3 and 5, DMSO only	2402	GO:0006096	27	21	691	12.48	13	7e-05	0.004	glycolysis	gpia|gapdhs|gapdh|pgam1|zgc:63722|eno1|mdh1b|aldoc|eno3|pkm2a|pgam2|mdh1a|zgc:73056|zgc:64133|pgk1|hk1|eno2|zgc:92882|zgc:92230|dhtkd1|ldha
Day 4 vs Days 1-3 and 5, DMSO only	2402	GO:0044267	9	9	691	9.11	17	0.00065	0.026	cellular protein metabolic process	cct6a|cct3|cct2|cct7|hspd1|cct5|cct4|cct8|tcp1
Day 4 vs Days 1-3 and 5, DMSO only	2402	GO:0006744	15	15	691	16.58	7	0	0	ubiquinone biosynthetic process	mt-nd4|mt-nd4l|mt-nd3|ndufs1|ndufa6|ndufb10|ndufb4|ndufa4l|coq3|ndufv1|ndufs6|ndufs3|ndufs4|ndufs5|zgc:158731
Day 4 vs Days 1-3 and 5, DMSO only	2402	GO:0008137	11	9	691	6.65	26	0.00282	0.075	NADH dehydrogenase (ubiquinone) activity	mt-nd4|mt-nd4l|mt-nd3|ndufs1|zgc:77820|ndufb4|zgc:92850|ndufv1|ndufs3
Day 4 vs Days 1-3 and 5, DMSO only	2402	GO:0006457	68	44	691	11.46	15	0.00022	0.01	protein folding	hspe1|cct6a|cct3|cct2|cct7|hspd1|zgc:56703|zgc:77513|fkbp10|ppil4|aip|pfdn5|ppial|dnaja3a|ppia|cct5|fkbp11|fkbp5|hspa9|hsp90a.2|hsp90b1|dnajc5|ppil2|zgc:56702|zgc:63689|cct4|fkbp1b|fkbp8|ppib|ppig|cct8|dnajc17|zgc:86715|zgc:92648|fkbp14|fkbp9|zgc:101826|ppif|zgc:103752|pfdn1|ppie|zgc:136473|hsp90a.1|tcp1
Day 4 vs Days 1-3 and 5, DMSO only	2402	GO:0016491	259	160	691	32.9	1	0	0.001	oxidoreductase activity	cat|dct|nos1|hsd17b8|dhfr|aldh1a2|ugdh|mt-nd4|mt-nd4l|mt-co1|mt-co2|mt-nd3|fads2|hgd|gapdhs|plod3|gapdh|hsdl2|rdh1l|alox12|adi1|cyp3c1|zgc:77071|dohh|ndufs1|degs1|hsd17b12a|zgc:66484|tdo2l|aldh7a1|ldhd|mdh1b|sod2|flj13639|dia1|acadvl|rpl4|cbr1l|prdx2|gpx1a|kmo|vat1|si:xx-35d8.1|ivd|dhrs1|rrm2b|inppl1|pdcd8|prdx3|hif1an|glud1b|cbr1|rdh1|idh1|nudt4|zgc:63546|idh2|smox|dldh|aldh9a1b|mdh1a|cyp17a1|ma…
Day 4 vs Days 1-3 and 5, DMSO only	2402	GO:0043169	23	15	691	4.1	49	0.02279	0.321	cation binding	fuca1|zgc:66396|zgc:55813|zgc:56053|zgc:55941|galcb|amy2a|zgc:55406|zgc:92137|zgc:101116|zgc:92013|glb1|zgc:112084|ctbs|zgc:158423
Day 4 vs Days 1-3 and 5, DMSO only	2402	GO:0003755	19	14	691	6.8	24	0.00239	0.069	peptidyl-prolyl cis-trans isomerase activity	ppil4|ppial|ppia|fkbp11|ppil2|zgc:56702|fkbp1b|ppib|ppig|zgc:86715|zgc:101826|ppif|zgc:103752|ppie
Day 4 vs Days 1-3 and 5, DMSO only	2402	GO:0008483	12	10	691	7.82	21	0.00166	0.055	transaminase activity	agxt|psat1|got2b|bcat1|abat|zgc:63486|got2a|agxtl|bcat2|amt
Day 4 vs Days 1-3 and 5, DMSO only	2402	GO:0046034	12	11	691	11.59	14	0.00014	0.007	ATP metabolic process	atp6v0c|atp5g|zgc:77708|atp6v1ba|atp6v1b2|atp6v1al|zgc:73293|zgc:55970|atp6v1f|zgc:91930|atp5a1
Day 4 vs Days 1-3 and 5, DMSO only	2402	GO:0006281	30	22	691	10.37	16	0.00029	0.013	DNA repair	cry1a|cry1b|cry3|cry5|gtf2h2|ercc4|gtf2h4|fen1|rad1|rad51|ercc1|poll|nudt1|apex1|zgc:55521|gtf2h3|rad17|polb|neil3|esco2|zgc:136881|zgc:153885
Day 4 vs Days 1-3 and 5, DMSO only	2402	GO:0004129	15	14	691	15.32	8	0	0	cytochrome-c oxidase activity	mt-co1|mt-co2|cox4i1|cox7a2l|cox6a1|cox7c|zgc:66195|zgc:73355|zgc:86599|zgc:92631|zgc:103594|cox5aa|cox7a2|zgc:153177
Day 4 vs Days 1-3 and 5, DMSO only	2402	GO:0030574	16	11	691	3.96	51	0.02381	0.323	collagen catabolic process	col11a2|hbl3|plod3|col1a3|col1a2|col1a1|col9a2|col18a1|col5a2l|cthrc1a|si:ch211-237l4.5
Day 4 vs Days 1-3 and 5, DMSO only	2402	GO:0006120	5	5	691	4.2	44	0.01787	0.281	mitochondrial electron transport, NADH to ubiquinone	mt-nd4|mt-nd4l|mt-nd3|ndufv1|ndufs3
Day 4 vs Days 1-3 and 5, DMSO only	2402	GO:0000785	20	15	691	7.81	22	0.00166	0.052	chromatin	si:dkey-110c1.6|cbx1a|mynn|cbx2|myst1|sox4a|cbx8|sox4b|zgc:85677|cbx1b|zgc:92510|zgc:101049|hmgb2l|zgc:110752|hmgb2
TCDD vs DMSO Day 2 only	389	GO:0016887	19	4	691	4.06	1	0.00709	4.9	ATPase activity	abcc4|mdn1|abcf1|zgc:136762
Days 1-3 vs Days 4-5	3754	GO:0015078	13	13	691	4.35	24	0.00637	0.183	hydrogen ion transmembrane transporter activity	evla|atp6v0c|atp5g|si:ch211-240l19.1|si:ch211-81a5.7|zgc:77708|atp6v0b|atp6v1ba|atp6v1b2|atp6v1al|zgc:73293|zgc:55970|atp5a1
Days 1-3 vs Days 4-5	3754	GO:0003702	16	15	691	5.22	18	0.00333	0.128	RNA polymerase II transcription factor activity	gtf2h2|gtf2a1|taf13|gtf2h4|gtf2e2|tcea1|tbp|zgc:77732|tcea2|tbpl1|gtf2f2|zgc:92784|supt3h|zgc:110584|si:dkey-72l14.8
Days 1-3 vs Days 4-5	3754	GO:0004221	12	12	691	3.92	27	0.00933	0.239	ubiquitin thiolesterase activity	usp36|usp42|usp1|stambp|uchl5|usp33|usp5|usp25|zgc:55661|zgc:109963|usp40|usp9
Days 1-3 vs Days 4-5	3754	GO:0001666	15	14	691	4.78	21	0.00543	0.179	response to hypoxia	arnt2|ngb|igfbp1|hmox1|sdcbp|cox4i1|ppial|mmp14a|cct4|mb|pgk1|lipf|ba1|ldha
Days 1-3 vs Days 4-5	3754	GO:0046961	26	25	691	9.59	4	0.00022	0.037	hydrogen ion transporting ATPase activity, rotational mechanism	atp6v1e1|atp6v0c|atp6ap1|atp5g|atp6v1h|atp6v0d1|zgc:77708|atp6v0b|atp5d|atp5c1|atp6v1c1|atp6v1ba|atp6v1b2|atp6v1al|atp5h|zgc:73293|atp5j|atp6v1d|zgc:55970|atp6v1f|atp5f1|zgc:101757|zgc:109987|atp5o|atp5a1
Days 1-3 vs Days 4-5	3754	GO:0046933	19	18	691	6.53	12	0.00109	0.062	hydrogen ion transporting ATP synthase activity, rotational mechanism	atp6v0c|atp6ap1|atp5g|zgc:77708|atp5d|atp5c1|atp6v1c1|atp6v1ba|atp6v1b2|atp6v1al|atp5h|zgc:73293|atp5j|zgc:55970|atp6v1f|atp5f1|atp5o|atp5a1
Days 1-3 vs Days 4-5	3754	GO:0006511	38	33	691	5.88	13	0.00159	0.085	ubiquitin-dependent protein catabolic process	siah1|psma6a|cul1a|cul3|cul5|usp36|usp42|usp1|siah2l|skp1|psma4|uchl5|zgc:77139|usp33|usp5|psmb3|usp25|cul1b|zgc:55661|psmb1|psma5|ufd1l|zgc:92716|psmb2|zgc:92726|zgc:110330|zgc:109963|psma2|zgc:114044|si:rp71-45k5.4|usp40|usp9|psmb6
Days 1-3 vs Days 4-5	3754	GO:0005737	415	310	691	5.71	14	0.00188	0.093	cytoplasm	urod|col11a2|copg2|dvr1rbp|acta1|bactin1|bactin2|axin1|axin2|hbl3|cugbp1|tnrc4|apaf1|pc|pim1|mapk14a|vars|cct6a|ywhag1|pknox1.1|csnk1a1|stil|cct3|cct2|cct7|rpl36a|nek8|myhz2|unc45b|gatm|etf1|cbs|acta2|dpp3|slc26a5|ahsa1|sult1st1|smyhc1|stk3|dlat|psmc6|mak10|xpo4|snd1|snupn|aars|zfr|zgc:76912|pars2|cops4|col1a3|actr8|psmc4|kpna4|bin2l|cdv3|smndc1|zgc:55455|zc3h15|ivns1abpb|cuedc2|si:dkey-15j16.4|a…
Days 1-3 vs Days 4-5	3754	GO:0015986	14	14	691	4.79	19	0.00456	0.166	ATP synthesis coupled proton transport	mt-atp6|atp6ap1|atp5g|atp5l|atp5d|atp5c1|atp5h|zgc:73293|atp5j|zgc:55970|wdr18|atp5f1|atp5o|atp5a1
Days 1-3 vs Days 4-5	3754	GO:0016071	14	14	691	4.79	20	0.00456	0.158	mRNA metabolic process	smx5|snrpd1|snrpd3l|lsm7|zgc:56682|lsm4|snrpb|lsm6|snrpd3|zgc:101136|zgc:103688|si:dkey-113g17.2|snrpfl|lsm11
Days 1-3 vs Days 4-5	3754	GO:0005829	38	35	691	9.87	3	0.00022	0.05	cytosol	psma6a|psmc6|psmc4|psmd7|psmd12|psmc3|psmc1a|psmd11b|fyna|psmd13|psmd6|psmc2|shmt1|psma4|zgc:77139|psmb3|psmd1|adrm1b|psmb1|psmc1b|psma5|zgc:92716|psmb2|zgc:92726|neu3.2|psmd10|zgc:110330|psmd4l|psma2|zgc:114044|si:rp71-45k5.4|psmb6|psme2|psme1|psme3
Days 1-3 vs Days 4-5	3754	GO:0007067	22	22	691	8.28	7	0.00029	0.029	mitosis	ube2i2|nek8|ewsr1b|kntc2l|nusap1|pafah1b1a|pafah1b1b|zgc:56708|zgc:64116|zgc:66331|katnb1|zgc:77115|clasp2|zw10|zgc:92321|zgc:92129|tipin|zgc:103632|cdca8l|zgc:110417|zte38|ube2i
Days 1-3 vs Days 4-5	3754	GO:0016469	31	30	691	11.79	1	0	0.001	proton-transporting two-sector ATPase complex	evla|mt-atp6|atp6v1e1|atp6v0c|atp6ap1|atp5g|atp6v0d1|si:ch211-240l19.1|si:ch211-81a5.7|zgc:77708|atp6v0b|atp5l|atp5d|atp5c1|atp6v1c1|atp6v1ba|atp6v1b2|atp6v1al|atp5h|zgc:73293|atp5j|atp6v1d|zgc:55970|atp6v1f|wdr18|atp5f1|zgc:101757|zgc:109987|atp5o|atp5a1
Days 1-3 vs Days 4-5	3754	GO:0015992	18	18	691	6.53	11	0.00109	0.068	proton transport	atp6v0c|atp5g|atp2a1|atp6v0a1|zgc:77708|atp6v0b|atp2a2b|atp6v1ba|atp6v1b2|atp6v1al|zgc:73293|zgc:55891|nnt|zgc:55970|atp6v1f|atp2a1l|zgc:112214|atp5a1
Days 1-3 vs Days 4-5	3754	GO:0006396	24	21	691	4.18	25	0.00854	0.236	RNA processing	adar|adarb1|exosc8|ssb|dicer1|htf9c|zgc:56476|sf3a1|prpf39|cstf3|xab2|zgc:55327|utp6|zgc:55695|sfrs8|sart3|exosc9|zgc:110525|zgc:110717|exosc5|zgc:158612
Days 1-3 vs Days 4-5	3754	GO:0016627	15	14	691	4.78	22	0.00543	0.17	oxidoreductase activity, acting on the CH-CH group of donors	srd5a3|acadvl|ivd|gcdh|acadm|zgc:85777|acadl|acad8|sdha|acads|zgc:103479|gcdhl|acox1|zgc:112208
Days 1-3 vs Days 4-5	3754	GO:0016853	40	36	691	8.55	5	0.00029	0.04	isomerase activity	tpi1a|tpi1b|gpia|pdia4|hsd3b7|ppil4|zgc:73373|ppial|ppia|pdip5|zgc:56653|fkbp11|hsd3b1|ptgesl|ppil2|zgc:56702|zgc:63850|fkbp1b|txndc5|itpk1|ppib|zgc:77086|ppig|zgc:86715|zgc:92501|ppif|zgc:103752|si:dkey-98n4.1|rpia|pus1|ppie|zgc:110008|ppil1|zgc:123307|gale|top1l
Days 1-3 vs Days 4-5	3754	GO:0003676	349	271	691	11.71	2	0	0.001	nucleic acid binding	hug|dvr1rbp|cugbp1|tnrc4|ybx1|klf4|zfhx1|klf2a|klf2b|klf3|mkrn1|sall1a|u2af1|ppp1r10|sf3b4|snrpc|ddx19|ncbp2|npm1|copeb|smarca5|ddx55|ddx54|mki67ip|pola1|yy1a|tia1|ewsr1b|hnrnpab|zbtb16|tia1l|prdm1a|ssb|zgc:77366|zfp36l1l|zgc:55876|sf1|zgc:85960|sp1|sp5l|rbm4.2|ercc3|si:dkey-42i9.10|snd1|zmat2|sp8l|aars|tardbp|zfr|rbm4.1|zgc:162551|ddx39a|syncrip|zff9|rnps1|cpsf6|mynn|ercc4|zgc:56208|zgc:66448|rb…
Days 1-3 vs Days 4-5	3754	GO:0060041	26	24	691	7.08	8	0.00072	0.062	retina development in camera-type eye	nrf1|prkci|ccna2|atp6v1e1|atp6v0c|mcm3|atp6ap1|mpp5a|smarca5|atp6v1h|atp6v0d1|flj12716l|sf1|paics|fen1|chaf1b|tyms|dmap1|polr3f|irx1a|atp6v1f|rfc4|rfc5|rdh5
Days 1-3 vs Days 4-5	3754	GO:0006744	15	15	691	5.22	16	0.00333	0.144	ubiquinone biosynthetic process	mt-nd4|mt-nd4l|mt-nd3|ndufs1|ndufa6|ndufb10|ndufb4|ndufa4l|coq3|ndufv1|ndufs6|ndufs3|ndufs4|ndufs5|zgc:158731
Days 1-3 vs Days 4-5	3754	GO:0006457	68	57	691	6.98	9	0.00072	0.056	protein folding	calr|cct6a|cct3|cct2|cct7|hspd1|zgc:56703|dnajb12|dnaja2l|zgc:77513|fkbp10|calrl2|ppil4|aip|pfdn5|zgc:73373|ppial|dnaja3a|ppia|cct5|calrl|fkbp11|fkbp5|hspa9|hsp90a.2|hsp90b1|dnajc5|dnajb11|dnaja3b|ppil2|zgc:56702|zgc:63689|cct4|zgc:66282|fkbp1b|fkbp8|ppib|zgc:63524|ppig|cct8|dnajc17|zgc:86715|zgc:92648|fkbp14|fkbp9|dnajb1|zgc:101894|ppif|zgc:103752|pfdn1|ppie|zgc:110008|ppil1|zgc:123307|zgc:13647…
Days 1-3 vs Days 4-5	3754	GO:0016491	259	199	691	6.96	10	0.00094	0.065	oxidoreductase activity	cat|dct|nos1|hsd17b8|cyp11a1|dhfr|adh5|aldh1a2|ugdh|mt-nd4|mt-nd4l|mt-co1|mt-co2|mt-nd3|fads2|cyp1a|hgd|cyp2j28|gapdhs|plod3|aldh3d1|glud1a|gapdh|wu:fb58e08|hsdl2|nqo1|rdh1l|alox12|adi1|cyp3c1|dohh|ndufs1|degs1|f5|hsd17b12a|hsd3b7|zgc:66484|gclm|tdo2l|hsd11b2|aldh7a1|ldhd|mdh1b|sod2|flj13639|dia1|acadvl|rpl4|cbr1l|prdx2|gpx1a|kmo|vat1|ivd|dhrs1|rrm2b|inppl1|pdcd8|prdx3|hif1an|glud1b|hsd3b1|cbr1|r…
Days 1-3 vs Days 4-5	3754	GO:0003755	19	17	691	4.17	26	0.00868	0.231	peptidyl-prolyl cis-trans isomerase activity	ppil4|zgc:73373|ppial|ppia|fkbp11|ppil2|zgc:56702|fkbp1b|ppib|ppig|zgc:86715|ppif|zgc:103752|ppie|zgc:110008|ppil1|zgc:123307
Days 1-3 vs Days 4-5	3754	GO:0046034	12	12	691	3.92	28	0.00933	0.23	ATP metabolic process	atp6v0c|atp5g|zgc:77708|atp6v0b|atp6v1ba|atp6v1b2|atp6v1al|zgc:73293|zgc:55970|atp6v1f|zgc:91930|atp5a1
Days 1-3 vs Days 4-5	3754	GO:0006281	30	26	691	4.65	23	0.00543	0.163	DNA repair	cry1a|cry1b|cry3|cry4|cry5|gtf2h2|ercc4|gtf2h4|fen1|rad1|rad51|ercc1|poll|nudt1|apex1|zgc:55521|zgc:55889|zgc:56197|gtf2h3|rad17|polb|neil3|zgc:112973|esco2|zgc:136881|zgc:153885
Days 1-3 vs Days 4-5	3754	GO:0004129	15	15	691	5.22	17	0.00333	0.135	cytochrome-c oxidase activity	mt-co1|mt-co2|cox4i1|cox7a2l|cox6a1|cox7c|zgc:66195|zgc:73355|zgc:86599|zgc:92631|zgc:103594|cox5aa|cox7a2|zgc:153978|zgc:153177
Days 1-3 vs Days 4-5	3754	GO:0043234	54	47	691	8.35	6	0.00029	0.033	protein complex	psma6a|psmc6|psmc4|psmd7|psmd12|psmc3|zgc:65894|tubb2c|psmc1a|tuba8l|psmd11b|tuba1|tubb5|psmd13|psmd6|psmc2|tuba8l2|psma4|zgc:77139|psmb3|zgc:55461|psmd1|tubgl|tuba8l4|adrm1b|psmb1|psmc1b|tubd1|psma5|zgc:92716|psmb2|zgc:92726|tuba8l3|psmd10|zgc:110330|psmd4l|zgc:112335|psma2|zgc:114044|zgc:123194|zgc:123292|si:rp71-45k5.4|zgc:153264|psmb6|psme2|psme1|psme3
Days 1-3 vs Days 4-5	3754	GO:0000166	657	483	691	5.61	15	0.00253	0.117	nucleotide binding	kifc1|hug|ndpkz3|ndpkz4|dvr1rbp|acta1|bactin1|bactin2|cugbp1|tnrc4|bmpr1a|apaf1|fgfr3|pim1|epha4a|atp1a1a.3|atp1a1a.4|atp1a1b|atp1a3a|mapk8|mapk14a|cdc2|vars|arf1|cct6a|prkci|gnat2|ptk2.1|u2af1|csnk1a1|sf3b4|adssl|ncbp2|mcm3|stka|cct3|cct2|cct7|kif11|igf1ra|ptk2bb|nek8|myhz2|rfc3|atp2a1|acvrl1|pak2a|plk1|hspd1|mcm5|ddx55|ddx54|mki67ip|ruvbl2|ruvbl1|pola1|rock2a|ttk|acta2|rab5a|tia1|ewsr1b|hnrnpab…
Day 5 vs Days 1-4 TCDD only	2821	GO:0003702	16	15	691	11.88	6	0.00022	0.025	RNA polymerase II transcription factor activity	gtf2h2|gtf2a1|taf13|gtf2h4|gtf2e2|tcea1|tbp|zgc:77732|tcea2|tbpl1|gtf2f2|zgc:92784|supt3h|zgc:110584|si:dkey-72l14.8
Day 5 vs Days 1-4 TCDD only	2821	GO:0003995	11	9	691	4.3	26	0.01592	0.423	acyl-CoA dehydrogenase activity	acadvl|ivd|gcdh|acadm|zgc:85777|acadl|acad8|gcdhl|acox1
Day 5 vs Days 1-4 TCDD only	2821	GO:0004298	17	13	691	4.3	28	0.01614	0.398	threonine endopeptidase activity	psma6a|psma4|zgc:77139|psmb3|psmb1|psma5|psmb2|zgc:92726|zgc:110330|psma2|zgc:114044|si:rp71-45k5.4|psmb6
Day 5 vs Days 1-4 TCDD only	2821	GO:0006260	16	13	691	5.82	18	0.00535	0.206	DNA replication	pola1|orc6l|pola2|pold2|rpa1|poll|si:rp71-1p14.5|polb|rfc5|zgc:110810|zgc:112973|pold1|rrm1
Day 5 vs Days 1-4 TCDD only	2821	GO:0031017	9	9	691	6.43	14	0.00347	0.171	exocrine pancreas development	meis3|def|rdh1l|rdh1|sart3|isl1|smo|hoxc8a|dnmt1
Day 5 vs Days 1-4 TCDD only	2821	GO:0016616	22	16	691	3.92	33	0.01787	0.374	oxidoreductase activity, acting on the CH-OH group of donors, NAD or NADP as acceptor	ctbp1|ctbp2|ugdh|zgc:65956|idh1|idh2|mdh1a|zgc:64133|zgc:86647|zgc:92882|grhpr|gpd1l|zgc:136929|zgc:136493|me1|ldha
Day 5 vs Days 1-4 TCDD only	2821	GO:0017111	53	36	691	5.39	22	0.00803	0.252	nucleoside-triphosphatase activity	mcm3|rfc3|ruvbl2|ruvbl1|psmc6|zgc:56161|psmc4|vcp|psmc5|psmc3|orc1l|psmc1a|mcm4|abcb3l1|abcc4|atad1a|vps4b|psmc2|trip13|rad51|zgc:85976|abcd3a|bcs1l|psmc1b|rad17|rfc5|zgc:101596|zgc:101696|lonp2|zgc:110810|abcf1|abcg2b|abcg2c|zgc:113153|zgc:136908|abcb3
Day 5 vs Days 1-4 TCDD only	2821	GO:0016071	14	14	691	10.98	7	0.00029	0.029	mRNA metabolic process	smx5|snrpd1|snrpd3l|lsm7|zgc:56682|lsm4|snrpb|lsm6|snrpd3|zgc:101136|zgc:103688|si:dkey-113g17.2|snrpfl|lsm11
Day 5 vs Days 1-4 TCDD only	2821	GO:0005829	38	34	691	21.87	2	0	0.001	cytosol	psma6a|psmc6|psmc4|psmd7|psmd12|psmc3|psmc1a|psmd11b|fyna|psmd13|psmd6|psmc2|shmt1|psma4|zgc:77139|psmb3|psmd1|adrm1b|psmb1|psmc1b|psma5|psmb2|zgc:92726|neu3.2|psmd10|zgc:110330|psmd4l|psma2|zgc:114044|si:rp71-45k5.4|psmb6|psme2|psme1|psme3
Day 5 vs Days 1-4 TCDD only	2821	GO:0000775	8	8	691	5.53	19	0.00615	0.224	chromosome, centromeric region	kntc2l|zgc:56708|zgc:64116|zw10|pane1|zgc:101125|dj383j4.3l|cdca8l
Day 5 vs Days 1-4 TCDD only	2821	GO:0007067	22	17	691	5.85	17	0.00528	0.215	mitosis	ube2i2|ewsr1b|kntc2l|nusap1|zgc:56708|zgc:64116|zgc:66331|zgc:77115|zw10|zgc:92321|zgc:92129|tipin|zgc:103632|cdca8l|zgc:110417|zte38|ube2i
Day 5 vs Days 1-4 TCDD only	2821	GO:0007018	27	21	691	7.4	13	0.00181	0.096	microtubule-based movement	kifc1|kif11|zgc:65894|tubb2c|tuba1|tubb5|zgc:66125|tuba8l2|zgc:55461|tuba8l4|zgc:55995|tubd1|tuba8l3|zgc:112061|zgc:112335|zgc:123194|zgc:123292|zgc:123298|zgc:153264|tuba1l|kif23
Day 5 vs Days 1-4 TCDD only	2821	GO:0007601	13	11	691	5.98	16	0.00499	0.216	visual perception	rds2|vsx2|cryaa|opn4l|pde6g|zgc:77759|opn1lw2|zgc:92605|nr2f1|nr2f5|opn1sw1
Day 5 vs Days 1-4 TCDD only	2821	GO:0003887	9	8	691	5.53	20	0.00781	0.27	DNA-directed DNA polymerase activity	pola1|pola2|mybbp1a|pold2|poll|si:rp71-1p14.5|polb|pold1
Day 5 vs Days 1-4 TCDD only	2821	GO:0031101	11	9	691	4.3	27	0.01592	0.407	fin regeneration	axin1|hoxc13a|cxcr4b|hspd1|ttk|plcg1|msxb|acvr1b|wnt5b
Day 5 vs Days 1-4 TCDD only	2821	GO:0016853	40	32	691	12.79	4	0.00014	0.025	isomerase activity	tpi1a|tpi1b|gpia|pdia4|ppil4|zgc:73373|ppia|pdip5|zgc:56653|hsd3b1|ppil2|zgc:56702|zgc:63850|fkbp1b|txndc5|itpk1|ppib|zgc:77086|ppig|zgc:86715|zgc:101826|ppif|zgc:103752|si:dkey-98n4.1|rpia|pus1|ppie|zgc:110008|ppil1|zgc:123307|gale|top1l
Day 5 vs Days 1-4 TCDD only	2821	GO:0003676	349	217	691	14.74	3	0	0	nucleic acid binding	hug|dvr1rbp|cugbp1|tnrc4|klf2a|klf2b|klf3|mkrn1|sall1a|u2af1|ppp1r10|sf3b4|snrpc|ddx19|ncbp2|npm1|copeb|smarca5|ddx55|pola1|yy1a|tia1|ewsr1b|hnrnpab|zbtb16|prdm1a|zgc:77366|zfp36l1l|zgc:55876|sf1|zgc:85960|sp1|rbm4.2|ercc3|si:dkey-42i9.10|sp8l|tardbp|rbm4.1|zgc:162551|ddx39a|syncrip|rnps1|cpsf6|mynn|ercc4|zgc:56208|zgc:66448|rbmx|cirbp|zgc:76924|zgc:55809|rbm38|smarca2|sfrs11|ddx23|zc3h15|ppil4|x…
Day 5 vs Days 1-4 TCDD only	2821	GO:0005839	17	13	691	4.3	29	0.01614	0.384	proteasome core complex	psma6a|psma4|zgc:77139|psmb3|psmb1|psma5|psmb2|zgc:92726|zgc:110330|psma2|zgc:114044|si:rp71-45k5.4|psmb6
Day 5 vs Days 1-4 TCDD only	2821	GO:0006096	27	20	691	5.41	21	0.00803	0.264	glycolysis	gpia|gapdhs|gapdh|pgam1|zgc:63722|eno1|aldoc|eno3|pkm2a|mdh1a|zgc:73056|gne|zgc:64133|pgk1|eno2|zgc:92882|zgc:92230|dhtkd1|aldocl|ldha
Day 5 vs Days 1-4 TCDD only	2821	GO:0006457	68	50	691	12.7	5	0.00014	0.02	protein folding	calr|hspe1|cct6a|cct3|cct2|cct7|hspd1|dnajb12|zgc:77513|fkbp10|calrl2|ppil4|aip|pfdn5|zgc:73373|dnaja3a|ppia|cct5|calrl|fkbp5|hsp90a.2|dnajc5|dnajb11|dnaja3b|ppil2|zgc:56702|zgc:63689|zgc:66282|fkbp1b|fkbp8|ppib|zgc:63524|ppig|dnajc17|zgc:86715|zgc:92648|fkbp14|fkbp9|zgc:101894|zgc:101826|ppif|zgc:103752|pfdn1|ppie|zgc:110008|ppil1|zgc:123307|zgc:136473|hsp90a.1|tcp1
Day 5 vs Days 1-4 TCDD only	2821	GO:0005681	10	9	691	6.43	15	0.00412	0.19	spliceosome	rbm22|sf3b3|zgc:86607|tfip11|prpf38a|zgc:103632|slu7|zcrb1|smn1
Day 5 vs Days 1-4 TCDD only	2821	GO:0016491	259	151	691	3.99	32	0.01758	0.38	oxidoreductase activity	cat|nos1|hsd17b8|dhfr|cp|aldh1a2|ugdh|mt-nd4|mt-nd4l|mt-nd3|fads2|cyp1a|hgd|cyp2j28|gapdhs|plod3|glud1a|gapdh|nqo1|rdh1l|alox12|cyp3c1|ndufs1|f5|hsd17b12a|zgc:66484|gclm|tdo2l|hsd11b2|aldh7a1|ldhd|sod2|flj13639|dia1|acadvl|rpl4|cbr1l|prdx2|gpx1a|kmo|ivd|dhrs1|rrm2b|inppl1|prdx3|hif1an|glud1b|hsd3b1|cbr1|rdh1|idh1|nudt4|idh2|smox|dldh|aldh9a1b|mdh1a|cyp17a1|mao|hsd11b3|aldh4a1|zgc:63602|zgc:63667|…
Day 5 vs Days 1-4 TCDD only	2821	GO:0003755	19	16	691	8.29	11	0.00123	0.077	peptidyl-prolyl cis-trans isomerase activity	ppil4|zgc:73373|ppia|ppil2|zgc:56702|fkbp1b|ppib|ppig|zgc:86715|zgc:101826|ppif|zgc:103752|ppie|zgc:110008|ppil1|zgc:123307
Day 5 vs Days 1-4 TCDD only	2821	GO:0004252	31	22	691	4.55	25	0.01411	0.39	serine-type endopeptidase activity	try|f7|f7i|ctrb1|st14a|zgc:85976|rhbdl2|zgc:55888|zgc:92745|zgc:92041|ctrl|zgc:92590|lonp2|zgc:101791|zgc:101788|zgc:112160|zgc:109940|zgc:112302|zgc:136461|ela3l|zgc:153968|cfb
Day 5 vs Days 1-4 TCDD only	2821	GO:0005634	971	554	691	10.88	8	0.00043	0.037	nucleus	dbx1a|meis2.1|twist1a|pcna|dvr1rbp|hoxc9a|ccnb1|cugbp1|tnrc4|arntl1a|hey1|myf5|adarb1|hoxc1a|hoxc13a|hoxa9a|hoxa9b|hoxa1a|hoxb5b|hoxb6b|nkx2.1a|pim1|pax6b|lbx2|arnt2|nrf1|vsx2|six4.1|six4.2|meis3|cry1a|nfya|ube2i2|neurod2|irx5a|znf703|tfe3a|gabpa|hsf2|xbp1|tfap2a|her9|cebpb|cebpd|cebpg|meis1|meis2.2|meis4.1a|pknox1.1|phc2|dacha|ccna2|u2af1|ppp1r10|csnk1a1|snrpc|hdac1|mcm3|stka|mab21l1|tbx15|mycn|…
Day 5 vs Days 1-4 TCDD only	2821	GO:0005198	70	45	691	4.18	31	0.01729	0.385	structural molecule activity	col11a2|copg2|krt4|cldnh|lmnb1|lmnl3|thbs4b|cltca|zgc:65894|tubb2c|col14a1|copb1|col18a1|tuba1|tubb5|zgc:77517|tuba8l2|zgc:85723|oclna|mospd1|zgc:55461|wasl|tuba8l4|tubd1|zgc:92247|zgc:92533|tuba8l3|mospd2|zgc:103652|zgc:109868|si:dkeyp-113d7.4|zgc:112359|zgc:112335|zgc:123194|zgc:123292|zgc:123298|si:dkeyp-113d7.7|zgc:153264|cyt1l|zgc:154009|tuba1l|desm|lmnb2|gfap|cyt1
Day 5 vs Days 1-4 TCDD only	2821	GO:0006281	30	24	691	9.67	9	0.00065	0.05	DNA repair	cry1a|cry1b|cry3|cry4|cry5|gtf2h2|ercc4|gtf2h4|fen1|rad1|rad51|ercc1|poll|nudt1|apex1|zgc:55521|gtf2h3|rad17|polb|neil3|zgc:112973|esco2|zgc:136881|zgc:153885
Day 5 vs Days 1-4 TCDD only	2821	GO:0004129	15	12	691	5.02	24	0.01027	0.296	cytochrome-c oxidase activity	cox4i1|cox7a2l|cox6a1|cox7c|zgc:66195|zgc:73355|zgc:86599|zgc:92631|zgc:103594|cox5aa|cox7a2|zgc:153177
Day 5 vs Days 1-4 TCDD only	2821	GO:0043234	54	47	691	26.99	1	0	0.001	protein complex	psma6a|psmc6|psmc4|psmd7|psmd12|psmc3|zgc:65894|tubb2c|psmc1a|psmd11b|tuba1|tubb5|psmd13|psmd6|psmc2|tuba8l2|psma4|zgc:77139|psmb3|zgc:55461|psmd1|tubgl|tuba8l4|adrm1b|psmb1|psmc1b|tubd1|psma5|psmb2|zgc:92726|tuba8l3|psmd10|zgc:110330|psmd4l|zgc:112335|psma2|zgc:114044|zgc:123194|zgc:123292|zgc:123298|si:rp71-45k5.4|zgc:153264|tuba1l|psmb6|psme2|psme1|psme3
Day 5 vs Days 1-4 TCDD only	2821	GO:0007017	23	19	691	8.97	10	0.00094	0.065	microtubule-based process	zgc:65894|tubb2c|tuba1|dnl2|tubb5|tuba8l2|zgc:55461|tubgl|tuba8l4|tubd1|tuba8l3|si:dkey-4c23.7|dnl2l|zgc:112335|zgc:123194|zgc:123292|zgc:123298|zgc:153264|tuba1l
Day 5 vs Days 1-4 TCDD only	2821	GO:0000166	657	368	691	4.21	30	0.01722	0.397	nucleotide binding	kifc1|hug|ndpkz3|ndpkz4|dvr1rbp|acta1|bactin1|bactin2|cugbp1|tnrc4|apaf1|fgfr3|pim1|epha4a|atp1a1a.4|atp1a1b|atp1a2a|cdc2|vars|arf1|cct6a|gnat2|rab2a|ptk2.1|u2af1|csnk1a1|sf3b4|adssl|ncbp2|mcm3|stka|cct3|cct2|cct7|kif11|igf1ra|rfc3|pak2a|plk1|hspd1|mcm5|ddx55|ruvbl2|ruvbl1|pola1|ttk|rab5a|tia1|ewsr1b|hnrnpab|gnaia|zgc:77366|zgc:55876|nxf1|zgc:85960|dyrk2|stk3|sgk1|dlat|si:ch211-81a5.7|hbs1l|rbm4.…
Day 5 vs Days 1-4 TCDD only	2821	GO:0051258	22	18	691	8.15	12	0.00145	0.083	protein polymerization	zgc:65894|tubb2c|fgb|tuba1|tubb5|tuba8l2|fgg|zgc:55461|tubgl|tuba8l4|tubd1|tuba8l3|zgc:112335|zgc:123194|zgc:123292|zgc:123298|zgc:153264|tuba1l
Day 5 vs Days 1-4 TCDD only	2821	GO:0008138	18	14	691	5.04	23	0.00955	0.287	protein tyrosine/serine/threonine phosphatase activity	dusp5|dusp6|ptenb|cdc14aa|zgc:77752|dusp1|rngtt|dusp4|zgc:92902|zgc:91929|zgc:101746|dusp11|zgc:153981|ptpmt1
Days 1-3 vs Days 4-5, DMSO only	3389	GO:0001756	31	25	691	4.6	29	0.00818	0.195	somitogenesis	mespb|fn1|has2|neo1|mak10|cap1|supt6h|her15.1|pcdh10b|itga5|rbpja|ldb3a|crim1|gadd45b|pdlim7|nat13|her12|gadd45bl|cdx4|mef2a|oep|cyp26a1|dld|efnb2a|gli2a
Days 1-3 vs Days 4-5, DMSO only	3389	GO:0004221	12	11	691	5.03	26	0.00644	0.171	ubiquitin thiolesterase activity	usp36|usp42|usp1|stambp|uchl5|usp33|usp5|usp25|zgc:55661|zgc:109963|usp40
Days 1-3 vs Days 4-5, DMSO only	3389	GO:0003995	11	10	691	4.45	31	0.011	0.245	acyl-CoA dehydrogenase activity	acadvl|ivd|gcdh|acadm|zgc:85777|acadl|acad8|acads|gcdhl|acox1
Days 1-3 vs Days 4-5, DMSO only	3389	GO:0006520	10	9	691	3.86	38	0.01715	0.312	amino acid metabolic process	cad|glud1a|cth|got2b|glud1b|got2a|zgc:55605|zgc:91912|thnsl2
Days 1-3 vs Days 4-5, DMSO only	3389	GO:0055114	166	117	691	4.44	32	0.011	0.237	oxidation reduction	cat|hsd17b8|cyp11a1|dhfr|adh5|aldh1a2|mt-nd4|mt-nd4l|mt-co1|mt-co2|mt-nd3|fads2|cyp1a|hgd|cyp2j28|gapdhs|glud1a|gapdh|wu:fb58e08|hsdl2|rdh1l|alox12|adi1|cyp3c1|dohh|ndufs1|degs1|hsd17b12a|tdo2l|mdh1b|sod2|dia1|cbr1l|gpx1a|vat1|pdcd8|hif1an|glud1b|cbr1|rdh10|rdh1|idh1|zgc:63546|idh2|cyp2j22|dldh|aldh9a1b|mdh1a|cyp17a1|mao|hsd11b3|idh3a|zgc:56585|aldh4a1|zgc:63602|zgc:63667|aldh2a|zgc:64106|zgc:659…
Days 1-3 vs Days 4-5, DMSO only	3389	GO:0001666	15	14	691	6.8	13	0.00181	0.096	response to hypoxia	arnt2|ngb|igfbp1|hmox1|sdcbp|cox4i1|ppial|mmp14a|cct4|mb|pgk1|lipf|ba1|ldha
Days 1-3 vs Days 4-5, DMSO only	3389	GO:0046961	26	24	691	10.47	4	0.00029	0.05	hydrogen ion transporting ATPase activity, rotational mechanism	atp6v1e1|atp6v0c|atp5g|atp6v1h|atp6v0d1|zgc:77708|atp6v0b|atp5d|atp5c1|atp6v1c1|atp6v1ba|atp6v1b2|atp6v1al|atp5h|zgc:73293|atp5j|atp6v1d|zgc:55970|atp6v1f|atp5f1|zgc:101757|zgc:109987|atp5o|atp5a1
Days 1-3 vs Days 4-5, DMSO only	3389	GO:0030239	10	9	691	3.86	39	0.01715	0.304	myofibril assembly	ache|cxcr4a|unc45b|chrnd|cxcl12a|smyd1b|smo|mef2a|hsp90a.1
Days 1-3 vs Days 4-5, DMSO only	3389	GO:0046933	19	17	691	6.44	14	0.00203	0.1	hydrogen ion transporting ATP synthase activity, rotational mechanism	atp6v0c|atp5g|zgc:77708|atp5d|atp5c1|atp6v1c1|atp6v1ba|atp6v1b2|atp6v1al|atp5h|zgc:73293|atp5j|zgc:55970|atp6v1f|atp5f1|atp5o|atp5a1
Days 1-3 vs Days 4-5, DMSO only	3389	GO:0046686	12	11	691	5.03	27	0.00644	0.165	response to cadmium ion	bax|pc|mt-co1|mtf1|mt2|sod2|jun|gadd45b|rad51|mt|hsp70
Days 1-3 vs Days 4-5, DMSO only	3389	GO:0006511	38	30	691	4.57	30	0.00839	0.193	ubiquitin-dependent protein catabolic process	siah1|psma6a|cul1a|cul3|cul5|usp36|usp42|usp1|skp1|psma4|uchl5|zgc:77139|usp33|usp5|psmb3|usp25|cul1b|zgc:55661|psmb1|psma5|ufd1l|psmb2|zgc:92726|zgc:110330|zgc:109963|psma2|zgc:114044|si:rp71-45k5.4|usp40|psmb6
Days 1-3 vs Days 4-5, DMSO only	3389	GO:0006812	18	16	691	5.88	18	0.00347	0.133	cation transport	atp1a1a.3|atp1a1a.4|atp1a1b|atp1a3a|p2rx4a|atp2a1|slc30a7|atp2a2b|atp2b1a|slc30a1|atp13a|sfxn2|atp2b3a|slc30a9|atp2a1l|zgc:136762
Days 1-3 vs Days 4-5, DMSO only	3389	GO:0005737	415	282	691	5.18	25	0.00543	0.15	cytoplasm	urod|col11a2|copg2|dvr1rbp|acta1|bactin1|bactin2|axin1|axin2|hbl3|cugbp1|tnrc4|pc|pim1|mapk14a|vars|cct6a|ywhag1|pknox1.1|csnk1a1|stil|cct3|cct2|cct7|rpl36a|mtf1|invs|nek8|myhz2|unc45b|etf1|cbs|acta2|dpp3|slc26a5|slc35c2|stk3|dlat|psmc6|mak10|xpo4|snd1|snupn|aars|zgc:76912|pars2|cops4|col1a3|actr8|psmc4|kpna4|bin2l|xpo6|cdv3|smndc1|zgc:55455|zc3h15|ivns1abpb|cuedc2|si:dkey-15j16.4|adsl|yipf3|psmc…
Days 1-3 vs Days 4-5, DMSO only	3389	GO:0051597	10	9	691	3.86	40	0.01715	0.296	response to methylmercury	bax|mt-co1|mt2|sod2|jun|gadd45b|rad51|sod1|tp53
Days 1-3 vs Days 4-5, DMSO only	3389	GO:0015986	14	13	691	6.21	17	0.00289	0.118	ATP synthesis coupled proton transport	mt-atp6|atp5g|atp5l|atp5d|atp5c1|atp5h|zgc:73293|atp5j|zgc:55970|wdr18|atp5f1|atp5o|atp5a1
Days 1-3 vs Days 4-5, DMSO only	3389	GO:0016071	14	14	691	6.8	12	0.00174	0.1	mRNA metabolic process	smx5|snrpd1|snrpd3l|lsm7|zgc:56682|lsm4|snrpb|lsm6|snrpd3|zgc:101136|zgc:103688|si:dkey-113g17.2|snrpfl|lsm11
Days 1-3 vs Days 4-5, DMSO only	3389	GO:0005829	38	33	691	10	6	0.00043	0.05	cytosol	psma6a|psmc6|psmc4|psmd7|psmd12|psmc3|psmc1a|psmd11b|psmd13|psmd6|psmc2|shmt1|psma4|zgc:77139|psmb3|psmd1|adrm1b|psmb1|psmc1b|psma5|psmb2|zgc:92726|neu3.2|psmd10|zgc:110330|psmd4l|psma2|zgc:114044|si:rp71-45k5.4|psmb6|psme2|psme1|psme3
Days 1-3 vs Days 4-5, DMSO only	3389	GO:0007067	22	19	691	5.77	20	0.00369	0.128	mitosis	ube2i2|nek8|ewsr1b|kntc2l|nusap1|pafah1b1b|zgc:56708|zgc:64116|zgc:66331|zgc:77115|clasp2|zw10|zgc:92321|tipin|zgc:103632|cdca8l|zgc:110417|zte38|ube2i
Days 1-3 vs Days 4-5, DMSO only	3389	GO:0016469	31	27	691	8.42	8	0.00101	0.087	proton-transporting two-sector ATPase complex	evla|mt-atp6|atp6v1e1|atp6v0c|atp5g|atp6v0d1|zgc:77708|atp6v0b|atp5l|atp5d|atp5c1|atp6v1c1|atp6v1ba|atp6v1b2|atp6v1al|atp5h|zgc:73293|atp5j|atp6v1d|zgc:55970|atp6v1f|wdr18|atp5f1|zgc:101757|zgc:109987|atp5o|atp5a1
Days 1-3 vs Days 4-5, DMSO only	3389	GO:0051082	43	34	691	5.21	24	0.00535	0.154	unfolded protein binding	calr|cct6a|cct3|cct2|cct7|cryaa|hspd1|zgc:56703|dnajb12|dnaja2l|zgc:77513|zgc:55492|pfdn5|dnaja3a|cct5|calrl|hspa9|hsp90a.2|dnajc5|dnajb11|dnaja3b|cct4|zgc:66282|zgc:63524|cct8|dnajc17|zgc:92648|sec63|dnajb1|zgc:101894|pfdn1|zgc:136473|hsp90a.1|tcp1
Days 1-3 vs Days 4-5, DMSO only	3389	GO:0015992	18	17	691	8.57	7	0.00087	0.086	proton transport	atp6v0c|atp5g|atp2a1|atp6v0a1|zgc:77708|atp6v0b|atp2a2b|atp6v1ba|atp6v1b2|atp6v1al|zgc:73293|zgc:55891|zgc:55970|atp6v1f|atp2a1l|zgc:112214|atp5a1
Days 1-3 vs Days 4-5, DMSO only	3389	GO:0003824	370	250	691	3.93	36	0.0136	0.261	catalytic activity	pc|pdp2|atp1a1a.3|atp1a1a.4|atp1a1b|atp1a3a|htatip2|alas1|hsd17b8|ctbp1|agxt|ugdh|ckb|tpi1a|tpi1b|atp2a1|mthfd1|gapdhs|cbs|cad|glud1a|suclg2|impdh2|azin1|ephx1l|hsdl2|fah|rdh1l|uqcrc2|dus1l|pgam1|sephs1|zgc:63722|hsd17b12a|psat1|dci|ldhd|adsl|zgc:65956|si:dkeyp-20g2.4|rpe|glula|ppme1|zgc:66434|fuca1|mdh1b|cth|got2b|ctps|flj13639|glulb|atp2a2b|mmp2|zgc:66396|sulf1|npl|zgc:63792|bcat1|cbr1l|paics|s…
Days 1-3 vs Days 4-5, DMSO only	3389	GO:0016627	15	13	691	4.22	33	0.01302	0.273	oxidoreductase activity, acting on the CH-CH group of donors	acadvl|ivd|gcdh|acadm|zgc:85777|acadl|acad8|sdha|acads|zgc:103479|gcdhl|acox1|zgc:112208
Days 1-3 vs Days 4-5, DMSO only	3389	GO:0016853	40	32	691	5.43	22	0.00449	0.141	isomerase activity	tpi1a|tpi1b|gpia|pdia4|ppil4|zgc:73373|ppial|ppia|pdip5|zgc:56653|fkbp11|ptgesl|ppil2|zgc:56702|zgc:63850|fkbp1b|txndc5|itpk1|ppib|ppig|zgc:86715|ppif|zgc:103752|si:dkey-98n4.1|rpia|pus1|ppie|zgc:110008|ppil1|zgc:123307|gale|top1l
Days 1-3 vs Days 4-5, DMSO only	3389	GO:0003676	349	247	691	10.28	5	0.00036	0.05	nucleic acid binding	hug|dvr1rbp|cugbp1|tnrc4|ybx1|zfhx1|klf2a|mkrn1|sall1a|u2af1|sf3b4|snrpc|ddx19|ncbp2|mtf1|npm1|smarca5|ddx55|ddx54|pola1|yy1a|tia1|ewsr1b|hnrnpab|zbtb16|tia1l|prdm1a|ssb|zgc:77366|zfp36l1l|zgc:55876|sf1|zgc:85960|sp1|rbm4.2|ercc3|snd1|zmat2|sp8l|aars|tardbp|rbm4.1|zgc:162551|ddx39a|syncrip|zff9|rnps1|cpsf6|mynn|ercc4|zgc:56208|zgc:66448|rbmx|cirbp|zgc:76924|zgc:55809|smarca2|sfrs11|smndc1|hnrnpa0…
Days 1-3 vs Days 4-5, DMSO only	3389	GO:0060041	26	22	691	5.79	19	0.00369	0.134	retina development in camera-type eye	nrf1|prkci|ccna2|atp6v1e1|atp6v0c|mcm3|mpp5a|smarca5|atp6v1h|atp6v0d1|flj12716l|sf1|paics|fen1|chaf1b|tyms|dmap1|polr3f|irx1a|atp6v1f|rfc5|rdh5
Days 1-3 vs Days 4-5, DMSO only	3389	GO:0006096	27	23	691	6.3	16	0.00232	0.1	glycolysis	gpia|gapdhs|gapdh|pgam1|zgc:63722|eno1|mdh1b|aldoc|eno3|pkm2a|pgam2|mdh1a|zgc:73056|zgc:64133|pgk1|hk1|eno2|zgc:92882|zgc:92230|pfkm|dhtkd1|aldocl|ldha
Days 1-3 vs Days 4-5, DMSO only	3389	GO:0044267	9	9	691	3.87	37	0.01425	0.266	cellular protein metabolic process	cct6a|cct3|cct2|cct7|hspd1|cct5|cct4|cct8|tcp1
Days 1-3 vs Days 4-5, DMSO only	3389	GO:0006744	15	15	691	7.39	9	0.00145	0.111	ubiquinone biosynthetic process	mt-nd4|mt-nd4l|mt-nd3|ndufs1|ndufa6|ndufb10|ndufb4|ndufa4l|coq3|ndufv1|ndufs6|ndufs3|ndufs4|ndufs5|zgc:158731
Days 1-3 vs Days 4-5, DMSO only	3389	GO:0006457	68	57	691	13.46	1	0	0.001	protein folding	calr|cct6a|cct3|cct2|cct7|hspd1|zgc:56703|dnajb12|dnaja2l|zgc:77513|fkbp10|fkbp4|zgc:55492|ppil4|aip|pfdn5|zgc:73373|ppial|dnaja3a|ppia|cct5|calrl|fkbp11|fkbp5|hspa9|hsp90a.2|dnajc5|dnajb11|dnaja3b|ppil2|zgc:56702|cct4|zgc:66282|fkbp1b|fkbp8|ppib|zgc:63524|ppig|cct8|dnajc17|zgc:86715|zgc:92648|sec63|fkbp14|fkbp9|dnajb1|zgc:101894|ppif|zgc:103752|pfdn1|ppie|zgc:110008|ppil1|zgc:123307|zgc:136473|h…
Days 1-3 vs Days 4-5, DMSO only	3389	GO:0016491	259	188	691	11.31	3	7e-05	0.017	oxidoreductase activity	cat|dct|nos1|hsd17b8|cyp11a1|dhfr|adh5|aldh1a2|ugdh|mt-nd4|mt-nd4l|mt-co1|mt-co2|mt-nd3|fads2|cyp1a|hgd|cyp2j28|gapdhs|plod3|aldh3d1|glud1a|gapdh|wu:fb58e08|hsdl2|nqo1|rdh1l|alox12|slc35c2|adi1|cyp3c1|dohh|ndufs1|degs1|hsd17b12a|zgc:66484|gclm|tdo2l|aldh7a1|ldhd|mdh1b|sod2|flj13639|dia1|acadvl|rpl4|cbr1l|prdx2|gpx1a|kmo|vat1|ivd|dhrs1|rrm2b|inppl1|pdcd8|prdx3|hif1an|glud1b|cbr1|rdh10|rdh1|idh1|nu…
Days 1-3 vs Days 4-5, DMSO only	3389	GO:0003755	19	17	691	6.44	15	0.00203	0.093	peptidyl-prolyl cis-trans isomerase activity	ppil4|zgc:73373|ppial|ppia|fkbp11|ppil2|zgc:56702|fkbp1b|ppib|ppig|zgc:86715|ppif|zgc:103752|ppie|zgc:110008|ppil1|zgc:123307
Days 1-3 vs Days 4-5, DMSO only	3389	GO:0030163	10	9	691	3.86	41	0.01715	0.289	protein catabolic process	psmc6|psmc4|psmc5|psmc3|psmc1a|psmc2|psmc1b|zgc:100832|fbxo44
Days 1-3 vs Days 4-5, DMSO only	3389	GO:0005198	70	53	691	5.28	23	0.00507	0.152	structural molecule activity	col11a2|copg2|krt4|cldnh|copb2|vim|lmnb1|thbs3a|thbs4b|copa|slc35c2|zgc:65894|tubb2c|tuba8l|col14a1|copb1|krt18|col18a1|tuba1|tubb5|cacng2|zgc:77517|tuba8l2|zgc:73358|zgc:85723|zgc:55461|krt15|wasl|tuba8l4|tubd1|zgc:92192|zgc:92247|zgc:92533|tuba8l3|mospd2|zgc:103652|zgc:109868|si:dkeyp-113d7.4|zgc:112359|zgc:112335|zgc:123194|zgc:123292|nefl|si:dkeyp-113d7.7|zgc:153264|cyt1l|zgc:154009|zgc:15837…
Days 1-3 vs Days 4-5, DMSO only	3389	GO:0016820	15	13	691	4.22	34	0.01302	0.265	hydrolase activity, acting on acid anhydrides, catalyzing transmembrane movement of substances	atp1a1a.3|atp1a1a.4|atp1a1b|atp1a3a|atp2a1|atp2a2b|atp6v1c1|atp2b1a|atp13a|atp2b3a|atp2a1l|atp5a1|zgc:136762
Days 1-3 vs Days 4-5, DMSO only	3389	GO:0046034	12	12	691	5.62	21	0.00405	0.133	ATP metabolic process	atp6v0c|atp5g|zgc:77708|atp6v0b|atp6v1ba|atp6v1b2|atp6v1al|zgc:73293|zgc:55970|atp6v1f|zgc:91930|atp5a1
Days 1-3 vs Days 4-5, DMSO only	3389	GO:0006281	30	24	691	4.15	35	0.01331	0.263	DNA repair	cry1a|cry1b|cry3|cry4|cry5|gtf2h2|ercc4|gtf2h4|fen1|rad1|rad51|ercc1|poll|nudt1|apex1|zgc:55521|zgc:56197|gtf2h3|rad17|polb|neil3|esco2|zgc:136881|zgc:153885
Days 1-3 vs Days 4-5, DMSO only	3389	GO:0004129	15	15	691	7.39	10	0.00145	0.1	cytochrome-c oxidase activity	mt-co1|mt-co2|cox4i1|cox7a2l|cox6a1|cox7c|zgc:66195|zgc:73355|zgc:86599|zgc:92631|zgc:103594|cox5aa|cox7a2|zgc:153978|zgc:153177
Days 1-3 vs Days 4-5, DMSO only	3389	GO:0043234	54	46	691	12.17	2	0	0.001	protein complex	psma6a|psmc6|psmc4|psmd7|psmd12|psmc3|zgc:65894|tubb2c|psmc1a|tuba8l|psmd11b|tuba1|tubb5|psmd13|psmd6|psmc2|tuba8l2|psma4|zgc:77139|psmb3|zgc:55461|psmd1|tubgl|tuba8l4|adrm1b|psmb1|psmc1b|tubd1|psma5|psmb2|zgc:92726|tuba8l3|psmd10|zgc:110330|psmd4l|zgc:112335|psma2|zgc:114044|zgc:123194|zgc:123292|si:rp71-45k5.4|zgc:153264|psmb6|psme2|psme1|psme3
Days 1-3 vs Days 4-5, DMSO only	3389	GO:0005544	10	9	691	3.86	42	0.01715	0.282	calcium-dependent phospholipid binding	anxa13|anxa2a|anxa1a|anxa5|anxa11a|anxa3a|anxa3b|zgc:112421|zgc:113858
Days 1-3 vs Days 4-5, DMSO only	3389	GO:0000166	657	444	691	7.39	11	0.00145	0.091	nucleotide binding	kifc1|hug|ndpkz3|ndpkz4|dvr1rbp|acta1|bactin1|bactin2|cugbp1|tnrc4|bmpr1a|fgfr3|pim1|atp1a1a.3|atp1a1a.4|atp1a1b|atp1a3a|mapk14a|cdc2|vars|arf1|cct6a|prkci|gnat2|ptk2.1|u2af1|csnk1a1|sf3b4|adssl|ncbp2|mcm3|stka|cct3|cct2|cct7|kif11|igf1ra|ptk2bb|nek8|myhz2|rfc3|atp2a1|acvrl1|pak2a|plk1|hspd1|mcm5|ddx55|ddx54|ruvbl2|ruvbl1|pola1|rock2a|ttk|acta2|rab5a|tia1|ewsr1b|hnrnpab|tia1l|gnaia|ssb|zgc:77366|…
Days 1-3 vs Days 4-5, DMSO only	3389	GO:0000785	20	17	691	4.72	28	0.00796	0.196	chromatin	si:dkey-110c1.6|cbx1a|mynn|cbx2|myst1|cbx8|sox4b|zgc:85677|cbx1b|zgc:101049|hmgb2l|si:ch211-51m24.3|zgc:110752|hmgb3b|zgc:110152|zgc:123210|hmgb2
Day 1 vs Days 2-5, TCDD only	3325	GO:0006817	18	16	691	6.3	18	0.00224	0.086	phosphate transport	col11a2|hbl3|slc34a2a|slc35c2|ankh|slc20a1b|col1a3|col1a2|col1a1|col9a2|col7a1l|col14a1|col18a1|col5a2l|cthrc1a|c1qtnf5
Day 1 vs Days 2-5, TCDD only	3325	GO:0006139	22	18	691	4.21	28	0.01035	0.255	nucleobase, nucleoside, nucleotide and nucleic acid metabolic process	pola1|supt6h|mettl3|zgc:77182|zgc:77825|ak3|zgc:77296|ak3l1|np|zgc:55695|ercc2|zgc:86889|tk2|ak7|zgc:91930|zgc:92172|zgc:110540|pold1
Day 1 vs Days 2-5, TCDD only	3325	GO:0050662	17	15	691	5.71	23	0.00304	0.091	coenzyme binding	ugdh|uxs1|nqo1|hibadhb|tdh|gpd1|ehhadh|pgd|hadh|hibadha|gpd1l|zgc:103629|gmds|gdap1|gale
Day 1 vs Days 2-5, TCDD only	3325	GO:0046961	26	24	691	11.14	5	7e-05	0.01	hydrogen ion transporting ATPase activity, rotational mechanism	atp6v1e1|atp6v0c|atp6ap1|atp5g|atp6v1h|atp6v0d1|zgc:77708|atp6v0b|atp5d|atp5c1|atp6v1c1|atp6v1b2|atp6v1al|atp5h|zgc:73293|atp5j|atp6v1d|zgc:55970|atp6v1f|atp5f1|zgc:101757|zgc:109987|atp5o|atp5a1
Day 1 vs Days 2-5, TCDD only	3325	GO:0030529	106	77	691	5.72	22	0.00297	0.093	ribonucleoprotein complex	hug|smx5|rplp0|rps9|rps5|snrpd1|snrpc|rpl36a|rpl3|rpl13a|hnrnpab|rpl10a|ssb|rpl27|snrpd3l|rpl12|nola2|hnrnpa0|heatr1|zgc:66107|zgc:56476|rpl23a|utp11l|lsm7|rps3|rps8|rps15a|zgc:73149|rps3a|nhp2l1|rpl7l1|mvp|rps24|rpl34|zgc:56526|rpl18a|zgc:56682|rps7|zgc:73262|mrp63|snrpb|hnrpkl|zgc:55701|rpl19|hnrnpul1|hnrnpl|hnrpdl|hnrpr|wdsof1|zgc:55733|zgc:56066|puf60b|mrpl23|lsm6|snrpd3|imp4|zgc:92872|mrpl15…
Day 1 vs Days 2-5, TCDD only	3325	GO:0006260	16	14	691	5.12	25	0.00586	0.162	DNA replication	pola1|orc6l|pola2|pold2|rpa1|poll|si:rp71-1p14.5|rfc4|polb|rfc5|zgc:110810|zgc:112973|pold1|rrm1
Day 1 vs Days 2-5, TCDD only	3325	GO:0030239	10	9	691	4.11	30	0.01375	0.317	myofibril assembly	ache|cxcr4a|unc45b|chrnd|cxcl12a|smyd1b|smo|mef2a|hsp90a.1
Day 1 vs Days 2-5, TCDD only	3325	GO:0003723	121	91	691	9.89	6	0.00022	0.025	RNA binding	hug|dvr1rbp|cugbp1|tnrc4|adar|adarb1|rps9|u2af1|fmr1|ddx55|ddx54|mki67ip|exosc8|ssb|sf1|polr2gl|papolb|rbm4.1|zff9|eif2s1l|nola2|pcbp2|ilf3|zgc:66107|zgc:56476|rpl23a|supt6h|tarbp2|rps3|pspc1|sb:cb363|sf3a1|cugbp2|dkc1|rbm19|zgc:56457|zgc:56526|zgc:56682|lgtn|papolg|pno1|sfrs1|hnrpkl|fbl|sfrs1l|fubp1|rbm22|zgc:85948|ilf2|trspap1|hnrnpl|stau2|zgc:55429|sfrs8|fxr2|mcts1|puf60b|trnt1|zgc:91918|zgc:9…
Day 1 vs Days 2-5, TCDD only	3325	GO:0046933	19	17	691	6.9	14	0.00145	0.071	hydrogen ion transporting ATP synthase activity, rotational mechanism	atp6v0c|atp6ap1|atp5g|zgc:77708|atp5d|atp5c1|atp6v1c1|atp6v1b2|atp6v1al|atp5h|zgc:73293|atp5j|zgc:55970|atp6v1f|atp5f1|atp5o|atp5a1
Day 1 vs Days 2-5, TCDD only	3325	GO:0016616	22	19	691	6.25	21	0.00224	0.074	oxidoreductase activity, acting on the CH-OH group of donors, NAD or NADP as acceptor	ctbp1|ugdh|zgc:65956|mdh1b|idh1|idh2|mdh1a|idh3a|zgc:77636|zgc:64133|gpd1|zgc:86647|zgc:92882|grhpr|gpd1l|zgc:136493|me1|ldha|ldhb
Day 1 vs Days 2-5, TCDD only	3325	GO:0008152	355	250	691	12.6	2	0	0.001	metabolic process	dct|pc|atp1a1a.4|atp1a1b|atp1a3a|htatip2|alas1|hsd17b8|ctbp1|agxt|ugdh|tpi1a|tpi1b|uxs1|gstp1|mthfd1|gapdhs|cbs|cad|aldh3d1|glud1a|suclg2|impdh2|hsdl2|fah|uap1|rdh1l|dus1l|pgam1|slc35c2|dlat|zgc:73340|uck2b|zgc:63722|hsd11b2|aldh7a1|zgc:56011|zgc:65956|si:dkeyp-20g2.4|rpe|taz|htf9c|mdh1b|flj13639|atp2a2b|acadvl|rpl4|cpn1|mmp2|sulf1|npl|bcat1|cbr1l|si:dkey-31f5.7|dlst|aldh2b|kmo|vat1|si:xx-35d8.1|…
Day 1 vs Days 2-5, TCDD only	3325	GO:0015986	14	14	691	7.2	12	0.00116	0.067	ATP synthesis coupled proton transport	mt-atp6|atp6ap1|atp5g|atp5l|atp5d|atp5c1|atp5h|zgc:73293|atp5j|zgc:55970|wdr18|atp5f1|atp5o|atp5a1
Day 1 vs Days 2-5, TCDD only	3325	GO:0016071	14	13	691	6.57	16	0.00203	0.087	mRNA metabolic process	smx5|snrpd1|snrpd3l|lsm7|zgc:56682|snrpb|lsm6|snrpd3|zgc:101136|zgc:103688|si:dkey-113g17.2|snrpfl|lsm11
Day 1 vs Days 2-5, TCDD only	3325	GO:0007067	22	20	691	8.7	8	0.00058	0.05	mitosis	ube2i2|ewsr1b|kntc2l|nusap1|pafah1b1a|pafah1b1b|zgc:56708|zgc:64116|zgc:66331|zgc:77115|clasp2|zw10|zgc:92321|zgc:92129|tipin|zgc:103632|cdca8l|zgc:110417|zte38|ube2i
Day 1 vs Days 2-5, TCDD only	3325	GO:0016469	31	27	691	9.11	7	0.00043	0.043	proton-transporting two-sector ATPase complex	evla|mt-atp6|atp6v1e1|atp6v0c|atp6ap1|atp5g|atp6v0d1|zgc:77708|atp6v0b|atp5l|atp5d|atp5c1|atp6v1c1|atp6v1b2|atp6v1al|atp5h|zgc:73293|atp5j|atp6v1d|zgc:55970|atp6v1f|wdr18|atp5f1|zgc:101757|zgc:109987|atp5o|atp5a1
Day 1 vs Days 2-5, TCDD only	3325	GO:0015992	18	16	691	6.3	19	0.00224	0.082	proton transport	atp6v0c|atp5g|atp6v0a1|zgc:77708|atp6v0b|atp2a2b|atp6v1b2|atp6v1al|zgc:73293|zgc:55891|nnt|zgc:55970|atp6v1f|atp2a1l|zgc:112214|atp5a1
Day 1 vs Days 2-5, TCDD only	3325	GO:0051287	22	18	691	4.21	29	0.01035	0.247	NAD binding	ctbp1|ugdh|gapdhs|gapdh|sirt2|parp1|zgc:65956|hibadhb|zgc:73198|zgc:77636|gpd1|grhpr|hibadha|ndufv1|gpd1l|zgc:103539|zgc:136493|me1
Day 1 vs Days 2-5, TCDD only	3325	GO:0006396	24	21	691	7.4	11	0.00109	0.068	RNA processing	adar|adarb1|exosc8|ssb|zgc:66107|htf9c|zgc:56476|sf3a1|prpf39|cstf3|xab2|zgc:55327|utp6|zgc:55695|sfrs8|trnt1|sart3|exosc9|zgc:110717|exosc5|zgc:158612
Day 1 vs Days 2-5, TCDD only	3325	GO:0016853	40	31	691	4.57	26	0.00825	0.219	isomerase activity	tpi1a|tpi1b|gpia|ppil4|ppial|ppia|pdip5|zgc:56653|fkbp11|hsd3b1|ptgesl|ppil2|zgc:56702|zgc:63850|fkbp1b|txndc5|itpk1|ppib|ppig|zgc:86715|zgc:92501|zgc:101826|ppif|zgc:103752|rpia|pus1|ppie|zgc:110008|gale|top1l|ptgisl
Day 1 vs Days 2-5, TCDD only	3325	GO:0003676	349	250	691	15.99	1	0	0.001	nucleic acid binding	hug|dvr1rbp|cugbp1|tnrc4|klf4|zfhx1|klf2a|klf2b|mkrn1|u2af1|sf3b4|snrpc|ddx19|ncbp2|npm1|kars|copeb|smarca5|ddx55|ddx54|mki67ip|pola1|yy1a|tia1|ewsr1b|hnrnpab|zbtb16|tia1l|prdm1a|ssb|zgc:77366|zfp36l1l|zgc:55876|sf1|zgc:85960|sp1|sp5l|rbm4.2|ercc3|snd1|zmat2|klf11a|sp8l|tardbp|rbm4.1|si:ch211-89p1.3|scnm1|ddx39a|syncrip|zff9|rnps1|cpsf6|mynn|ercc4|zgc:56208|zgc:66448|rbmx|cirbp|zgc:76924|zgc:5580…
Day 1 vs Days 2-5, TCDD only	3325	GO:0060041	26	22	691	6.32	17	0.0021	0.085	retina development in camera-type eye	nrf1|ccna2|atp6v1e1|atp6v0c|mcm3|atp6ap1|mpp5a|smarca5|atp6v1h|atp6v0d1|flj12716l|sf1|wrb|paics|fen1|chaf1b|tyms|polr3f|atp6v1f|rfc4|rfc5|rdh5
Day 1 vs Days 2-5, TCDD only	3325	GO:0004180	10	9	691	4.11	31	0.01375	0.306	carboxypeptidase activity	cpa5|cpb1|cpn1|cpvl|scpep1|zgc:85981|cpa4|ace2|cpa1
Day 1 vs Days 2-5, TCDD only	3325	GO:0006096	27	25	691	11.75	3	7e-05	0.017	glycolysis	gpia|gapdhs|gapdh|pgam1|zgc:63722|eno1|mdh1b|aldoc|eno3|pkm2a|pgam2|mdh1a|zgc:73056|gne|zgc:64133|aldoab|pgk1|eno2|zgc:92882|zgc:92230|pfkm|dhtkd1|aldocl|ldha|ldhb
Day 1 vs Days 2-5, TCDD only	3325	GO:0006744	15	14	691	7.19	13	0.0013	0.069	ubiquinone biosynthetic process	mt-nd4|mt-nd4l|mt-nd3|ndufs1|ndufa6|ndufb10|ndufb4|ndufa4l|coq3|ndufv1|ndufs6|ndufs3|ndufs4|ndufs5
Day 1 vs Days 2-5, TCDD only	3325	GO:0006457	68	52	691	6.67	15	0.00166	0.077	protein folding	calr|hspe1|cct6a|cct3|cct2|cct7|hspd1|zgc:56703|dnaja2l|zgc:77513|fkbp10|fkbp4|ppil4|aip|pfdn5|ppial|dnaja3a|ppia|cct5|calrl|fkbp11|fkbp5|hsp90a.2|hsp90b1|dnajc5|ppil2|zgc:56702|cct4|zgc:66282|fkbp1b|fkbp8|ppib|zgc:63524|ppig|dnajc17|zgc:86715|zgc:92648|fkbp14|fkbp9|dnajb1|zgc:101894|zgc:101826|ppif|zgc:103752|pfdn1|ppie|zgc:110008|zgc:136473|clgn|zgc:152779|hsp90a.1|tcp1
Day 1 vs Days 2-5, TCDD only	3325	GO:0016491	259	185	691	11.23	4	7e-05	0.013	oxidoreductase activity	cat|dct|nos1|hsd17b8|cyp11a1|dhfr|cp|adh5|ugdh|mt-nd4|mt-nd4l|mt-co1|mt-co2|mt-nd3|fads2|cyp1a|hgd|cyp2j28|gapdhs|plod3|aldh3d1|glud1a|gapdh|hsdl2|nqo1|rdh1l|alox12|slc35c2|adi1|cyp3c1|dohh|ndufs1|degs1|f5|zgc:66484|gclm|tdo2l|hsd11b2|aldh7a1|ldhd|fmo5|mdh1b|sod2|flj13639|dia1|acadvl|rpl4|cbr1l|prdx2|aldh2b|gpx1a|kmo|vat1|si:xx-35d8.1|ivd|dhrs1|rrm2b|inppl1|pdcd8|prdx3|hif1an|glud1b|hsd3b1|cbr1|r…
Day 1 vs Days 2-5, TCDD only	3325	GO:0005634	971	627	691	4.43	27	0.00912	0.233	nucleus	meis2.1|twist1a|pcna|dvr1rbp|pbx1a|ccnb1|mespa|mespb|cugbp1|tnrc4|pou4f1|hey2|runx3|myf5|adarb1|hoxc1a|hoxc13a|hoxa9a|hoxa9b|hoxa1a|nkx2.1a|pim1|atoh7|pax2b|pax6b|lbx2|supt5h|nrf1|vsx2|klf4|six4.1|six4.2|mapk14a|siah1|crx|meis3|six2.1|cry1a|nfya|ube2i2|atoh2b|neurod2|zfhx1|irx5a|znf703|gabpa|hsf2|xbp1|tfap2a|her9|cebpd|cebpg|meis2.2|meis4.1a|pknox1.2|phc2|dachc|ccna2|u2af1|csnk1a1|snrpc|hdac1|mak…
Day 1 vs Days 2-5, TCDD only	3325	GO:0046034	12	11	691	5.34	24	0.00463	0.133	ATP metabolic process	atp6v0c|atp5g|zgc:77708|atp6v0b|atp6v1b2|atp6v1al|zgc:73293|zgc:55970|atp6v1f|zgc:91930|atp5a1
Day 1 vs Days 2-5, TCDD only	3325	GO:0006281	30	26	691	8.54	9	0.00058	0.044	DNA repair	cry1a|cry1b|cry2a|cry3|cry4|gtf2h2|ercc4|gtf2h4|fen1|zgc:66475|rad1|rad51|ercc1|poll|nudt1|apex1|zgc:55521|zgc:56197|gtf2h3|rad17|polb|neil3|zgc:112973|esco2|zgc:136881|zgc:153885
Day 1 vs Days 2-5, TCDD only	3325	GO:0004129	15	15	691	7.82	10	0.00087	0.06	cytochrome-c oxidase activity	mt-co1|mt-co2|cox4i1|cox7a2l|cox6a1|cox7c|zgc:66195|zgc:73355|zgc:86599|zgc:92631|zgc:103594|cox5aa|cox7a2|zgc:153978|zgc:153177
Day 1 vs Days 2-5, TCDD only	3325	GO:0003899	18	16	691	6.3	20	0.00224	0.077	DNA-directed RNA polymerase activity	polr2gl|polr1a|polr2c|zgc:56407|polr1c|zgc:66298|polr3f|polr3c|zgc:92878|zgc:92790|polr3k|twistnb|zgc:103515|zgc:110825|polr2j|zgc:112305
TCDD vs DMSO Day 4 only	314	GO:0009953	28	5	691	5.86	10	0.00528	0.365	dorsal/ventral pattern formation	bmp7|bambi|dusp6|msxb|nog1
TCDD vs DMSO Day 4 only	314	GO:0008152	355	30	691	4.44	12	0.00767	0.442	metabolic process	alas1|gstp1|aldh3d1|zgc:77126|cbr1l|mmp14b|idh1|idh3a|acsl4|dao.3|zgc:76925|dhdhl|tdh|pgd|zgc:100900|zgc:101723|gpd1l|galk2|zgc:103654|zgc:101897|zgc:103590|dbt|mecr|gmds|zgc:109981|zgc:123333|zgc:136493|zgc:153082|zgc:136762|aldh16a1
TCDD vs DMSO Day 4 only	314	GO:0005743	34	6	691	7.17	5	0.00362	0.5	mitochondrial inner membrane	slc25a1|slc25a33|slc25a25|slc25a32b|zgc:110122|ucp2
TCDD vs DMSO Day 4 only	314	GO:0046982	10	4	691	18.06	1	0.00051	0.35	protein heterodimerization activity	arnt2|nfe2l2|rel|cbfb
TCDD vs DMSO Day 4 only	314	GO:0055114	166	16	691	4.02	14	0.00941	0.464	oxidation reduction	cyp1a|cyp3c1|degs1|cbr1l|idh1|mao|idh3a|zgc:76925|pgd|zgc:100900|zgc:101723|gpd1l|zgc:103654|mecr|zgc:110010|cyp3a65
TCDD vs DMSO Day 4 only	314	GO:0050662	17	4	691	7.59	4	0.00311	0.537	coenzyme binding	tdh|pgd|gpd1l|gmds
TCDD vs DMSO Day 4 only	314	GO:0005488	319	29	691	6.18	7	0.0047	0.464	binding	copg2|atp6v1h|cap1|zgc:56419|cbr1l|fkbp5|slc25a1|dao.3|zgc:76925|dhdhl|slc25a33|tdh|slc25a25|dnajc7|pgd|zgc:92066|zgc:100900|zgc:101723|gpd1l|zgc:103654|slc25a32b|zgc:110122|mecr|gmds|zgc:109934|si:dkey-255g15.1|zgc:136493|ucp2|jup
TCDD vs DMSO Day 4 only	314	GO:0004197	26	5	691	6.84	6	0.00376	0.433	cysteine-type endopeptidase activity	blmh|clstn1|zgc:55262|ctsz|capn2b
TCDD vs DMSO Day 4 only	314	GO:0008146	10	4	691	18.06	2	0.00051	0.175	sulfotransferase activity	sult1st1|sult2st1|sult1st2|sult1st3
TCDD vs DMSO Day 4 only	314	GO:0005739	101	14	691	11.05	3	0.00123	0.283	mitochondrion	mao|idh3a|mpv17|slc25a1|ndufa4|slc25a33|slc25a25|mrrf|zgc:100849|zgc:103594|slc25a32b|coq10b|mecr|ucp2
TCDD vs DMSO Day 4 only	314	GO:0006457	68	9	691	5.88	9	0.00514	0.394	protein folding	cct2|ppil4|ppial|cct5|fkbp5|fkbp1b|dnajc17|ppih|zgc:152779
TCDD vs DMSO Day 4 only	314	GO:0016491	259	23	691	4.23	13	0.00781	0.415	oxidoreductase activity	cyp1a|aldh3d1|cyp3c1|degs1|cbr1l|idh1|mao|idh3a|dao.3|zgc:76925|dhdhl|pgd|zgc:92314|zgc:92502|zgc:100900|zgc:101723|gpd1l|zgc:103654|mecr|gmds|zgc:110010|cyp3a65|aldh16a1
TCDD vs DMSO Day 4 only	314	GO:0016616	22	4	691	4.55	11	0.00767	0.482	oxidoreductase activity, acting on the CH-OH group of donors, NAD or NADP as acceptor	idh1|idh3a|gpd1l|zgc:136493
TCDD vs DMSO Day 4 only	314	GO:0003755	19	4	691	6.15	8	0.00499	0.431	peptidyl-prolyl cis-trans isomerase activity	ppil4|ppial|fkbp1b|ppih
Day 5 vs Days 1-4, DMSO only	2894	GO:0003702	16	14	691	8	10	0.00072	0.05	RNA polymerase II transcription factor activity	gtf2h2|gtf2a1|gtf2h4|gtf2e2|tcea1|tbp|zgc:77732|tcea2|tbpl1|gtf2f2|zgc:92784|supt3h|zgc:110584|si:dkey-72l14.8
Day 5 vs Days 1-4, DMSO only	2894	GO:0003995	11	10	691	6.9	14	0.00181	0.089	acyl-CoA dehydrogenase activity	acadvl|ivd|gcdh|acadm|zgc:85777|acadl|acad8|acads|gcdhl|acox1
Day 5 vs Days 1-4, DMSO only	2894	GO:0006520	10	9	691	6.04	18	0.00304	0.117	amino acid metabolic process	cad|glud1a|cth|got2b|glud1b|got2a|zgc:55605|zgc:91912|thnsl2
Day 5 vs Days 1-4, DMSO only	2894	GO:0055114	166	105	691	6.45	16	0.00203	0.087	oxidation reduction	cat|hsd17b8|dhfr|adh5|aldh1a2|mt-nd4|mt-nd4l|mt-co1|mt-co2|mt-nd3|fads2|cyp1a|hgd|cyp2j28|gapdhs|glud1a|gapdh|wu:fb58e08|hsdl2|rdh1l|alox12|adi1|cyp3c1|zgc:77071|ndufs1|degs1|tdo2l|mdh1b|sod2|dia1|cbr1l|gpx1a|vat1|hif1an|glud1b|cbr1|rdh10|rdh1|idh1|zgc:63546|idh2|dldh|aldh9a1b|mdh1a|cyp17a1|mao|hsd11b3|idh3a|zgc:56585|aldh4a1|zgc:63602|zgc:63667|aldh2a|zgc:65997|ndor1|zgc:77906|zgc:77938|zgc:7692…
Day 5 vs Days 1-4, DMSO only	2894	GO:0005783	51	37	691	7.62	11	0.00116	0.073	endoplasmic reticulum	calr|cad|plod3|rtn1a|fkbp10|calrl2|rpn1|ssr4|napa|pdia4|alg8|pdip5|tollip|calrl|bcap31|rtn4a|rtn1b|rtn3|hspa5|hsp90b1|txndc4|txndc5|zgc:77086|zgc:63524|kdelc1|zgc:56280|rcn3|zgc:92871|fkbp14|fkbp9|sdf2l1|zgc:112951|alg3|zgc:112293|cnpy1|pcmt|hsp47
Day 5 vs Days 1-4, DMSO only	2894	GO:0004298	17	13	691	3.87	42	0.01657	0.273	threonine endopeptidase activity	psma6a|psma4|zgc:77139|psmb3|psmb1|psma5|psmb2|zgc:92726|zgc:110330|psma2|zgc:114044|si:rp71-45k5.4|psmb6
Day 5 vs Days 1-4, DMSO only	2894	GO:0046961	26	19	691	4.19	38	0.0136	0.247	hydrogen ion transporting ATPase activity, rotational mechanism	atp6v1e1|atp5g|atp6v1h|atp6v0d1|zgc:77708|atp5d|atp5c1|atp6v1c1|atp6v1b2|atp6v1al|atp5h|atp5j|atp6v1d|zgc:55970|atp6v1f|atp5f1|zgc:109987|atp5o|atp5a1
Day 5 vs Days 1-4, DMSO only	2894	GO:0030239	10	9	691	6.04	19	0.00304	0.111	myofibril assembly	ache|cxcr4a|unc45b|chrnd|cxcl12a|smyd1b|smo|mef2a|hsp90a.1
Day 5 vs Days 1-4, DMSO only	2894	GO:0016702	13	11	691	5.55	26	0.0042	0.112	oxidoreductase activity, acting on single donors with incorporation of molecular oxygen, incorporation of two atoms of oxygen	bcmo1|bcdo2l|hgd|plod3|alox12|adi1|tdo2l|hif1an|adob|zgc:56326|adoa
Day 5 vs Days 1-4, DMSO only	2894	GO:0046686	12	10	691	4.75	35	0.00818	0.161	response to cadmium ion	bax|pc|mt-co1|mt2|sod2|jun|gadd45b|rad51|mt|hsp70
Day 5 vs Days 1-4, DMSO only	2894	GO:0016616	22	17	691	5.28	29	0.00485	0.116	oxidoreductase activity, acting on the CH-OH group of donors, NAD or NADP as acceptor	ctbp1|ugdh|zgc:65956|mdh1b|idh1|idh2|mdh1a|idh3a|zgc:64133|gpd1|zgc:86647|zgc:92882|grhpr|gpd1l|zgc:136493|me1|ldha
Day 5 vs Days 1-4, DMSO only	2894	GO:0051597	10	9	691	6.04	20	0.00304	0.105	response to methylmercury	bax|mt-co1|mt2|sod2|jun|gadd45b|rad51|sod1|tp53
Day 5 vs Days 1-4, DMSO only	2894	GO:0017111	53	37	691	5.8	25	0.00347	0.096	nucleoside-triphosphatase activity	mcm3|rfc3|ruvbl2|ruvbl1|psmc6|dync1li1|zgc:56161|psmc4|vcp|psmc5|psmc3|orc1l|abcf2|psmc1a|mcm4|nsf|abcc4|psmc2|trip13|abcc2|rad51|zgc:85976|abcd3a|nvl|bcs1l|psmc1b|rad17|rfc5|zgc:101596|zgc:101696|lonp2|zgc:110810|nubp1|abcf1|abcg2c|zgc:113153|zgc:136908
Day 5 vs Days 1-4, DMSO only	2894	GO:0015986	14	12	691	6.36	17	0.00217	0.088	ATP synthesis coupled proton transport	mt-atp6|atp5g|atp5l|atp5d|atp5c1|atp5h|atp5j|zgc:55970|wdr18|atp5f1|atp5o|atp5a1
Day 5 vs Days 1-4, DMSO only	2894	GO:0016071	14	14	691	10.35	7	7e-05	0.007	mRNA metabolic process	smx5|snrpd1|snrpd3l|lsm7|zgc:56682|lsm4|snrpb|lsm6|snrpd3|zgc:101136|zgc:103688|si:dkey-113g17.2|snrpfl|lsm11
Day 5 vs Days 1-4, DMSO only	2894	GO:0005829	38	33	691	17.54	2	0	0.001	cytosol	psma6a|psmc6|psmc4|psmd7|psmd12|psmc3|psmc1a|psmd11b|psmd13|psmd6|psmc2|shmt1|psma4|zgc:77139|psmb3|psmd1|adrm1b|psmb1|psmc1b|psma5|psmb2|zgc:92726|neu3.2|psmd10|zgc:110330|psmd4l|psma2|zgc:114044|si:rp71-45k5.4|psmb6|psme2|psme1|psme3
Day 5 vs Days 1-4, DMSO only	2894	GO:0000775	8	8	691	5.19	30	0.00507	0.117	chromosome, centromeric region	kntc2l|zgc:56708|zgc:64116|zw10|pane1|zgc:101125|dj383j4.3l|cdca8l
Day 5 vs Days 1-4, DMSO only	2894	GO:0016469	31	22	691	3.95	40	0.01563	0.27	proton-transporting two-sector ATPase complex	evla|mt-atp6|atp6v1e1|atp5g|atp6v0d1|zgc:77708|atp5l|atp5d|atp5c1|atp6v1c1|atp6v1b2|atp6v1al|atp5h|atp5j|atp6v1d|zgc:55970|atp6v1f|wdr18|atp5f1|zgc:109987|atp5o|atp5a1
Day 5 vs Days 1-4, DMSO only	2894	GO:0051082	43	30	691	4.7	36	0.00839	0.161	unfolded protein binding	calr|cct3|cct2|cct7|cryaa|hspd1|dnajb12|dnaja2l|zgc:77513|calrl2|zgc:55492|pfdn5|dnaja3a|cct5|calrl|hsp90a.2|hsp90b1|dnajc5|dnajb11|dnaja3b|cct4|zgc:66282|zgc:63524|dnajc17|zgc:92648|zgc:101894|pfdn1|zgc:136473|hsp90a.1|tcp1
Day 5 vs Days 1-4, DMSO only	2894	GO:0007018	27	20	691	4.8	34	0.00731	0.149	microtubule-based movement	kifc1|kif11|si:ch211-160j6.2|zgc:65894|tubb2c|tuba8l|tuba1|tubb5|zgc:66125|tuba8l2|zgc:55461|tuba8l4|zgc:55995|tuba8l3|zgc:112061|zgc:112335|zgc:123194|zgc:123292|zgc:153264|kif23
Day 5 vs Days 1-4, DMSO only	2894	GO:0007049	17	13	691	3.87	43	0.01657	0.266	cell cycle	sept5a|sept2|sept7a|zgc:64116|zgc:86839|rad17|tipin|zgc:101599|si:dkey-94n12.2|ccnh|sept10|sept3|sept7b
Day 5 vs Days 1-4, DMSO only	2894	GO:0007601	13	11	691	5.55	27	0.0042	0.107	visual perception	rds2|vsx2|cryaa|opn4l|pde6g|zgc:77759|opn1lw2|zgc:92605|nr2f1|nr2f5|opn1sw1
Day 5 vs Days 1-4, DMSO only	2894	GO:0016772	10	9	691	6.04	21	0.00304	0.1	transferase activity, transferring phosphorus-containing groups	papss2|ckb|bckdk|ckmt2|ckmb|zgc:113138|zgc:154095|zgc:153748|ckma
Day 5 vs Days 1-4, DMSO only	2894	GO:0008021	9	8	691	5.19	31	0.00673	0.15	synaptic vesicle	syt4|sypl|syt11|zgc:92682|syt1|sypb|syn2a|zgc:91875
Day 5 vs Days 1-4, DMSO only	2894	GO:0005385	9	8	691	5.19	32	0.00673	0.145	zinc ion transmembrane transporter activity	slc39a6|slc30a7|slc39a1|slc39a13|slc30a1|slc30a5|slc30a9|slc39a7
Day 5 vs Days 1-4, DMSO only	2894	GO:0016627	15	13	691	7.18	12	0.00145	0.083	oxidoreductase activity, acting on the CH-CH group of donors	acadvl|ivd|gcdh|acadm|zgc:85777|acadl|acad8|sdha|acads|zgc:103479|gcdhl|acox1|zgc:112208
Day 5 vs Days 1-4, DMSO only	2894	GO:0016853	40	32	691	11.64	5	7e-05	0.01	isomerase activity	tpi1a|tpi1b|gpia|pdia4|ppil4|zgc:73373|ppia|pdip5|zgc:56653|fkbp11|ppil2|zgc:56702|zgc:63850|fkbp1b|txndc5|itpk1|ppib|zgc:77086|ppig|zgc:86715|zgc:92501|zgc:101826|ppif|zgc:103752|si:dkey-98n4.1|rpia|ppie|zgc:110008|ppil1|zgc:123307|gale|top1l
Day 5 vs Days 1-4, DMSO only	2894	GO:0003676	349	209	691	5.92	24	0.0034	0.098	nucleic acid binding	hug|dvr1rbp|cugbp1|tnrc4|ybx1|zfhx1|klf2a|klf2b|mkrn1|sall1a|u2af1|sf3b4|snrpc|ddx19|ncbp2|npm1|smarca5|pola1|yy1a|tia1|ewsr1b|hnrnpab|zbtb16|tia1l|prdm1a|ssb|zgc:77366|zfp36l1l|zgc:55876|sf1|zgc:85960|sp1|rbm4.2|ercc3|zmat2|sp8l|aars|tardbp|rbm4.1|zgc:162551|ddx39a|syncrip|rnps1|cpsf6|mynn|ercc4|zgc:56208|zgc:66448|rbmx|cirbp|zgc:76924|zgc:55809|rbm38|smarca2|smndc1|hnrnpa0|ddx23|zc3h15|ppil4|xr…
Day 5 vs Days 1-4, DMSO only	2894	GO:0005839	17	13	691	3.87	44	0.01657	0.26	proteasome core complex	psma6a|psma4|zgc:77139|psmb3|psmb1|psma5|psmb2|zgc:92726|zgc:110330|psma2|zgc:114044|si:rp71-45k5.4|psmb6
Day 5 vs Days 1-4, DMSO only	2894	GO:0006096	27	21	691	6.68	15	0.00195	0.09	glycolysis	gpia|gapdhs|gapdh|pgam1|zgc:63722|eno1|mdh1b|aldoc|eno3|pkm2a|mdh1a|zgc:73056|zgc:64133|pgk1|eno2|zgc:92882|zgc:92230|pfkm|dhtkd1|aldocl|ldha
Day 5 vs Days 1-4, DMSO only	2894	GO:0006744	15	13	691	7.18	13	0.00145	0.077	ubiquinone biosynthetic process	mt-nd4|mt-nd4l|mt-nd3|ndufs1|ndufa6|ndufb10|ndufb4|ndufa4l|coq3|ndufs6|ndufs3|ndufs4|zgc:158731
Day 5 vs Days 1-4, DMSO only	2894	GO:0006457	68	53	691	16.69	3	0	0	protein folding	calr|hspe1|cct3|cct2|cct7|hspd1|dnajb12|dnaja2l|zgc:77513|fkbp10|calrl2|zgc:55492|ppil4|aip|pfdn5|zgc:73373|dnaja3a|ppia|cct5|calrl|fkbp11|fkbp5|hsp90a.2|hsp90b1|dnajc5|dnajb11|dnaja3b|ppil2|zgc:56702|cct4|zgc:66282|fkbp1b|fkbp8|ppib|zgc:63524|ppig|dnajc17|zgc:86715|zgc:92648|fkbp14|fkbp9|zgc:101894|zgc:101826|ppif|zgc:103752|pfdn1|ppie|zgc:110008|ppil1|zgc:123307|zgc:136473|hsp90a.1|tcp1
Day 5 vs Days 1-4, DMSO only	2894	GO:0016491	259	168	691	13.91	4	0	0	oxidoreductase activity	cat|nos1|hsd17b8|dhfr|adh5|aldh1a2|ugdh|mt-nd4|mt-nd4l|mt-co1|mt-co2|mt-nd3|fads2|cyp1a|hgd|cyp2j28|gapdhs|plod3|aldh3d1|glud1a|gapdh|wu:fb58e08|hsdl2|nqo1|rdh1l|alox12|slc35c2|adi1|cyp3c1|zgc:77071|ndufs1|degs1|zgc:66484|gclm|tdo2l|aldh7a1|ldhd|mdh1b|sod2|flj13639|dia1|acadvl|rpl4|cbr1l|prdx2|gpx1a|kmo|vat1|ivd|dhrs1|rrm2b|prdx3|hif1an|glud1b|cbr1|rdh10|rdh1|idh1|zgc:77439|nudt4|zgc:63546|idh2|s…
Day 5 vs Days 1-4, DMSO only	2894	GO:0003755	19	17	691	10.51	6	7e-05	0.008	peptidyl-prolyl cis-trans isomerase activity	ppil4|zgc:73373|ppia|fkbp11|ppil2|zgc:56702|fkbp1b|ppib|ppig|zgc:86715|zgc:101826|ppif|zgc:103752|ppie|zgc:110008|ppil1|zgc:123307
Day 5 vs Days 1-4, DMSO only	2894	GO:0004252	31	22	691	3.95	41	0.01563	0.263	serine-type endopeptidase activity	try|f7i|ctrb1|st14a|f9|zgc:85976|rhbdl2|zgc:55888|zgc:92745|zgc:92041|ctrl|zgc:92590|lonp2|zgc:101791|zgc:101788|zgc:112160|zgc:109940|zgc:112302|zgc:123295|zgc:136461|ela3l|zgc:153968
Day 5 vs Days 1-4, DMSO only	2894	GO:0006820	8	7	691	4.34	37	0.0131	0.245	anion transport	slc4a1|vdac2|tomm40l|zgc:77898|zgc:56235|asna1|slc4a2a
Day 5 vs Days 1-4, DMSO only	2894	GO:0030163	10	9	691	6.04	22	0.00304	0.095	protein catabolic process	psmc6|psmc4|psmc5|psmc3|psmc1a|psmc2|psmc1b|zgc:100832|fbxo44
Day 5 vs Days 1-4, DMSO only	2894	GO:0005198	70	50	691	9.22	9	0.00043	0.033	structural molecule activity	col11a2|copg2|krt4|cldnh|copb2|vim|lmnb1|lmnl3|thbs3a|thbs4b|copa|slc35c2|cltca|zgc:65894|tubb2c|tuba8l|col14a1|copb1|krt18|col18a1|tuba1|tubb5|zgc:77517|tuba8l2|zgc:85723|mospd1|zgc:55461|krt15|wasl|tuba8l4|zgc:92192|zgc:92247|zgc:92533|tuba8l3|zgc:103652|zgc:109868|si:dkeyp-113d7.4|zgc:112359|zgc:112335|zgc:123194|zgc:123292|nefl|si:dkeyp-113d7.7|zgc:153264|cyt1l|zgc:158375|lmnb2|gfap|cyt1|cki
Day 5 vs Days 1-4, DMSO only	2894	GO:0006281	30	22	691	4.93	33	0.00702	0.147	DNA repair	cry1b|cry3|cry4|cry5|gtf2h2|ercc4|gtf2h4|fen1|rad1|rad51|ercc1|poll|nudt1|apex1|zgc:55521|zgc:56197|gtf2h3|rad17|polb|neil3|esco2|zgc:136881
Day 5 vs Days 1-4, DMSO only	2894	GO:0004129	15	14	691	10.34	8	0.00022	0.019	cytochrome-c oxidase activity	mt-co1|mt-co2|cox4i1|cox7a2l|cox6a1|cox7c|zgc:66195|zgc:73355|zgc:86599|zgc:92631|zgc:103594|cox5aa|cox7a2|zgc:153177
Day 5 vs Days 1-4, DMSO only	2894	GO:0043234	54	45	691	19.81	1	0	0.001	protein complex	psma6a|psmc6|psmc4|psmd7|psmd12|psmc3|zgc:65894|tubb2c|psmc1a|tuba8l|psmd11b|tuba1|tubb5|psmd13|psmd6|psmc2|tuba8l2|psma4|zgc:77139|psmb3|zgc:55461|psmd1|tubgl|tuba8l4|adrm1b|psmb1|psmc1b|psma5|psmb2|zgc:92726|tuba8l3|psmd10|zgc:110330|psmd4l|zgc:112335|psma2|zgc:114044|zgc:123194|zgc:123292|si:rp71-45k5.4|zgc:153264|psmb6|psme2|psme1|psme3
Day 5 vs Days 1-4, DMSO only	2894	GO:0005544	10	9	691	6.04	23	0.00304	0.091	calcium-dependent phospholipid binding	anxa13|anxa2a|anxa1a|anxa5|anxa11a|anxa3a|anxa3b|zgc:112421|zgc:113858
Day 5 vs Days 1-4, DMSO only	2894	GO:0007017	23	17	691	4.06	39	0.01404	0.249	microtubule-based process	zgc:65894|tubb2c|tuba8l|tuba1|dnl2|tubb5|tuba8l2|zgc:55461|tubgl|tuba8l4|tuba8l3|si:dkey-4c23.7|dnl2l|zgc:112335|zgc:123194|zgc:123292|zgc:153264
Day 5 vs Days 1-4, DMSO only	2894	GO:0000166	657	380	691	5.37	28	0.0042	0.104	nucleotide binding	kifc1|hug|ndpkz3|ndpkz4|dvr1rbp|acta1|bactin1|bactin2|cugbp1|tnrc4|bmpr1a|apaf1|fgfr3|pim1|atp1a1a.4|atp1a1b|mapk14a|cdc2|vars|arf1|prkci|gnat2|rab2a|ptk2.1|u2af1|csnk1a1|sf3b4|adssl|ncbp2|mcm3|stka|cct3|cct2|cct7|kif11|ptk2bb|rfc3|pak2a|plk1|hspd1|mcm5|ruvbl2|ruvbl1|pola1|rock2a|ttk|acta2|rab5a|tia1|ewsr1b|hnrnpab|tia1l|gnaia|ssb|zgc:77366|zgc:55876|zgc:85960|stk3|sgk1|dlat|rbm4.2|psmc6|ercc3|cd…
Day 3 vs Days 1-2 and 4-5	2101	GO:0015078	13	9	691	5.15	41	0.01035	0.174	hydrogen ion transmembrane transporter activity	evla|atp6v0c|atp5g|zgc:77708|atp6v1b2|atp6v1al|zgc:73293|zgc:55970|atp5a1
Day 3 vs Days 1-2 and 4-5	2101	GO:0006817	18	12	691	5.92	31	0.00507	0.113	phosphate transport	col11a2|slc34a2a|slc35c2|ankh|slc20a1b|col1a3|col1a2|col1a1|col9a2|col14a1|col5a2l|cthrc1a
Day 3 vs Days 1-2 and 4-5	2101	GO:0019787	34	19	691	4.1	53	0.01715	0.224	small conjugating protein ligase activity	ube2i2|ube2d1|zgc:56340|ube2g2|ube2d2|tsg101|ube2a|aktip|ube2nl|zgc:66323|zgc:77005|ube2n|ube2g1|zgc:55452|zgc:55886|zgc:92419|zgc:91847|zgc:92467|zgc:101801
Day 3 vs Days 1-2 and 4-5	2101	GO:0008234	21	14	691	6.89	28	0.00289	0.071	cysteine-type peptidase activity	ctsk|casp3a|caspb|ctsl1a|ctsh|ctsc|casp2|ctssa|ctsba|zgc:55862|ctsll|ctskl|ctssb.1|ctsl1b
Day 3 vs Days 1-2 and 4-5	2101	GO:0004221	12	8	691	3.97	71	0.03119	0.304	ubiquitin thiolesterase activity	usp42|usp1|uchl5|usp33|usp5|usp25|zgc:55661|zgc:109963
Day 3 vs Days 1-2 and 4-5	2101	GO:0004017	4	4	691	3.97	57	0.02135	0.259	adenylate kinase activity	ak2|ak3|ak3l1|zgc:91930
Day 3 vs Days 1-2 and 4-5	2101	GO:0055114	166	79	691	5.36	40	0.00977	0.169	oxidation reduction	cat|hsd17b8|dhfr|cp|mt-nd4|mt-nd4l|mt-co1|mt-co2|mt-nd3|fads2|hgd|cyp2j28|gapdhs|wu:fb58e08|rdh1l|alox12|adi1|cyp3c1|dohh|ndufs1|degs1|hsd17b12a|tdo2l|mdh1b|sod2|dia1|cbr1l|gpx4a|vat1|pdcd8|rdh10|idh1|idh2|dldh|mdh1a|idh3a|zgc:56585|aldh4a1|zgc:63602|zgc:63667|zgc:65987|zgc:65997|ndor1|zgc:76925|zgc:64133|gpd1|decr2|cyp2j25|kdsr|zgc:56326|zgc:86647|zgc:92882|rdh12|zgc:100900|zgc:103722|cyp2j26|gp…
Day 3 vs Days 1-2 and 4-5	2101	GO:0005882	14	10	691	6.39	30	0.00384	0.088	intermediate filament	vim|krt8|krt18|zgc:92533|zgc:112359|nefl|zgc:154009|desm|prph|gfap
Day 3 vs Days 1-2 and 4-5	2101	GO:0005783	51	27	691	4.21	50	0.0152	0.21	endoplasmic reticulum	calr|cad|plod3|rtn1a|fkbp10|calrl2|rpn1|napa|pdia4|pdip5|tollip|rtn1b|hspa5|hsp90b1|txndc4|txndc5|zgc:77086|zgc:63524|kdelc1|rcn3|fkbp14|sdf2l1|zgc:112951|zgc:112293|cnpy1|rtn2a|clgn
Day 3 vs Days 1-2 and 4-5	2101	GO:0001666	15	10	691	4.94	43	0.01093	0.176	response to hypoxia	ngb|igfbp1|cox4i1|ppial|mmp14a|mb|pgk1|lipf|ba1|ldha
Day 3 vs Days 1-2 and 4-5	2101	GO:0004298	17	12	691	7.33	24	0.00181	0.052	threonine endopeptidase activity	psma6a|psma4|psmb3|psmb1|psma5|psmb2|zgc:92726|zgc:110330|psma2|zgc:114044|si:rp71-45k5.4|psmb6
Day 3 vs Days 1-2 and 4-5	2101	GO:0044262	7	6	691	7.03	27	0.00275	0.07	cellular carbohydrate metabolic process	cs|mdh1b|mdh1a|zgc:64133|zgc:92882|ldha
Day 3 vs Days 1-2 and 4-5	2101	GO:0045494	5	4	691	3.97	66	0.03025	0.317	photoreceptor cell maintenance	ift88|pafah1b1b|pob|ift57
Day 3 vs Days 1-2 and 4-5	2101	GO:0004553	12	8	691	3.97	72	0.03119	0.299	hydrolase activity, hydrolyzing O-glycosyl compounds	zgc:66396|mybbp1a|zgc:56053|zgc:55941|zgc:55406|nup205|lctla|zgc:123333
Day 3 vs Days 1-2 and 4-5	2101	GO:0046961	26	21	691	19.6	2	0	0.001	hydrogen ion transporting ATPase activity, rotational mechanism	atp6v1e1|atp6v0c|atp5g|atp6v1h|atp6v0d1|zgc:77708|atp5d|atp5c1|atp6v1c1|atp6v1b2|atp6v1al|zgc:73293|atp5j|atp6v1d|zgc:55970|atp6v1f|atp5f1|zgc:101757|zgc:109987|atp5o|atp5a1
Day 3 vs Days 1-2 and 4-5	2101	GO:0006260	16	13	691	12.48	9	0	0	DNA replication	pola1|orc6l|pola2|pold2|rpa1|poll|si:rp71-1p14.5|rfc4|polb|rfc5|zgc:110810|pold1|rrm1
Day 3 vs Days 1-2 and 4-5	2101	GO:0004104	4	4	691	3.97	58	0.02135	0.254	cholinesterase activity	ache|cel.1|cell|cel.2
Day 3 vs Days 1-2 and 4-5	2101	GO:0030239	10	8	691	7.48	23	0.00174	0.052	myofibril assembly	ache|unc45b|chrnd|cxcl12a|smyd1b|prox1|smo|hsp90a.1
Day 3 vs Days 1-2 and 4-5	2101	GO:0019843	6	5	691	5.49	36	0.00904	0.174	rRNA binding	rps9|zgc:56457|zgc:56526|rpl8|rps4x
Day 3 vs Days 1-2 and 4-5	2101	GO:0005581	5	5	691	5.49	33	0.0063	0.132	collagen	col11a2|col1a3|col1a2|col1a1|col5a2l
Day 3 vs Days 1-2 and 4-5	2101	GO:0046933	19	15	691	13.17	8	0	0	hydrogen ion transporting ATP synthase activity, rotational mechanism	atp6v0c|atp5g|zgc:77708|atp5d|atp5c1|atp6v1c1|atp6v1b2|atp6v1al|zgc:73293|atp5j|zgc:55970|atp6v1f|atp5f1|atp5o|atp5a1
Day 3 vs Days 1-2 and 4-5	2101	GO:0006333	13	9	691	5.15	42	0.01035	0.17	chromatin assembly or disassembly	cbx2|myst1|asf1b|zgc:76977|cbx1b|zgc:92510|si:ch211-51m24.3|zgc:110752|zgc:110152
Day 3 vs Days 1-2 and 4-5	2101	GO:0006511	38	25	691	11.67	10	7e-05	0.005	ubiquitin-dependent protein catabolic process	psma6a|usp42|usp1|skp1|psma4|uchl5|usp33|usp5|psmb3|usp25|cul1b|zgc:55661|psmb1|psma5|zgc:92635|ufd1l|psmb2|zgc:92726|zgc:101879|zgc:110330|zgc:109963|psma2|zgc:114044|si:rp71-45k5.4|psmb6
Day 3 vs Days 1-2 and 4-5	2101	GO:0016616	22	15	691	8.05	22	0.00101	0.032	oxidoreductase activity, acting on the CH-OH group of donors, NAD or NADP as acceptor	ctbp2|ugdh|mdh1b|idh1|idh2|mdh1a|idh3a|zgc:64133|gpd1|zgc:86647|zgc:92882|grhpr|gpd1l|me1|ldha
Day 3 vs Days 1-2 and 4-5	2101	GO:0006108	5	4	691	3.97	67	0.03025	0.312	malate metabolic process	mdh1b|mdh1a|zgc:64133|me1
Day 3 vs Days 1-2 and 4-5	2101	GO:0005737	415	189	691	8.23	21	0.0008	0.026	cytoplasm	urod|col11a2|copg2|acta1|bactin1|bactin2|cugbp1|tnrc4|apaf1|pim1|ywhag1|pknox1.1|cct2|rpl36a|unc45b|cbs|kars|dpp3|slc26a5|zgc:76988|slc35c2|stk3|dlat|psmc6|xpo4|snd1|snupn|zgc:76912|cops4|col1a3|ipo7|actr8|psmc4|actc1|phf17|smndc1|ivns1abpb|adsl|psmc5|psmc3|zgc:65894|mylip|zgc:77531|zgc:77868|col1a2|apg3l|tubb2c|psmc1a|vps29|rars|col1a1|pspc1|cct5|col9a2|col14a1|hspb1|cars|sepw1|rybpa|yars|col5a2…
Day 3 vs Days 1-2 and 4-5	2101	GO:0017111	53	29	691	5.57	32	0.00579	0.125	nucleoside-triphosphatase activity	mcm3|rfc3|ruvbl1|psmc6|dync1li1|psmc4|vcp|psmc5|psmc3|orc1l|psmc1a|mcm4|nsf|psmc2|abcc2|rad51|spast|nvl|psmc1b|rad17|zgc:92420|rfc4|rfc5|mdn1|mcm9|zgc:101696|zgc:110810|zgc:113153|zgc:136908
Day 3 vs Days 1-2 and 4-5	2101	GO:0015986	14	11	691	9.6	17	0.00022	0.009	ATP synthesis coupled proton transport	mt-atp6|atp5g|atp5l|atp5d|atp5c1|zgc:73293|atp5j|zgc:55970|atp5f1|atp5o|atp5a1
Day 3 vs Days 1-2 and 4-5	2101	GO:0005829	38	30	691	26.09	1	0	0.001	cytosol	psma6a|psmc6|psmc4|psmd7|psmd12|psmc3|psmc1a|psmd11b|fyna|psmd13|psmd6|psmc2|shmt1|psma4|psmb3|psmd1|adrm1b|psmb1|psmc1b|psma5|psmb2|zgc:92726|psmd10|zgc:110330|psmd4l|psma2|zgc:114044|si:rp71-45k5.4|psmb6|psme1
Day 3 vs Days 1-2 and 4-5	2101	GO:0016469	31	23	691	16.51	3	0	0	proton-transporting two-sector ATPase complex	evla|mt-atp6|atp6v1e1|atp6v0c|atp5g|atp6v0d1|zgc:77708|atp5l|atp5d|atp5c1|atp6v1c1|atp6v1b2|atp6v1al|zgc:73293|atp5j|atp6v1d|zgc:55970|atp6v1f|atp5f1|zgc:101757|zgc:109987|atp5o|atp5a1
Day 3 vs Days 1-2 and 4-5	2101	GO:0045263	4	4	691	3.97	59	0.02135	0.25	proton-transporting ATP synthase complex, coupling factor F(o)	mt-atp6|atp5g|zgc:73293|zgc:55970
Day 3 vs Days 1-2 and 4-5	2101	GO:0004866	118	67	691	16.14	4	0	0	endopeptidase inhibitor activity	apaf1|ctsk|try|ctsd|casp3a|psma6a|caspb|ctsl1a|ctrb1|psmc6|ctsh|si:ch211-200o3.4|usp42|st14a|usp1|mmp2|adam8a|ctsc|casp2|mmp14a|mmp14b|ctssa|cops5|zgc:77409|psma4|usp33|usp5|ctsba|psmb3|usp25|zgc:55661|zgc:55862|zgc:55888|zgc:55944|he2|psmb1|psma5|rnpep|psmb2|zgc:92745|zgc:92726|zgc:92041|mep1a.1|si:busm1-sl7.7|ctsll|zgc:92590|ace2|zgc:101791|ctskl|spcs2|c6ast3|zgc:112160|zgc:110330|zgc:109940|ps…
Day 3 vs Days 1-2 and 4-5	2101	GO:0003824	370	174	691	10.92	12	7e-05	0.004	catalytic activity	atp1a1a.4|atp1a1b|atp1a2a|atp1a3a|alas1|hsd17b8|ctbp2|ugdh|ckb|tpi1a|tpi1b|uxs1|mthfd1|gapdhs|cbs|cad|suclg2|ephx1l|rdh1l|uqcrc2|pgam1|sephs1|zgc:63722|hsd17b12a|psat1|zgc:56011|adsl|si:dkeyp-20g2.4|rpe|glula|ppme1|fuca1|mdh1b|cth|got2b|ctps|flj13639|glulb|mmp2|zgc:66396|bcat1|cbr1l|sps2|vat1|mmp14a|mmp14b|tkt|rdh10|pfkfb4|fen1|pkm2a|pgam2|zgc:55813|mdh1a|zgc:56585|enpp2|zgc:63647|zgc:63779|lipc|…
Day 3 vs Days 1-2 and 4-5	2101	GO:0016868	8	6	691	4.63	46	0.01411	0.212	intramolecular transferase activity, phosphotransferases	pgam1|zgc:63722|pgam2|pgm2|zgc:92230|im:7140576
Day 3 vs Days 1-2 and 4-5	2101	GO:0006825	8	6	691	4.63	47	0.01411	0.207	copper ion transport	cp|mt-co1|mt-co2|slc31a1|cox17|sod1
Day 3 vs Days 1-2 and 4-5	2101	GO:0003887	9	8	691	10.13	14	7e-05	0.004	DNA-directed DNA polymerase activity	pola1|pola2|mybbp1a|pold2|poll|si:rp71-1p14.5|polb|pold1
Day 3 vs Days 1-2 and 4-5	2101	GO:0019205	6	5	691	5.49	37	0.00904	0.169	nucleobase, nucleoside, nucleotide kinase activity	ak2|cmpk|ak3|ak3l1|zgc:91930
Day 3 vs Days 1-2 and 4-5	2101	GO:0005525	192	88	691	3.95	73	0.03119	0.295	GTP binding	rab2a|adssl|zgc:76988|gnaia|arl4d|arl11|arf1l|rhot1a|gtpbp4|gnl3|zgc:65894|sept5a|zgc:77665|tubb2c|cdc42|rab20|tuba8l|ehd2|rap1b|rab1a|tuba1|rab14|gtpbpl|tubb5|rab5c|rab5al|arf2|rem1|rhoab|rab14l|gnai1|rala|mfn1|dnm1l|arl3l1|zgc:73153|gnao1|arl4a|zgc:77867|gnl2|zgc:77633|zgc:64012|rhoac|zgc:63637|rap2b|zgc:55760|rasl11b|adssl1|zgc:86773|rac2|rnd1|zgc:92823|rac3|rab3c|arl5a|zgc:92772|zgc:92085|gnl…
Day 3 vs Days 1-2 and 4-5	2101	GO:0016772	10	7	691	4.2	51	0.01693	0.229	transferase activity, transferring phosphorus-containing groups	papss2|ckb|bckdk|ckmt2|ckmb|zgc:154095|ckma
Day 3 vs Days 1-2 and 4-5	2101	GO:0005975	61	34	691	7.3	26	0.00188	0.05	carbohydrate metabolic process	rpe|fbp1l|fuca1|mdh1b|zgc:66396|mybbp1a|zgc:55813|mdh1a|zgc:56053|zgc:55941|zgc:64133|pgm2|amy2a|fggy|gpd1|zgc:55406|b4galt6|nup205|zgc:92882|lctla|zgc:92501|b4galt7|zgc:92137|zgc:101116|zgc:101083|zgc:92013|im:7140576|gpd1l|zgc:110815|glb1|gnpda1|zgc:123333|zgc:158423|ldha
Day 3 vs Days 1-2 and 4-5	2101	GO:0048839	4	4	691	3.97	60	0.02135	0.246	inner ear development	dacha|dachb|six1|atoh1a
Day 3 vs Days 1-2 and 4-5	2101	GO:0005201	5	5	691	5.49	34	0.0063	0.128	extracellular matrix structural constituent	col11a2|col1a3|col1a2|col1a1|col5a2l
Day 3 vs Days 1-2 and 4-5	2101	GO:0016853	40	22	691	4.34	49	0.01469	0.207	isomerase activity	tpi1a|tpi1b|pdia4|zgc:73373|ppial|pdip5|zgc:56653|fkbp11|fkbp1b|txndc5|ppib|zgc:77086|zgc:86715|zgc:92501|zgc:101826|ppif|zgc:103752|si:dkey-98n4.1|rpia|pus1|zgc:123307|top1l
Day 3 vs Days 1-2 and 4-5	2101	GO:0032040	4	4	691	3.97	61	0.02135	0.242	small-subunit processome	wdr36|utp11l|wdr3|zgc:92127
Day 3 vs Days 1-2 and 4-5	2101	GO:0005839	17	12	691	7.33	25	0.00181	0.05	proteasome core complex	psma6a|psma4|psmb3|psmb1|psma5|psmb2|zgc:92726|zgc:110330|psma2|zgc:114044|si:rp71-45k5.4|psmb6
Day 3 vs Days 1-2 and 4-5	2101	GO:0042384	6	5	691	5.49	38	0.00904	0.164	cilium biogenesis	bbs2|ift88|ift57|arl6|fzd2
Day 3 vs Days 1-2 and 4-5	2101	GO:0006096	27	18	691	8.85	20	0.00043	0.015	glycolysis	gapdhs|pgam1|zgc:63722|eno1|mdh1b|eno3|pkm2a|pgam2|mdh1a|zgc:64133|aldoab|pgk1|eno2|zgc:92882|zgc:92230|pfkm|dhtkd1|ldha
Day 3 vs Days 1-2 and 4-5	2101	GO:0005391	6	5	691	5.49	39	0.00904	0.16	sodium:potassium-exchanging ATPase activity	atp1b3b|atp1b2a|atp1b1a|atp1b2b|atp1b3a
Day 3 vs Days 1-2 and 4-5	2101	GO:0016831	5	4	691	3.97	68	0.03025	0.307	carboxy-lyase activity	urod|uxs1|zgc:92179|csad
Day 3 vs Days 1-2 and 4-5	2101	GO:0045454	25	15	691	4.68	45	0.0123	0.189	cell redox homeostasis	pdia4|zgc:56493|pdip5|sepw1|selt2|pdcd8|dldh|txndc4|txndc5|glrx5|zgc:77086|glrx2|zgc:92903|zgc:101722|zgc:110010
Day 3 vs Days 1-2 and 4-5	2101	GO:0016776	4	4	691	3.97	62	0.02135	0.238	phosphotransferase activity, phosphate group as acceptor	ak2|cmpk|ak3|ak3l1
Day 3 vs Days 1-2 and 4-5	2101	GO:0006744	15	12	691	11.03	11	7e-05	0.005	ubiquinone biosynthetic process	mt-nd4|mt-nd4l|mt-nd3|ndufs1|ndufa6|ndufb10|ndufb4|coq3|ndufv1|ndufs6|ndufs3|ndufs5
Day 3 vs Days 1-2 and 4-5	2101	GO:0015077	5	4	691	3.97	69	0.03025	0.303	monovalent inorganic cation transmembrane transporter activity	atp1a1a.4|atp1a1b|atp1a2a|atp1a3a
Day 3 vs Days 1-2 and 4-5	2101	GO:0019201	4	4	691	3.97	63	0.02135	0.234	nucleotide kinase activity	ak2|cmpk|ak3|ak3l1
Day 3 vs Days 1-2 and 4-5	2101	GO:0008137	11	9	691	8.95	19	0.00043	0.016	NADH dehydrogenase (ubiquinone) activity	mt-nd4|mt-nd4l|mt-nd3|ndufs1|zgc:77820|ndufb4|zgc:92850|ndufv1|ndufs3
Day 3 vs Days 1-2 and 4-5	2101	GO:0016491	259	125	691	9.92	15	7e-05	0.003	oxidoreductase activity	cat|dct|nos1|hsd17b8|dhfr|cp|ugdh|mt-nd4|mt-nd4l|mt-co1|mt-co2|mt-nd3|fads2|hgd|cyp2j28|gapdhs|plod3|aldh3d1|wu:fb58e08|rdh1l|alox12|slc35c2|adi1|cyp3c1|dohh|ndufs1|degs1|hsd17b12a|zgc:66484|tdo2l|fmo5|mdh1b|sod2|flj13639|dia1|rpl4|cbr1l|gpx4a|vat1|si:xx-35d8.1|ivd|rrm2b|pdcd8|rdh10|idh1|zgc:77439|idh2|smox|dldh|mdh1a|idh3a|zgc:56585|aldh4a1|zgc:63602|zgc:63667|zgc:65987|zgc:65997|ndor1|hibadhb|p…
Day 3 vs Days 1-2 and 4-5	2101	GO:0016787	365	170	691	9.59	18	0.00022	0.008	hydrolase activity	ctsk|atp1a1a.4|atp1a1b|atp1a2a|atp1a3a|try|ctsd|dusp5|ache|casp3a|psma6a|atp6v0c|hdac1|caspb|cad|ddx55|ddx54|ruvbl1|ctsl1a|zgc:85789|ctrb1|cel.1|arg2|serhl|zgc:76988|psmc6|ctsh|napepld|si:ch211-89p1.3|zgc:77708|si:ch211-200o3.4|psmc4|rhot1a|vcp|usp42|zgc:56011|st14a|psmc5|psmc3|ptpru|ppme1|fbp1l|usp1|dhx16|psmc1a|vps29|atp5c1|mpped2|hagh|mmp2|ddx5|si:dkey-98p3.7|ddx18|apeh|atp6v1c1|adam8a|ctsc|ca…
Day 3 vs Days 1-2 and 4-5	2101	GO:0004364	4	4	691	3.97	64	0.02135	0.23	glutathione transferase activity	gstp1|gstal|zgc:92254|zgc:101897
Day 3 vs Days 1-2 and 4-5	2101	GO:0004252	31	19	691	6.56	29	0.00333	0.079	serine-type endopeptidase activity	try|ctrb1|st14a|heatr3|zgc:55888|zgc:92745|zgc:92041|si:busm1-sl7.7|zgc:92590|zgc:101791|zgc:101788|zgc:112160|zgc:109940|zgc:112302|zgc:123295|si:dkey-78l4.5|zgc:136461|ela3l|zgc:153968
Day 3 vs Days 1-2 and 4-5	2101	GO:0008233	118	67	691	16.14	5	0	0	peptidase activity	apaf1|ctsk|try|ctsd|casp3a|psma6a|caspb|ctsl1a|ctrb1|psmc6|ctsh|si:ch211-200o3.4|usp42|st14a|usp1|mmp2|adam8a|ctsc|casp2|mmp14a|mmp14b|zgc:56429|ctssa|cops5|zgc:77409|psma4|usp33|usp5|ctsba|psmb3|usp25|zgc:55661|zgc:55862|zgc:55888|zgc:55944|he2|psmb1|psma5|rnpep|psmb2|zgc:92745|zgc:92726|zgc:92041|mep1a.1|si:busm1-sl7.7|ctsll|zgc:92590|ace2|zgc:101791|ctskl|spcs2|c6ast3|zgc:112160|zgc:110330|zgc…
Day 3 vs Days 1-2 and 4-5	2101	GO:0005730	5	4	691	3.97	70	0.03025	0.299	nucleolus	myf5|hspb1|nusap1|pes
Day 3 vs Days 1-2 and 4-5	2101	GO:0030163	10	7	691	4.2	52	0.01693	0.225	protein catabolic process	psmc6|psmc4|psmc5|psmc3|psmc1a|psmc2|psmc1b
Day 3 vs Days 1-2 and 4-5	2101	GO:0005509	211	96	691	3.94	74	0.03119	0.291	calcium ion binding	calr|actn3|anxa13|dmd|cdh1|jag2|calm2b|thbs3a|thbs4b|pcdh10a|dag1|capns1a|cpb1|vcanb|pcdh1g22|fkbp10|calrl2|zgc:63904|fstl1a|anxa2a|nucb2b|calm3b|rhot1a|pdia4|calm3a|pls1|anxa1a|zgc:63860|zgc:77231|calm1a|icn|sparc|mmp2|ehd2|crygm4|pcdh10b|sgce|calm1b|calm2a|mmp14a|mmp14b|slc25a12|calub|capn1a|pdcd6|sri|creld2|calb2l|zgc:73126|kcnip3l|zgc:77891|sdf4|zgc:77836|zgc:85736|slc25a25|cant1|usp5|zgc:635…
Day 3 vs Days 1-2 and 4-5	2101	GO:0005198	70	40	691	9.87	16	0.00014	0.006	structural molecule activity	col11a2|copg2|krt4|cldnh|vim|lmnl3|thbs3a|thbs4b|copa|slc35c2|zgc:65894|tubb2c|tuba8l|col14a1|krt8|krt18|tuba1|tubb5|zgc:77517|zgc:73358|mospd1|wasl|zgc:92192|zgc:92247|zgc:92533|mospd2|zgc:103652|zgc:112144|zgc:109868|si:dkeyp-113d7.4|zgc:112359|zgc:112335|zgc:123194|nefl|zgc:154009|zgc:158375|desm|prph|gfap|cki
Day 3 vs Days 1-2 and 4-5	2101	GO:0046034	12	10	691	10.43	13	7e-05	0.004	ATP metabolic process	atp6v0c|atp5g|zgc:77708|atp6v1b2|atp6v1al|zgc:73293|zgc:55970|atp6v1f|zgc:91930|atp5a1
Day 3 vs Days 1-2 and 4-5	2101	GO:0015031	69	35	691	4.04	56	0.01722	0.212	protein transport	rab2a|sec61al1|timm23|gdi2|tsg101|rrbp1|ap4s1|rab1a|rab14|timm17a|rab5c|rab5al|ap1s1|rab14l|chmp7|zgc:77214|zgc:65827|cog2|zgc:63637|scamp2|chmp4b|zgc:55760|zgc:56112|zgc:86773|rab3c|zgc:92795|zgc:92772|rab3a|rab35|rab34|zgc:103488|rab11a|rab25|gdi1|rab6b
Day 3 vs Days 1-2 and 4-5	2101	GO:0004129	15	13	691	14.97	7	0	0	cytochrome-c oxidase activity	mt-co1|mt-co2|cox4i1|cox7a2l|cox6a1|cox7c|zgc:66195|zgc:73355|zgc:86599|zgc:92631|zgc:103594|cox5aa|cox7a2
Day 3 vs Days 1-2 and 4-5	2101	GO:0006364	8	6	691	4.63	48	0.01411	0.203	rRNA processing	wdr36|utp11l|wdr3|fbl|zgc:92127|ctsl1b
Day 3 vs Days 1-2 and 4-5	2101	GO:0043234	54	35	691	15.42	6	0	0	protein complex	psma6a|psmc6|psmc4|psmd7|psmd12|psmc3|zgc:65894|tubb2c|psmc1a|tuba8l|psmd11b|tuba1|tubb5|psmd13|psmd6|psmc2|psma4|psmb3|psmd1|adrm1b|psmb1|psmc1b|psma5|psmb2|zgc:92726|psmd10|zgc:110330|psmd4l|zgc:112335|psma2|zgc:114044|zgc:123194|si:rp71-45k5.4|psmb6|psme1
Day 3 vs Days 1-2 and 4-5	2101	GO:0043687	34	19	691	4.1	54	0.01715	0.219	post-translational protein modification	ube2i2|ube2d1|zgc:56340|ube2g2|ube2d2|tsg101|ube2a|aktip|ube2nl|zgc:66323|zgc:77005|ube2n|ube2g1|zgc:55452|zgc:55886|zgc:92419|zgc:91847|zgc:92467|zgc:101801
Day 3 vs Days 1-2 and 4-5	2101	GO:0006573	4	4	691	3.97	65	0.02135	0.227	valine metabolic process	hibadhb|zgc:92082|hibadha|zgc:103629
Day 3 vs Days 1-2 and 4-5	2101	GO:0006813	33	19	691	4.83	44	0.01093	0.172	potassium ion transport	atp1b3b|atp1b2a|atp1b1a|atp1a1a.4|atp1a1b|atp1a2a|atp1a3a|atp1b2b|tnfaip1|kcnd3|zgc:77244|kcnj1|kcnh2|kctd6|zgc:100865|zgc:103747|zgc:123271|kctd12.2|atp1b3a
Day 3 vs Days 1-2 and 4-5	2101	GO:0006120	5	5	691	5.49	35	0.0063	0.124	mitochondrial electron transport, NADH to ubiquinone	mt-nd4|mt-nd4l|mt-nd3|ndufv1|ndufs3
Day 3 vs Days 1-2 and 4-5	2101	GO:0051246	34	19	691	4.1	55	0.01715	0.215	regulation of protein metabolic process	ube2i2|ube2d1|zgc:56340|ube2g2|ube2d2|tsg101|ube2a|aktip|ube2nl|zgc:66323|zgc:77005|ube2n|ube2g1|zgc:55452|zgc:55886|zgc:92419|zgc:91847|zgc:92467|zgc:101801
Day 3 vs Days 1-2 and 4-5, DMSO only	1711	GO:0006817	18	11	691	7.12	17	0.00376	0.153	phosphate transport	col11a2|slc34a2a|slc35c2|ankh|col1a3|col1a2|col1a1|col9a2|col14a1|col5a2l|cthrc1a
Day 3 vs Days 1-2 and 4-5, DMSO only	1711	GO:0019787	34	18	691	6.98	19	0.00427	0.155	small conjugating protein ligase activity	ube2i2|ube2d1|zgc:55512|zgc:56340|ube2g2|ube2d2|tsg101|ube2a|aktip|ube2nl|zgc:77005|ube2n|ube2g1|zgc:55452|zgc:92419|zgc:91847|zgc:92467|zgc:101801
Day 3 vs Days 1-2 and 4-5, DMSO only	1711	GO:0008234	21	11	691	4.01	45	0.02279	0.35	cysteine-type peptidase activity	ctsk|casp3a|caspb|ctsl1a|ctsh|ctsc|casp2|ctssa|ctsz|ctsll|ctssb.1
Day 3 vs Days 1-2 and 4-5, DMSO only	1711	GO:0004017	4	4	691	5.76	28	0.00847	0.209	adenylate kinase activity	ak2|ak3|ak3l1|zgc:91930
Day 3 vs Days 1-2 and 4-5, DMSO only	1711	GO:0005882	14	9	691	6.83	25	0.00543	0.15	intermediate filament	vim|krt8|krt18|zgc:92533|zgc:112359|zgc:154009|desm|prph|gfap
Day 3 vs Days 1-2 and 4-5, DMSO only	1711	GO:0001666	15	10	691	8.48	11	0.00166	0.105	response to hypoxia	arnt2|igfbp1|hmox1|cox4i1|ppial|mmp14a|mb|lipf|ba1|ldha
Day 3 vs Days 1-2 and 4-5, DMSO only	1711	GO:0004298	17	10	691	5.68	31	0.01339	0.298	threonine endopeptidase activity	psma6a|psma4|psmb3|psma5|psmb2|zgc:92726|zgc:110330|psma2|zgc:114044|si:rp71-45k5.4
Day 3 vs Days 1-2 and 4-5, DMSO only	1711	GO:0046961	26	15	691	8.03	12	0.00174	0.1	hydrogen ion transporting ATPase activity, rotational mechanism	atp6v1e1|atp6v0c|atp6v1h|atp6v0d1|zgc:77708|atp5d|atp5c1|atp6v1b2|atp6v1al|zgc:73293|atp5f1|zgc:101757|zgc:109987|atp5o|atp5a1
Day 3 vs Days 1-2 and 4-5, DMSO only	1711	GO:0006260	16	11	691	10.19	6	0.00087	0.1	DNA replication	pola1|orc6l|pola2|pold2|rpa1|rfc4|polb|rfc5|zgc:110810|pold1|rrm1
Day 3 vs Days 1-2 and 4-5, DMSO only	1711	GO:0004104	4	4	691	5.76	29	0.00847	0.202	cholinesterase activity	ache|cel.1|cell|cel.2
Day 3 vs Days 1-2 and 4-5, DMSO only	1711	GO:0030239	10	7	691	6.84	23	0.00521	0.157	myofibril assembly	ache|unc45b|chrnd|smyd1b|prox1|smo|hsp90a.1
Day 3 vs Days 1-2 and 4-5, DMSO only	1711	GO:0019843	6	5	691	7.86	15	0.00318	0.147	rRNA binding	rps9|zgc:56457|zgc:56526|rpl8|rps4x
Day 3 vs Days 1-2 and 4-5, DMSO only	1711	GO:0016788	11	7	691	5.13	38	0.01802	0.328	hydrolase activity, acting on ester bonds	snd1|pafah1b3|zgc:92306|zgc:92657|zgc:100795|si:dkey-146j3.3|pter
Day 3 vs Days 1-2 and 4-5, DMSO only	1711	GO:0030833	7	6	691	9.98	7	0.00101	0.1	regulation of actin filament polymerization	arpc1b|arpc5a|arpc1a|arpc5b|arpc5l|arpc3
Day 3 vs Days 1-2 and 4-5, DMSO only	1711	GO:0005581	5	5	691	7.86	13	0.00203	0.108	collagen	col11a2|col1a3|col1a2|col1a1|col5a2l
Day 3 vs Days 1-2 and 4-5, DMSO only	1711	GO:0016702	13	8	691	5.27	36	0.0144	0.276	oxidoreductase activity, acting on single donors with incorporation of molecular oxygen, incorporation of two atoms of oxygen	bcmo1|bcdo2l|hgd|plod3|alox12|adi1|tdo2l|zgc:56326
Day 3 vs Days 1-2 and 4-5, DMSO only	1711	GO:0006511	38	18	691	4.19	44	0.02135	0.335	ubiquitin-dependent protein catabolic process	siah1|psma6a|usp1|psma4|usp33|psmb3|usp25|zgc:55661|psma5|zgc:92635|ufd1l|psmb2|zgc:92726|zgc:110330|zgc:109963|psma2|zgc:114044|si:rp71-45k5.4
Day 3 vs Days 1-2 and 4-5, DMSO only	1711	GO:0017111	53	24	691	4.42	43	0.01997	0.321	nucleoside-triphosphatase activity	mcm3|rfc3|ruvbl1|psmc6|dync1li1|psmc4|vcp|psmc5|psmc3|orc1l|psmc1a|mcm4|nsf|psmc2|spast|nvl|bcs1l|psmc1b|rad17|rfc4|rfc5|mcm9|zgc:101696|zgc:110810
Day 3 vs Days 1-2 and 4-5, DMSO only	1711	GO:0005834	11	8	691	8.68	10	0.0013	0.09	heterotrimeric G-protein complex	gngt2|gngt1|gng5|gng12|rgs7|gng7|zgc:92704|gng2
Day 3 vs Days 1-2 and 4-5, DMSO only	1711	GO:0005829	38	27	691	27.43	2	0	0.001	cytosol	psma6a|psmc6|psmc4|psmd7|psmd12|psmc3|psmc1a|psmd11b|fyna|psmd13|psmd6|psmc2|shmt1|psma4|psmb3|psmd1|psmc1b|psma5|psmb2|zgc:92726|psmd10|zgc:110330|psmd4l|psma2|zgc:114044|si:rp71-45k5.4|psme1
Day 3 vs Days 1-2 and 4-5, DMSO only	1711	GO:0016469	31	16	691	5.56	34	0.01346	0.274	proton-transporting two-sector ATPase complex	evla|atp6v1e1|atp6v0c|atp6v0d1|zgc:77708|atp5l|atp5d|atp5c1|atp6v1b2|atp6v1al|zgc:73293|atp5f1|zgc:101757|zgc:109987|atp5o|atp5a1
Day 3 vs Days 1-2 and 4-5, DMSO only	1711	GO:0004177	11	7	691	5.13	39	0.01802	0.319	aminopeptidase activity	metap2|si:ch211-200o3.4|zgc:55944|xpnpep1|rnpep|abhd4|metap1
Day 3 vs Days 1-2 and 4-5, DMSO only	1711	GO:0004866	118	54	691	10.87	4	0.00072	0.125	endopeptidase inhibitor activity	ctsk|try|ctsd|casp3a|psma6a|caspb|ctsl1a|ctrb1|metap2|adam17a|psmc6|ctsh|si:ch211-200o3.4|st14a|usp1|mmp2|ctsc|casp2|mmp14a|mmp14b|ctssa|cops5|zgc:77409|psma4|usp33|lta4h|psmb3|usp25|zgc:55661|zgc:55888|zgc:55944|he2|psma5|rnpep|psmb2|zgc:92745|zgc:92726|zgc:92041|immp2l|si:busm1-sl7.7|ctsll|zgc:92590|ace2|c6ast3|zgc:112160|zgc:110330|psma2|ctssb.1|metap1|zgc:112302|zgc:114044|si:rp71-45k5.4|ela3…
Day 3 vs Days 1-2 and 4-5, DMSO only	1711	GO:0003824	370	137	691	5.13	40	0.01802	0.311	catalytic activity	atp1a1a.4|atp1a1b|atp1a3a|alas1|hsd17b8|ctbp2|agxt|ugdh|ckb|tpi1a|uxs1|mthfd1|gapdhs|cbs|cad|suclg2|rdh1l|uqcrc2|pgam1|zgc:63722|hsd17b12a|psat1|dci|zgc:56011|adsl|rpe|glula|ppme1|mdh1b|cth|got2b|ctps|flj13639|glulb|mmp2|zgc:66396|bcat1|cbr1l|sps2|vat1|dhrs1|mmp14a|mmp14b|tkt|rdh10|pfkfb4|fen1|pkm2a|pgam2|zgc:55813|zgc:56585|zgc:63779|cdkal1|zgc:65997|zgc:66080|nae1|shmt1|hibadhb|ilvbl|ckmt2|itpk…
Day 3 vs Days 1-2 and 4-5, DMSO only	1711	GO:0016192	36	20	691	9.39	8	0.00109	0.094	vesicle-mediated transport	copg2|syntaxin1b|sec22ba|copb2|arcn1|vamp8|zgc:65824|sec22bb|vamp2|ap4s1|arcn1l|ap2m1|ap1s1|stx3a|zgc:73358|zgc:65827|vamp3|vamp4|zgc:92795|zgc:114204
Day 3 vs Days 1-2 and 4-5, DMSO only	1711	GO:0016868	8	6	691	7.11	18	0.00412	0.158	intramolecular transferase activity, phosphotransferases	pgam1|zgc:63722|pgam2|pgm2|zgc:92230|im:7140576
Day 3 vs Days 1-2 and 4-5, DMSO only	1711	GO:0003887	9	6	691	5.08	41	0.01918	0.323	DNA-directed DNA polymerase activity	pola1|pola2|mybbp1a|pold2|polb|pold1
Day 3 vs Days 1-2 and 4-5, DMSO only	1711	GO:0016874	74	33	691	5.62	33	0.01339	0.28	ligase activity	siah1|ube2i2|adssl|kars|suclg2|ube2d1|zgc:55512|gclc|zgc:56340|ube2g2|glula|ube2d2|mylip|ctps|glulb|rars|ube2a|ube2nl|ttll1|znrf1|sucla2|uba1|zgc:77005|fpgs|ube2n|zgc:55389|ube2g1|zgc:55452|sae1|zgc:92419|zgc:91847|zgc:92467|suclg1
Day 3 vs Days 1-2 and 4-5, DMSO only	1711	GO:0005525	192	78	691	7.21	16	0.00362	0.156	GTP binding	rab2a|adssl|rab5a|zgc:76988|gnaia|arl11|eef2l|rhot1a|gtpbp4|gnl3|zgc:65894|sept5a|zgc:77665|tubb2c|cdc42|rab20|tuba8l|ehd2|rap1b|rab1a|tuba1|rab14|tubb5|rab5c|rab5al|rem1|rhoab|rab14l|gnai1|rala|dnm1l|arl3l1|zgc:73153|gnao1|arl4a|zgc:77867|gnl2|zgc:77633|zgc:64012|zgc:63637|zgc:55760|tuba8l4|zgc:86773|rac2|rnd1|zgc:92823|rac3|arl5a|zgc:92772|zgc:92085|gnl3l|gpn3|rab3a|rab35|tuba8l3|sept5b|zgc:857…
Day 3 vs Days 1-2 and 4-5, DMSO only	1711	GO:0005201	5	5	691	7.86	14	0.00203	0.1	extracellular matrix structural constituent	col11a2|col1a3|col1a2|col1a1|col5a2l
Day 3 vs Days 1-2 and 4-5, DMSO only	1711	GO:0016853	40	19	691	4.5	42	0.01983	0.326	isomerase activity	tpi1a|pdia4|zgc:73373|ppial|pdip5|zgc:56653|fkbp11|fkbp1b|txndc5|itpk1|ppib|zgc:92501|zgc:101826|ppif|zgc:103752|rpia|pus1|ppie|zgc:123307
Day 3 vs Days 1-2 and 4-5, DMSO only	1711	GO:0030131	7	5	691	5.2	37	0.01643	0.307	clathrin adaptor complex	arcn1|zgc:65824|arcn1l|ap2m1|ap1s1
Day 3 vs Days 1-2 and 4-5, DMSO only	1711	GO:0005839	17	10	691	5.68	32	0.01339	0.289	proteasome core complex	psma6a|psma4|psmb3|psma5|psmb2|zgc:92726|zgc:110330|psma2|zgc:114044|si:rp71-45k5.4
Day 3 vs Days 1-2 and 4-5, DMSO only	1711	GO:0016787	365	142	691	9.29	9	0.00109	0.083	hydrolase activity	ctsk|atp1a1a.4|atp1a1b|atp1a3a|try|ctsd|dusp5|ache|casp3a|psma6a|atp6v0c|caspb|cad|ddx55|ddx54|ruvbl1|ctsl1a|zgc:85789|ctrb1|cel.1|arg2|serhl|metap2|zgc:76988|adam17a|psmc6|ctsh|napepld|si:ch211-89p1.3|zgc:77708|si:ch211-200o3.4|psmc4|rhot1a|vcp|cndp2|zgc:56011|st14a|psmc5|psmc3|ptpru|ppme1|fbp1l|usp1|dhx16|psmc1a|atp5c1|mpped2|hagh|mmp2|ddx5|ddx18|apeh|si:busm1-72b14.5|ctsc|casp2|mmp14a|mmp14b|d…
Day 3 vs Days 1-2 and 4-5, DMSO only	1711	GO:0008233	118	54	691	10.87	5	0.00072	0.1	peptidase activity	ctsk|try|ctsd|casp3a|psma6a|caspb|ctsl1a|ctrb1|metap2|adam17a|psmc6|ctsh|si:ch211-200o3.4|st14a|usp1|mmp2|ctsc|casp2|mmp14a|mmp14b|zgc:56429|ctssa|cops5|zgc:77409|psma4|usp33|lta4h|psmb3|usp25|zgc:55661|zgc:55888|zgc:55944|he2|psma5|rnpep|psmb2|zgc:92745|zgc:92726|zgc:92041|immp2l|si:busm1-sl7.7|ctsll|zgc:92590|ace2|c6ast3|zgc:112160|zgc:110330|psma2|ctssb.1|metap1|zgc:112302|zgc:114044|si:rp71-4…
Day 3 vs Days 1-2 and 4-5, DMSO only	1711	GO:0008483	12	8	691	6.78	26	0.00608	0.162	transaminase activity	agxt|psat1|got2b|bcat1|got2a|bcat2|amt|gpt2l
Day 3 vs Days 1-2 and 4-5, DMSO only	1711	GO:0005730	5	4	691	5.76	30	0.0131	0.302	nucleolus	myf5|hspb1|nusap1|pes
Day 3 vs Days 1-2 and 4-5, DMSO only	1711	GO:0030163	10	7	691	6.84	24	0.00521	0.15	protein catabolic process	psmc6|psmc4|psmc5|psmc3|psmc1a|psmc2|psmc1b
Day 3 vs Days 1-2 and 4-5, DMSO only	1711	GO:0005198	70	40	691	21.08	3	0	0	structural molecule activity	col11a2|copg2|krt4|cldnh|copb2|vim|lmnl3|thbs3a|slc35c2|zgc:65894|tubb2c|tuba8l|col14a1|krt8|krt18|tuba1|tubb5|zgc:73358|zgc:85723|mospd1|tuba8l4|zgc:92192|zgc:92247|zgc:92533|tuba8l3|mospd2|zgc:103652|zgc:112144|zgc:109868|si:dkeyp-113d7.4|zgc:112359|zgc:112335|zgc:123194|zgc:154009|zgc:158375|desm|prph|gfap|cyt1|cki
Day 3 vs Days 1-2 and 4-5, DMSO only	1711	GO:0015031	69	31	691	5.51	35	0.01353	0.267	protein transport	rab2a|rab5a|gdi2|zgc:65824|zgc:56134|tsg101|ap4s1|rab1a|rab14|timm17a|rab5c|rab5al|ap1s1|rab14l|chmp5|chmp7|zgc:65827|cog2|zgc:63637|scamp2|chmp4b|zgc:55760|zgc:86773|zgc:92795|zgc:92772|rab3a|rab35|zgc:103488|rab11a|gdi1|rab6b
Day 3 vs Days 1-2 and 4-5, DMSO only	1711	GO:0030574	16	10	691	6.95	22	0.00441	0.139	collagen catabolic process	col11a2|plod3|slc35c2|col1a3|col1a2|col1a1|col9a2|col5a2l|cthrc1a|si:ch211-237l4.5
Day 3 vs Days 1-2 and 4-5, DMSO only	1711	GO:0043234	54	35	691	27.58	1	0	0.001	protein complex	psma6a|psmc6|psmc4|psmd7|psmd12|msto1|psmc3|zgc:65894|tubb2c|psmc1a|tuba8l|psmd11b|tuba1|tubb5|psmd13|psmd6|psmc2|psma4|psmb3|psmd1|tuba8l4|psmc1b|psma5|psmb2|zgc:92726|tuba8l3|psmd10|zgc:110330|psmd4l|zgc:112335|psma2|zgc:114044|zgc:123194|si:rp71-45k5.4|psme1
Day 3 vs Days 1-2 and 4-5, DMSO only	1711	GO:0043687	34	18	691	6.98	20	0.00427	0.148	post-translational protein modification	ube2i2|ube2d1|zgc:55512|zgc:56340|ube2g2|ube2d2|tsg101|ube2a|aktip|ube2nl|zgc:77005|ube2n|ube2g1|zgc:55452|zgc:92419|zgc:91847|zgc:92467|zgc:101801
Day 3 vs Days 1-2 and 4-5, DMSO only	1711	GO:0006508	154	63	691	6.09	27	0.0063	0.161	proteolysis	ctsk|try|ctsd|casp3a|baf53a|cpa5|caspb|lgmn|ctsl1a|cpb1|ctrb1|dpp3|uqcrc2|metap2|adam17a|ctsh|si:ch211-200o3.4|cndp2|st14a|zgc:77556|mmp2|apeh|pa2g4a|ctsc|casp2|mmp14a|mmp14b|cpvl|zgc:56429|capn1a|ctssa|zgc:77409|heatr3|lta4h|zgc:55262|zgc:55605|zgc:55888|zgc:55944|scpep1|xpnpep1|he2|zgc:86762|rnpep|si:ch211-184m19.2|zgc:92745|zgc:92041|immp2l|si:busm1-sl7.7|ctsz|ctsll|zgc:92590|ace2|pcdh1gc5|zgc…
Day 3 vs Days 1-2 and 4-5, DMSO only	1711	GO:0051246	34	18	691	6.98	21	0.00427	0.14	regulation of protein metabolic process	ube2i2|ube2d1|zgc:55512|zgc:56340|ube2g2|ube2d2|tsg101|ube2a|aktip|ube2nl|zgc:77005|ube2n|ube2g1|zgc:55452|zgc:92419|zgc:91847|zgc:92467|zgc:101801
TCDD vs DMSO Day 1 only	48	GO:0005506	114	4	691	6.62	3	0.00137	0.317	iron ion binding	cyp11a1|cyp1a|hbbe2|zgc:109934
TCDD vs DMSO Day 1 only	48	GO:0006879	90	4	691	9.82	2	0.00036	0.125	cellular iron ion homeostasis	cyp11a1|cyp1a|hbbe2|zgc:109934
TCDD vs DMSO Day 1 only	48	GO:0006826	88	4	691	10.17	1	0.00036	0.25	iron ion transport	cyp11a1|cyp1a|hbbe2|zgc:109934
Days 1-2 vs Days 3-5, TCDD only	32	GO:0008233	118	5	691	22.41	3	0	0	peptidase activity	try|he1a|ctrb1|zgc:112160|ctsl1b
Days 1-2 vs Days 3-5, TCDD only	32	GO:0004871	118	4	691	12.23	5	0	0	signal transducer activity	gnat2|gngt1|opn1lw2|opn1sw1
Days 1-2 vs Days 3-5, TCDD only	32	GO:0007165	172	4	691	6.7	6	0.00029	0.033	signal transduction	gnat2|pde6c|opn1lw2|opn1sw1
Days 1-2 vs Days 3-5, TCDD only	32	GO:0006508	154	7	691	37.2	1	0	0.001	proteolysis	try|he1a|ctrb1|cpa4|zgc:112160|ctsl1b|irbp
Days 1-2 vs Days 3-5, TCDD only	32	GO:0004866	118	5	691	22.41	4	0	0	endopeptidase inhibitor activity	try|he1a|ctrb1|zgc:112160|ctsl1b
Days 1-2 vs Days 3-5, TCDD only	32	GO:0007186	68	4	691	25.67	2	0	0.001	G-protein coupled receptor protein signaling pathway	gnat2|gngt1|opn1lw2|opn1sw1
TCDD vs DMSO Day 5 only	913	GO:0030145	15	6	691	5.01	20	0.01295	0.447	manganese ion binding	arg2|xpnpep3|zgc:77836|galnt7|zgc:153353|galnt11
TCDD vs DMSO Day 5 only	913	GO:0005385	9	4	691	4.11	23	0.01852	0.557	zinc ion transmembrane transporter activity	slc39a6|slc30a7|slc30a1|slc30a5
TCDD vs DMSO Day 5 only	913	GO:0005783	51	18	691	11.76	5	0.00217	0.3	endoplasmic reticulum	calr|rtn1a|fkbp10|rpn1|napa|pdia4|pdip5|calrl|bcap31|hspa5|hsp90b1|oprs1|txndc4|kdelc1|rcn3|sdf2l1|cnpy1|zgc:158636
TCDD vs DMSO Day 5 only	913	GO:0001666	15	7	691	8.71	11	0.00434	0.273	response to hypoxia	arnt2|igfbp1|hmox1|sdcbp|mmp14a|cct4|lipf
TCDD vs DMSO Day 5 only	913	GO:0044267	9	4	691	4.11	24	0.01852	0.533	cellular protein metabolic process	cct3|cct2|cct5|cct4
TCDD vs DMSO Day 5 only	913	GO:0005856	65	18	691	5.02	19	0.01237	0.45	cytoskeleton	bactin1|bactin2|arpc4|ptk2.1|acta2|ivns1abpb|arpc1b|cdc42se1|llgl2|tubb5|arpc1a|arpc5b|actc1l|arpc3|zgc:86709|zgc:86648|zgc:123289|jak1
TCDD vs DMSO Day 5 only	913	GO:0030833	7	4	691	7.34	13	0.00651	0.346	regulation of actin filament polymerization	arpc1b|arpc1a|arpc5b|arpc3
TCDD vs DMSO Day 5 only	913	GO:0006457	68	20	691	7.19	14	0.00651	0.321	protein folding	calr|cct3|cct2|fkbp10|zgc:55492|ppil4|aip|cct5|calrl|fkbp11|fkbp5|hsp90b1|dnajb11|zgc:63689|cct4|zgc:66282|fkbp1b|ppih|pfdn1|zgc:152779
TCDD vs DMSO Day 5 only	913	GO:0006816	101	29	691	9.75	10	0.00398	0.275	calcium ion transport	anxa13|cdh1|calm2b|thbs4b|anxa2a|calm3b|calm3a|anxa1a|cacng1|calm1a|anxa11a|calm1b|calm2a|mmp14a|atp2b1a|mmp13|clstn1|creld2|mmp9|zgc:77836|slc25a25|heg|zgc:100787|mcfd2|fat|galnt7|lpcat1|galnt11|lcp1
TCDD vs DMSO Day 5 only	913	GO:0005737	415	97	691	13.09	4	0.00174	0.3	cytoplasm	copg2|bactin1|bactin2|axin1|axin2|mapk14a|ywhag1|stil|cct3|cct2|mtf1|cbs|acta2|slc26a5|sult1st1|psmc6|cops4|psmc4|bin2l|phf17|xpo6|cdv3|smndc1|ivns1abpb|cuedc2|psmc5|psmc3|zgc:65894|srd5a3|zgc:77868|zgc:56134|col1a2|tubb2c|psmc1a|vps29|rars|col1a1|cdc42se1|cct5|llgl2|hspb1|rybpa|yars|col18a1|pmm2|sult1st2|mvp|cugbp2|nusap1|sh3gl1b|zgc:64114|tubb5|qars|dtnbp1a|psmc2|chmp5|cct4|arl2bp|amph|chmp7|zg…
TCDD vs DMSO Day 5 only	913	GO:0017111	53	15	691	4.51	22	0.01505	0.473	nucleoside-triphosphatase activity	mcm3|psmc6|psmc4|psmc5|psmc3|abcf2|psmc1a|mcm4|abcc4|vps4b|psmc2|nvl|bcs1l|psmc1b|mdn1
TCDD vs DMSO Day 5 only	913	GO:0030163	10	8	691	28.32	1	0	0.001	protein catabolic process	psmc6|psmc4|psmc5|psmc3|psmc1a|psmc2|psmc1b|fbxo44
TCDD vs DMSO Day 5 only	913	GO:0005509	211	53	691	10.19	8	0.00289	0.25	calcium ion binding	calr|notch3|anxa13|cdh1|calm2b|thbs4b|dag1|capns1a|cpb1|fkbp10|anxa2a|nucb2b|myl9l|calm3b|pdia4|calm3a|anxa1a|zgc:63860|calm1a|zgc:153867|ehd2|calrl|anxa11a|calm1b|calm2a|mmp14a|atp2b1a|mmp13|clstn1|creld2|mmp9|zgc:77836|slc25a25|cant1|zgc:55262|prkcsh|edem1|rcn3|heg|egfl6|zgc:100787|stat5.2|zgc:92027|mcfd2|fat|galnt7|capn2b|myl2|lpcat1|zgc:153192|galnt11|mfge8|lcp1
TCDD vs DMSO Day 5 only	913	GO:0046983	38	13	691	7.56	12	0.00507	0.292	protein dimerization activity	cebpb|cebpd|cebpg|atf1|cndp2|nfe2l2|fos|junb|junbl|atf3|mafk|zgc:92851|mitfa
TCDD vs DMSO Day 5 only	913	GO:0046982	10	5	691	7.03	15	0.00731	0.337	protein heterodimerization activity	arnt2|nfe2l2|mafk|rel|cbfb
TCDD vs DMSO Day 5 only	913	GO:0005829	38	18	691	24.5	2	0	0.001	cytosol	psmc6|psmc4|psmd7|psmd12|psmc3|psmc1a|psmd11b|fyna|psmd13|psmc2|zgc:77139|psmd1|adrm1b|psmb1|psmc1b|neu3.2|psmd4l|psme1
TCDD vs DMSO Day 5 only	913	GO:0051082	43	13	691	4.98	21	0.01302	0.429	unfolded protein binding	calr|cct3|cct2|zgc:55492|cct5|calrl|hsp90b1|dnajb11|zgc:63689|cct4|zgc:66282|pfdn1|zgc:152779
TCDD vs DMSO Day 5 only	913	GO:0031105	9	4	691	4.11	25	0.01852	0.512	septin complex	sept8a|sept10|sept3|sept7b
TCDD vs DMSO Day 5 only	913	GO:0005524	489	103	691	6.42	17	0.0081	0.329	ATP binding	kifc1|bactin1|bactin2|epha4a|mapk14a|papss2|ptk2.1|ddx19|mcm3|stka|cct3|cct2|kif11|msh6|eef2k|mcm5|acta2|scyl3|sgk1|psmc6|sephs1|tnika|psmc4|mapkapk2a|map4k5|zgc:56558|psmc5|psmc3|abcf2|psmc1a|rars|mcm4|cct5|hells|rps6ka3|yars|pbk|smarca4|ttnb|abcc4|rab1a|ripk2|fyna|atp2b1a|hspa5|hsp90b1|rab32|eif4a1a|pfkfb4|mapk3|qars|nme4|vps4b|psmc2|cct4|zgc:66125|cmpk|csnk1db|zgc:76966|uba2|cdk2|map2k1|prpf4b…
TCDD vs DMSO Day 5 only	913	GO:0043234	54	21	691	18.07	3	0.00051	0.117	protein complex	psmc6|psmc4|psmd7|psmd12|psmc3|zgc:65894|tubb2c|psmc1a|tuba8l|psmd11b|tubb5|psmd13|psmc2|zgc:77139|psmd1|adrm1b|psmb1|psmc1b|psmd4l|zgc:123194|psme1
TCDD vs DMSO Day 5 only	913	GO:0031072	28	10	691	6.46	16	0.00803	0.347	heat shock protein binding	prkri|dnajc3|zgc:55492|dnajb11|zgc:56709|zgc:63689|dnajc7|zgc:92148|zgc:153268|zgc:152779
TCDD vs DMSO Day 5 only	913	GO:0000166	657	132	691	5.25	18	0.01201	0.461	nucleotide binding	kifc1|bactin1|bactin2|epha4a|mapk14a|ptk2.1|u2af1|mcm3|stka|cct3|cct2|kif11|mcm5|acta2|tia1l|gnaia|zgc:55876|sgk1|psmc6|sept8a|sephs1|tnika|rbm4.1|syncrip|psmc4|arf1l|rac1|mapkapk2a|cdc42l|ppil4|map4k5|zgc:56558|psmc5|psmc3|zgc:77304|g3bp1|zgc:65894|zgc:77665|tubb2c|abcf2|psmc1a|rars|tuba8l|ehd2|mcm4|rap1b|cct5|rbm35b|rps6ka3|yars|pbk|abcc4|rab1a|acin1a|msi2|cugbp2|fyna|atp2b1a|hspa5|rab32|tubb5|…
TCDD vs DMSO Day 5 only	913	GO:0017017	6	4	691	10.04	9	0.00398	0.306	MAP kinase tyrosine/serine/threonine phosphatase activity	dusp5|dusp6|dusp1|dusp4
TCDD vs DMSO Day 5 only	913	GO:0019855	88	27	691	11.57	6	0.00217	0.25	calcium channel inhibitor activity	anxa13|cdh1|calm2b|thbs4b|anxa2a|calm3b|calm3a|anxa1a|calm1a|anxa11a|calm1b|calm2a|mmp14a|mmp13|clstn1|creld2|mmp9|zgc:77836|slc25a25|heg|zgc:100787|mcfd2|fat|galnt7|lpcat1|galnt11|lcp1
TCDD vs DMSO Day 5 only	913	GO:0005262	91	27	691	10.25	7	0.00289	0.286	calcium channel activity	anxa13|cdh1|calm2b|thbs4b|anxa2a|calm3b|calm3a|anxa1a|calm1a|anxa11a|calm1b|calm2a|mmp14a|mmp13|clstn1|creld2|mmp9|zgc:77836|slc25a25|heg|zgc:100787|mcfd2|fat|galnt7|lpcat1|galnt11|lcp1
Day 4 vs Days 1-3 and 5, TCDD only	2215	GO:0015078	13	9	691	4.41	42	0.01961	0.323	hydrogen ion transmembrane transporter activity	atp6v0c|atp5g|zgc:77708|atp6v1ba|atp6v1b2|atp6v1al|zgc:73293|zgc:55970|atp5a1
Day 4 vs Days 1-3 and 5, TCDD only	2215	GO:0006817	18	12	691	4.99	36	0.01093	0.21	phosphate transport	col11a2|hbl3|slc34a2a|slc35c2|ankh|col1a3|col1a2|col1a1|col7a1l|col14a1|col18a1|col5a2l
Day 4 vs Days 1-3 and 5, TCDD only	2215	GO:0003702	16	11	691	5.21	31	0.0102	0.227	RNA polymerase II transcription factor activity	gtf2h2|gtf2a1|gtf2h4|tcea1|tbp|tcea2|tbpl1|gtf2f2|zgc:92784|supt3h|si:dkey-72l14.8
Day 4 vs Days 1-3 and 5, TCDD only	2215	GO:0006139	22	14	691	4.71	41	0.01795	0.302	nucleobase, nucleoside, nucleotide and nucleic acid metabolic process	pola1|supt6h|mettl3|zgc:77182|zgc:77825|zgc:77296|ak3l1|np|zgc:55695|tk2|ak7|zgc:91930|zgc:110540|pold1
Day 4 vs Days 1-3 and 5, TCDD only	2215	GO:0006520	10	8	691	6.66	24	0.00478	0.137	amino acid metabolic process	cad|glud1a|cth|got2b|glud1b|got2a|zgc:55605|zgc:91912
Day 4 vs Days 1-3 and 5, TCDD only	2215	GO:0055114	166	97	691	21.41	3	0	0	oxidation reduction	cat|hsd17b8|dhfr|aldh1a2|mt-nd4|mt-nd4l|mt-co1|mt-co2|mt-nd3|fads2|hgd|cyp2j28|gapdhs|glud1a|wu:fb58e08|hsdl2|rdh1l|alox12|cyp3c1|dohh|ndufs1|degs1|mdh1b|sod2|dia1|cbr1l|gpx1a|vat1|pdcd8|hif1an|glud1b|cbr1|rdh1|idh1|zgc:63546|idh2|dldh|aldh9a1b|mdh1a|mao|hsd11b3|idh3a|zgc:56585|zgc:63602|zgc:63667|aldh2a|zgc:65997|ndor1|zgc:66268|zgc:77906|zgc:76925|zgc:64133|sc4mol|pgd|rdhe2|cyp2j25|zgc:56280|zg…
Day 4 vs Days 1-3 and 5, TCDD only	2215	GO:0044262	7	6	691	6.36	26	0.00644	0.171	cellular carbohydrate metabolic process	cs|mdh1b|mdh1a|zgc:64133|zgc:92882|ldha
Day 4 vs Days 1-3 and 5, TCDD only	2215	GO:0046961	26	23	691	24.88	2	0	0.001	hydrogen ion transporting ATPase activity, rotational mechanism	atp6v1e1|atp6v0c|atp5g|atp6v1h|atp6v0d1|zgc:77708|atp5d|atp5c1|atp6v1c1|atp6v1ba|atp6v1b2|atp6v1al|zgc:73293|atp5j|atp6v1d|zgc:55970|atp6v1f|atp6v1c1l|atp5f1|zgc:101757|zgc:109987|atp5o|atp5a1
Day 4 vs Days 1-3 and 5, TCDD only	2215	GO:0006260	16	11	691	5.21	32	0.0102	0.22	DNA replication	pola1|orc6l|pola2|pold2|rpa1|poll|polb|rfc5|zgc:110810|pold1|rrm1
Day 4 vs Days 1-3 and 5, TCDD only	2215	GO:0003723	121	63	691	6.19	27	0.00658	0.169	RNA binding	hug|cugbp1|tnrc4|adar|adarb1|u2af1|fmr1|ddx55|ddx54|exosc8|sf1|polr2gl|rbm4.1|zff9|nola2|fxr1|pcbp2|ilf3|zgc:56476|rpl23a|supt6h|sb:cb363|sf3a1|cugbp2|rbm19|zgc:56682|lgtn|papolg|pno1|sfrs1|rpl8|rbm18|hnrpkl|sfrs1l|fubp1|rbm22|zgc:85948|ilf2|hnrnpl|stau2|zgc:55429|fxr2|puf60b|zgc:92761|rbm42|rps4x|exosc9|zc3h14|zgc:103509|zgc:101581|si:ch211-286m4.4|pabpc1b|rbm39b|exosc2|zgc:110717|ptbp1|exosc5|z…
Day 4 vs Days 1-3 and 5, TCDD only	2215	GO:0005581	5	5	691	4.96	37	0.01281	0.239	collagen	col11a2|col1a3|col1a2|col1a1|col5a2l
Day 4 vs Days 1-3 and 5, TCDD only	2215	GO:0046933	19	17	691	19.13	7	0	0	hydrogen ion transporting ATP synthase activity, rotational mechanism	atp6v0c|atp5g|zgc:77708|atp5d|atp5c1|atp6v1c1|atp6v1ba|atp6v1b2|atp6v1al|zgc:73293|atp5j|zgc:55970|atp6v1f|atp6v1c1l|atp5f1|atp5o|atp5a1
Day 4 vs Days 1-3 and 5, TCDD only	2215	GO:0016616	22	17	691	12.27	12	0.00014	0.008	oxidoreductase activity, acting on the CH-OH group of donors, NAD or NADP as acceptor	ctbp1|ugdh|zgc:65956|mdh1b|idh1|idh2|mdh1a|idh3a|zgc:77636|zgc:64133|zgc:86647|zgc:92882|grhpr|gpd1l|zgc:136493|me1|ldha
Day 4 vs Days 1-3 and 5, TCDD only	2215	GO:0008152	355	172	691	8.59	19	0.00116	0.042	metabolic process	atp1a1a.4|atp1a1b|htatip2|alas1|hsd17b8|ctbp1|agxt|aldh1a2|ugdh|tpi1a|tpi1b|gstp1|mthfd1|gapdhs|cbs|cad|glud1a|impdh2|hsdl2|fah|rdh1l|zgc:77126|pgam1|slc35c2|dlat|zgc:73340|uck2b|zgc:63722|psat1|aldh7a1|zgc:56011|zgc:65956|rpe|mdh1b|flj13639|acadvl|rpl4|mmp2|sulf1|bcat1|cbr1l|zgc:85763|si:dkey-31f5.7|dlst|kmo|vat1|si:xx-35d8.1|ivd|dhrs1|echs1|inppl1|pmm2|aldoc|glud1b|mmp14a|cbr1|tkt|rdh1|idh1|idh…
Day 4 vs Days 1-3 and 5, TCDD only	2215	GO:0015986	14	12	691	12.11	13	0.00014	0.008	ATP synthesis coupled proton transport	mt-atp6|atp5g|atp5l|atp5d|atp5c1|zgc:73293|atp5j|zgc:55970|wdr18|atp5f1|atp5o|atp5a1
Day 4 vs Days 1-3 and 5, TCDD only	2215	GO:0016071	14	10	691	5.53	28	0.00832	0.205	mRNA metabolic process	snrpd1|snrpd3l|lsm7|zgc:56682|snrpb|snrpd3|zgc:103688|si:dkey-113g17.2|snrpfl|lsm11
Day 4 vs Days 1-3 and 5, TCDD only	2215	GO:0000775	8	6	691	4.08	44	0.02287	0.359	chromosome, centromeric region	kntc2l|zgc:56708|zgc:64116|pane1|zgc:101125|dj383j4.3l
Day 4 vs Days 1-3 and 5, TCDD only	2215	GO:0016469	31	25	691	20.58	4	0	0	proton-transporting two-sector ATPase complex	mt-atp6|atp6v1e1|atp6v0c|atp5g|atp6v0d1|zgc:77708|atp5l|atp5d|atp5c1|atp6v1c1|atp6v1ba|atp6v1b2|atp6v1al|zgc:73293|atp5j|atp6v1d|zgc:55970|atp6v1f|wdr18|atp6v1c1l|atp5f1|zgc:101757|zgc:109987|atp5o|atp5a1
Day 4 vs Days 1-3 and 5, TCDD only	2215	GO:0015992	18	13	691	7.44	21	0.00282	0.093	proton transport	atp6v0c|atp5g|atp6v0a1|zgc:77708|atp6v1ba|atp6v1b2|atp6v1al|zgc:73293|zgc:55970|atp6v1f|atp2a1l|zgc:112214|atp5a1
Day 4 vs Days 1-3 and 5, TCDD only	2215	GO:0007601	13	9	691	4.41	43	0.01961	0.315	visual perception	rds2|vsx2|pde6g|zgc:77759|opn1lw2|zgc:92605|nr2f1|nr2f5|opn1sw1
Day 4 vs Days 1-3 and 5, TCDD only	2215	GO:0003824	370	181	691	10.16	15	0.00051	0.023	catalytic activity	atp1a1a.4|atp1a1b|htatip2|alas1|hsd17b8|ctbp1|agxt|ugdh|ckb|tpi1a|tpi1b|mthfd1|gapdhs|cbs|cad|glud1a|impdh2|azin1|ephx1l|hsdl2|fah|rdh1l|uqcrc2|zgc:77126|pgam1|sephs1|zgc:63722|psat1|hpx|ldhd|zgc:56011|zgc:65956|rpe|glula|ppme1|mdh1b|cth|got2b|ctps|flj13639|mmp2|zgc:66396|sulf1|bcat1|cbr1l|paics|zgc:85763|si:dkey-31f5.7|sps2|vat1|pde6a|dhrs1|echs1|pmm2|aldoc|glud1b|mmp14a|cbr1|tkt|rdh1|abat|fen1|…
Day 4 vs Days 1-3 and 5, TCDD only	2215	GO:0051287	22	15	691	6.84	23	0.00362	0.109	NAD binding	ctbp1|ugdh|gapdhs|sirt2|parp1|zgc:65956|zgc:73198|zgc:77636|grhpr|hibadha|ndufv1|gpd1l|zgc:103539|zgc:136493|me1
Day 4 vs Days 1-3 and 5, TCDD only	2215	GO:0008021	9	8	691	9.2	17	0.00109	0.044	synaptic vesicle	syt4|sypl|syt11|zgc:92682|syt1|sypb|syn2a|zgc:91875
Day 4 vs Days 1-3 and 5, TCDD only	2215	GO:0006259	9	7	691	5.35	29	0.00948	0.226	DNA metabolic process	ercc4|rad51|zgc:77165|mus81|si:dkey-98n4.1|zgc:101596|xrcc3
Day 4 vs Days 1-3 and 5, TCDD only	2215	GO:0005201	5	5	691	4.96	38	0.01281	0.233	extracellular matrix structural constituent	col11a2|col1a3|col1a2|col1a1|col5a2l
Day 4 vs Days 1-3 and 5, TCDD only	2215	GO:0003676	349	182	691	19	8	0	0	nucleic acid binding	hug|cugbp1|tnrc4|klf4|zfhx1|klf2a|mkrn1|sall1a|u2af1|sf3b4|snrpc|ddx19|ncbp2|smarca5|ddx55|ddx54|pola1|yy1a|tia1|ewsr1b|hnrnpab|zbtb16|prdm1a|zgc:77366|zgc:55876|sf1|zgc:85960|sp1|rbm4.2|ercc3|zmat2|sp8l|tardbp|rbm4.1|si:ch211-89p1.3|zgc:162551|ddx39a|syncrip|zff9|rnps1|cpsf6|mynn|ercc4|zgc:56208|zgc:66448|rbmx|cirbp|zgc:76924|zgc:55809|smarca2|sfrs11|ddx23|zc3h15|ppil4|xrcc6|hnrnpu|zgc:56148|zgc…
Day 4 vs Days 1-3 and 5, TCDD only	2215	GO:0060041	26	18	691	8.71	18	0.00109	0.042	retina development in camera-type eye	nrf1|prkci|ccna2|atp6v1e1|atp6v0c|mcm3|smarca5|atp6v1h|atp6v0d1|flj12716l|sf1|paics|fen1|chaf1b|tyms|atp6v1f|rfc5|rdh5
Day 4 vs Days 1-3 and 5, TCDD only	2215	GO:0004180	10	8	691	6.66	25	0.00478	0.132	carboxypeptidase activity	cpa5|cpb1|cpvl|scpep1|zgc:85981|cpa4|ace2|cpa1
Day 4 vs Days 1-3 and 5, TCDD only	2215	GO:0006096	27	20	691	12.45	11	0.00014	0.009	glycolysis	gpia|gapdhs|pgam1|zgc:63722|eno1|mdh1b|aldoc|eno3|pkm2a|mdh1a|zgc:73056|zgc:64133|pgk1|eno2|zgc:92882|zgc:92230|pfkm|dhtkd1|aldocl|ldha
Day 4 vs Days 1-3 and 5, TCDD only	2215	GO:0005391	6	5	691	4.96	40	0.01628	0.281	sodium:potassium-exchanging ATPase activity	atp1b3b|atp1b2a|atp1b1a|atp1b2b|atp1b3a
Day 4 vs Days 1-3 and 5, TCDD only	2215	GO:0006744	15	15	691	19.24	6	0	0	ubiquinone biosynthetic process	mt-nd4|mt-nd4l|mt-nd3|ndufs1|ndufa6|ndufb10|ndufb4|ndufa4l|coq3|ndufv1|ndufs6|ndufs3|ndufs4|ndufs5|zgc:158731
Day 4 vs Days 1-3 and 5, TCDD only	2215	GO:0004386	41	24	691	5.22	30	0.01006	0.232	helicase activity	ddx19|smarca5|ddx55|ddx54|ruvbl2|ruvbl1|ercc3|si:ch211-89p1.3|ddx39a|zgc:56161|smarca2|ddx23|dhx16|hells|smarca4|eif4a1a|eif4a1b|bat1|ddx39b|chd1l|eif4a3|si:ch211-244p18.3|pl10|vasa
Day 4 vs Days 1-3 and 5, TCDD only	2215	GO:0008137	11	9	691	8	20	0.00174	0.06	NADH dehydrogenase (ubiquinone) activity	mt-nd4|mt-nd4l|mt-nd3|ndufs1|zgc:77820|ndufb4|zgc:92850|ndufv1|ndufs3
Day 4 vs Days 1-3 and 5, TCDD only	2215	GO:0006457	68	37	691	5.06	35	0.01027	0.203	protein folding	hspe1|cct6a|cct3|cct2|zgc:77513|fkbp10|ppil4|aip|pfdn5|ppial|dnaja3a|cct5|fkbp11|fkbp5|hspa9|hsp90a.2|hsp90b1|dnajc5|ppil2|zgc:56702|cct4|fkbp1b|fkbp8|ppib|ppig|dnajc17|zgc:86715|zgc:92648|fkbp14|fkbp9|dnajb1|ppif|pfdn1|ppie|zgc:136473|hsp90a.1|tcp1
Day 4 vs Days 1-3 and 5, TCDD only	2215	GO:0016491	259	153	691	36.57	1	0	0.001	oxidoreductase activity	cat|nos1|hsd17b8|dhfr|aldh1a2|ugdh|mt-nd4|mt-nd4l|mt-co1|mt-co2|mt-nd3|fads2|hgd|cyp2j28|gapdhs|plod3|glud1a|wu:fb58e08|hsdl2|nqo1|rdh1l|alox12|slc35c2|cyp3c1|dohh|ndufs1|degs1|zgc:66484|aldh7a1|ldhd|mdh1b|sod2|flj13639|dia1|acadvl|rpl4|cbr1l|prdx2|gpx1a|kmo|vat1|si:xx-35d8.1|ivd|dhrs1|rrm2b|inppl1|pdcd8|prdx3|hif1an|glud1b|cbr1|rdh1|idh1|nudt4|zgc:63546|idh2|smox|dldh|aldh9a1b|mdh1a|mao|hsd11b3|…
Day 4 vs Days 1-3 and 5, TCDD only	2215	GO:0005634	971	443	691	10.25	14	0.00051	0.025	nucleus	dbx1b|dbx1a|twist1a|pcna|ccnb1|cugbp1|tnrc4|hey1|myf5|adarb1|hoxc1a|hoxc13a|hoxa9a|hoxa9b|pim1|lbx2|supt5h|nrf1|vsx2|klf4|six4.1|six4.2|nkx2.1b|meis3|six2.1|cry1a|nfya|mafl|zfhx1|irx5a|znf703|gabpa|hsf2|her9|cebpd|cebpg|meis1|meis4.1a|pknox1.1|phc2|ccna2|u2af1|csnk1a1|snrpc|hdac1|mcm3|stka|mycn|h2afv|fmr1|id2a|myst3|ccnf|lmo1|hnf1a|mcm5|med29|ddx54|ruvbl2|ruvbl1|pola1|smad7|smad3b|myst2|gtf2h2|zb…
Day 4 vs Days 1-3 and 5, TCDD only	2215	GO:0031016	8	6	691	4.08	45	0.02287	0.351	pancreas development	meis3|aldh1a2|jag2|jag1b|cdx4|smo
Day 4 vs Days 1-3 and 5, TCDD only	2215	GO:0008483	12	10	691	9.36	16	0.00072	0.031	transaminase activity	agxt|psat1|got2b|bcat1|abat|zgc:63486|got2a|agxtl|bcat2|amt
Day 4 vs Days 1-3 and 5, TCDD only	2215	GO:0003913	8	6	691	4.08	46	0.02287	0.343	DNA photolyase activity	cry1a|cry1b|cry3|cry4|cry5|zgc:153885
Day 4 vs Days 1-3 and 5, TCDD only	2215	GO:0046034	12	11	691	13.49	10	7e-05	0.005	ATP metabolic process	atp6v0c|atp5g|zgc:77708|atp6v1ba|atp6v1b2|atp6v1al|zgc:73293|zgc:55970|atp6v1f|zgc:91930|atp5a1
Day 4 vs Days 1-3 and 5, TCDD only	2215	GO:0006281	30	24	691	19.28	5	0	0	DNA repair	cry1a|cry1b|cry3|cry4|cry5|gtf2h2|ercc4|gtf2h4|fen1|rad1|rad51|ercc1|poll|nudt1|apex1|zgc:55521|zgc:56197|gtf2h3|rad17|polb|neil3|esco2|zgc:136881|zgc:153885
Day 4 vs Days 1-3 and 5, TCDD only	2215	GO:0004129	15	14	691	17.8	9	0	0	cytochrome-c oxidase activity	mt-co1|mt-co2|cox4i1|cox7a2l|cox6a1|cox7c|zgc:66195|zgc:73355|zgc:86599|zgc:92631|zgc:103594|cox5aa|cox7a2|zgc:153177
Day 4 vs Days 1-3 and 5, TCDD only	2215	GO:0030574	16	11	691	5.21	33	0.0102	0.214	collagen catabolic process	col11a2|hbl3|plod3|slc35c2|col1a3|col1a2|col1a1|col7a1l|col18a1|col5a2l|si:ch211-237l4.5
Day 4 vs Days 1-3 and 5, TCDD only	2215	GO:0009055	104	54	691	5.16	34	0.0102	0.207	electron carrier activity	nos1|mt-co1|mt-co2|cyp2j28|wu:fb58e08|nqo1|cyp3c1|ndufs1|zgc:66484|cox7a2l|cox6a1|dia1|acadvl|ivd|pdcd8|zgc:63546|cyc1|smox|dldh|mao|zgc:63602|zgc:63667|cybb|ndor1|zgc:66268|zgc:73198|gcdh|etfb|acadm|uqcrfs1|dhdhl|zgc:85777|acadl|cyp2j25|sdha|rnf14|zgc:92406|zgc:103594|cyp2j26|zgc:101723|cyp2j27|cyp2j30|acox1|cyp3c1l2|retsat|zgc:110010|cox7a2|cyp46a1|cyp3a65|zgc:136333|zgc:153291|zgc:153177|zgc:1…
Day 4 vs Days 1-3 and 5, TCDD only	2215	GO:0006120	5	5	691	4.96	39	0.01281	0.227	mitochondrial electron transport, NADH to ubiquinone	mt-nd4|mt-nd4l|mt-nd3|ndufv1|ndufs3
Day 4 vs Days 1-3 and 5, TCDD only	2215	GO:0000785	20	14	691	7.1	22	0.00311	0.098	chromatin	si:dkey-110c1.6|mynn|cbx2|myst1|sox4b|zgc:85677|cbx1b|zgc:92510|hmgb2l|zgc:110752|hmgb3b|zgc:110152|zgc:123210|hmgb2
Day 4 vs Days 1-3 and 5, TCDD only	2215	GO:0006730	8	6	691	4.08	47	0.02287	0.336	one-carbon compound metabolic process	ahcyl1|mat1a|ahcy|ahcyl2|ca7|zgc:77106
Day 2 vs Days 1 and 3-5, TCDD only	2244	GO:0003677	574	273	691	9.44	12	0.00058	0.033	DNA binding	dbx1a|meis2.1|pcna|pbx1a|arntl1a|arntl2|pou4f1|hey1|ybx1|mxtx2|hoxc1a|hoxa9a|hoxa9b|hoxb5b|hoxb6b|atoh7|pax6b|lbx2|nrf1|six4.1|six4.2|nkx2.1b|meis3|six2.1|mafl|irx5a|znf703|gabpa|hsf2|xbp1|her9|cebpd|cebpg|meis1|meis2.2|meis4.1a|pknox1.1|phc2|mcm3|tbx15|h2afv|msh6|prrx1a|myst3|smarca5|pola1|sirt2|her8a|trim33|foxk2|orc6l|ercc3|bhlhb2|zfr|parp1|drap1|mier1|si:dkey-110c1.6|atf1|zgc:77259|gtf2f1|nr5…
Day 2 vs Days 1 and 3-5, TCDD only	2244	GO:0048547	6	5	691	4.83	31	0.01585	0.353	gut morphogenesis	aldh1a2|def|rdh1l|rbm19|dld
Day 2 vs Days 1 and 3-5, TCDD only	2244	GO:0003995	11	8	691	4.61	34	0.01744	0.354	acyl-CoA dehydrogenase activity	acadvl|ivd|gcdh|acadm|zgc:85777|acadl|gcdhl|acox1
Day 2 vs Days 1 and 3-5, TCDD only	2244	GO:0030902	20	15	691	9.47	10	0.00058	0.04	hindbrain development	pax6b|znf703|tfap2a|pknox1.1|sp5l|znf503|shha|otx1l|hoxb1b|otx2|smo|pax6a|cyp26a1|pax2a|tcf7l1b
Day 2 vs Days 1 and 3-5, TCDD only	2244	GO:0055114	166	87	691	8.25	13	0.00116	0.062	oxidation reduction	cat|dhfr|cp|adh5|aldh1a2|mt-nd4|mt-nd4l|mt-nd3|fads2|hgd|cyp2j28|gapdhs|glud1a|wu:fb58e08|hsdl2|rdh1l|alox12|cyp3c1|ndufs1|hsd17b12a|tdo2l|sod2|dia1|cbr1l|gpx1a|pdcd8|hif1an|cbr1|rdh10|rdh1|idh1|dldh|mdh1a|mao|hsd11b3|zgc:56585|aldh4a1|zgc:63602|zgc:63667|aldh2a|zgc:65997|ndor1|zgc:76925|zgc:64133|decr2|sc4mol|pgd|rdhe2|kdsr|zgc:56326|zgc:86647|zgc:92882|aldh3a2|rdh12|zgc:103722|cyp2j26|gpx1b|zgc…
Day 2 vs Days 1 and 3-5, TCDD only	2244	GO:0046961	26	17	691	6.17	23	0.00608	0.183	hydrogen ion transporting ATPase activity, rotational mechanism	atp6v1e1|atp5g|atp6v1h|atp6v0d1|atp5d|atp5c1|atp6v1c1|atp6v1b2|atp6v1al|atp5j|zgc:55970|atp6v1f|atp6v1c1l|atp5f1|zgc:109987|atp5o|atp5a1
Day 2 vs Days 1 and 3-5, TCDD only	2244	GO:0046933	19	13	691	5.77	25	0.00716	0.198	hydrogen ion transporting ATP synthase activity, rotational mechanism	atp5g|atp5d|atp5c1|atp6v1c1|atp6v1b2|atp6v1al|atp5j|zgc:55970|atp6v1f|atp6v1c1l|atp5f1|atp5o|atp5a1
Day 2 vs Days 1 and 3-5, TCDD only	2244	GO:0015986	14	10	691	5.32	26	0.00847	0.225	ATP synthesis coupled proton transport	atp5g|atp5l|atp5d|atp5c1|atp5j|zgc:55970|wdr18|atp5f1|atp5o|atp5a1
Day 2 vs Days 1 and 3-5, TCDD only	2244	GO:0016071	14	11	691	8.24	14	0.00137	0.068	mRNA metabolic process	snrpd1|snrpd3l|zgc:56682|snrpb|lsm6|snrpd3|zgc:101136|zgc:103688|si:dkey-113g17.2|snrpfl|lsm11
Day 2 vs Days 1 and 3-5, TCDD only	2244	GO:0007179	10	8	691	6.47	20	0.00398	0.138	transforming growth factor beta receptor signaling pathway	smad7|smad3b|zgc:103407|smad6b|mstn|smad2|smad5|smad1
Day 2 vs Days 1 and 3-5, TCDD only	2244	GO:0005667	35	21	691	4.94	30	0.01042	0.24	transcription factor complex	arntl1a|arntl2|cry1a|cry3|smad7|smad3b|gtf2b|zgc:63497|tfdp2|clock3|tfdp1|mafg2|tfdp1l|mafg1|sox1a|zgc:103407|smad6b|sox19a|smad2|smad5|smad1
Day 2 vs Days 1 and 3-5, TCDD only	2244	GO:0000775	8	6	691	3.95	40	0.02453	0.424	chromosome, centromeric region	kntc2l|zgc:56708|zgc:64116|pane1|zgc:101125|dj383j4.3l
Day 2 vs Days 1 and 3-5, TCDD only	2244	GO:0007067	22	15	691	6.55	19	0.00347	0.126	mitosis	ube2i2|ewsr1b|kntc2l|nusap1|zgc:56708|zgc:64116|zgc:66331|katnb1|zgc:77115|clasp2|zgc:92321|tipin|zgc:103632|zgc:110417|ube2i
Day 2 vs Days 1 and 3-5, TCDD only	2244	GO:0016469	31	19	691	5.01	28	0.01006	0.248	proton-transporting two-sector ATPase complex	evla|atp6v1e1|atp5g|atp6v0d1|atp5l|atp5d|atp5c1|atp6v1c1|atp6v1b2|atp6v1al|atp5j|zgc:55970|atp6v1f|wdr18|atp6v1c1l|atp5f1|zgc:109987|atp5o|atp5a1
Day 2 vs Days 1 and 3-5, TCDD only	2244	GO:0006355	551	276	691	18.28	3	0	0	regulation of transcription, DNA-dependent	dbx1a|meis2.1|pbx1a|arntl1a|arntl2|pou4f1|hey1|ybx1|mxtx2|per3|hoxc1a|hoxa9a|hoxa9b|hoxb5b|hoxb6b|atoh7|pax6b|lbx2|supt5h|nrf1|six4.1|six4.2|nkx2.1b|meis3|six2.1|nfya|mafl|irx5a|znf703|gabpa|hsf2|xbp1|tfap2a|her9|per2|cebpd|cebpg|meis1|meis2.2|meis4.1a|pknox1.1|hdac1|tbx15|prrx1a|med29|ruvbl2|ruvbl1|smad7|smad3b|sirt2|myst2|bmi1|her8a|trim33|polr2gl|foxk2|ercc3|bhlhb2|gtf2b|si:dkey-110c1.6|atf1|z…
Day 2 vs Days 1 and 3-5, TCDD only	2244	GO:0007018	27	20	691	12.02	8	0.00014	0.013	microtubule-based movement	kifc1|kif11|tubb2c|tuba8l|tuba1|tubb5|zgc:66125|tuba8l2|zgc:55461|tuba8l4|zgc:55995|tuba8l3|zgc:112061|zgc:112335|zgc:123194|zgc:123292|zgc:123298|zgc:153264|tuba1l|kif23
Day 2 vs Days 1 and 3-5, TCDD only	2244	GO:0017017	6	5	691	4.83	32	0.01585	0.342	MAP kinase tyrosine/serine/threonine phosphatase activity	dusp5|dusp6|dusp1|dusp4|zgc:91929
Day 2 vs Days 1 and 3-5, TCDD only	2244	GO:0006259	9	7	691	5.19	27	0.00962	0.246	DNA metabolic process	ercc4|rad51|zgc:77165|mus81|si:dkey-98n4.1|zgc:101596|xrcc3
Day 2 vs Days 1 and 3-5, TCDD only	2244	GO:0016627	15	11	691	6.46	21	0.00398	0.131	oxidoreductase activity, acting on the CH-CH group of donors	srd5a3|acadvl|ivd|gcdh|acadm|zgc:85777|acadl|sdha|gcdhl|acox1|zgc:112208
Day 2 vs Days 1 and 3-5, TCDD only	2244	GO:0003676	349	174	691	10.5	9	0.00022	0.017	nucleic acid binding	hug|dazl|tnrc4|ybx1|mkrn1|sall1a|u2af1|sf3b4|snrpc|ncbp2|npm1|kars|copeb|smarca5|mki67ip|pola1|yy1a|tia1|ewsr1b|hnrnpab|zbtb16|prdm1a|ssb|zgc:77366|zgc:55876|sf1|zgc:85960|sp5l|rbm4.2|ercc3|zmat2|sp8l|tardbp|zfr|rbm4.1|si:ch211-89p1.3|zgc:162551|ddx39a|syncrip|rnps1|cpsf6|mynn|ercc4|zgc:56208|zgc:66448|rbmx|cirbp|zgc:76924|zgc:55809|smarca2|sfrs11|ddx23|ppil4|xrcc6|hnrnpu|zgc:56148|zgc:77304|zgc:…
Day 2 vs Days 1 and 3-5, TCDD only	2244	GO:0008430	15	10	691	3.99	38	0.02192	0.399	selenium binding	sephs1|sps2|sepn1|dio1|gpx1a|sepm|sepw1|selenbp1|sla/lpl|zgc:103591
Day 2 vs Days 1 and 3-5, TCDD only	2244	GO:0060041	26	16	691	4.31	37	0.01889	0.353	retina development in camera-type eye	nrf1|prkci|ccna2|atp6v1e1|mcm3|smarca5|atp6v1h|atp6v0d1|sf1|wrb|paics|fen1|chaf1b|tyms|irx1a|atp6v1f
Day 2 vs Days 1 and 3-5, TCDD only	2244	GO:0005391	6	5	691	4.83	33	0.01585	0.332	sodium:potassium-exchanging ATPase activity	atp1b2a|atp1b1a|atp1b1b|atp1b2b|atp1b3a
Day 2 vs Days 1 and 3-5, TCDD only	2244	GO:0006350	289	157	691	20.41	2	0	0.001	transcription	arntl1a|arntl2|hey1|hoxc1a|hoxa9a|hoxa9b|hoxb5b|hoxb6b|atoh7|pax6b|supt5h|nrf1|mafl|znf703|her9|hdac1|med29|ruvbl2|ruvbl1|smad7|smad3b|bmi1|her8a|trim33|polr2gl|ercc3|bhlhb2|papolb|zgc:77259|rbb4|nr5a5|ccnl1|med7|polr1a|sap30l|mynn|ilf3|polr2c|supt6h|tcea1|rbb4l|tfdp2|clock3|rybpa|pcgf1|hic2|msgn1|tp63|hif1an|cdk8|znf503|asf1b|hdac9b|bmi1b|taf8|papolg|med18|tfap2e|polr1c|irf7|phf10|mxd3|zgc:66298…
Day 2 vs Days 1 and 3-5, TCDD only	2244	GO:0006744	15	10	691	3.99	39	0.02192	0.388	ubiquinone biosynthetic process	mt-nd4|mt-nd4l|mt-nd3|ndufs1|ndufa6|ndufb10|ndufb4|coq3|ndufs4|zgc:158731
Day 2 vs Days 1 and 3-5, TCDD only	2244	GO:0016491	259	138	691	15.32	6	0	0	oxidoreductase activity	cat|dct|dhfr|cp|adh5|aldh1a2|ugdh|mt-nd4|mt-nd4l|mt-nd3|fads2|hgd|cyp2j28|gapdhs|plod3|aldh3d1|glud1a|wu:fb58e08|hsdl2|nqo1|rdh1l|alox12|slc35c2|cyp3c1|ndufs1|hsd17b12a|zgc:66484|tdo2l|aldh7a1|ldhd|fmo5|sod2|flj13639|dia1|acadvl|rpl4|cbr1l|gpx1a|ivd|dhrs1|inppl1|pdcd8|prdx3|hif1an|cbr1|rdh10|rdh1|idh1|nudt4|smox|dldh|mdh1a|mao|hsd11b3|zgc:56585|aldh4a1|zgc:63602|zgc:63667|aldh2a|rtn4ip1|zgc:65997…
Day 2 vs Days 1 and 3-5, TCDD only	2244	GO:0005874	38	24	691	7.38	17	0.00232	0.094	microtubule	kifc1|kif11|tubb2c|tuba8l|tuba1|nusap1|tubb5|zgc:66125|tuba8l2|katnb1|clasp2|zgc:55461|stau2|tuba8l4|zgc:55995|tuba8l3|zgc:112061|zgc:112335|zgc:123194|zgc:123292|zgc:123298|zgc:153264|tuba1l|kif23
Day 2 vs Days 1 and 3-5, TCDD only	2244	GO:0004252	31	19	691	5.01	29	0.01006	0.24	serine-type endopeptidase activity	try|ctrb1|st14a|f9|heatr3|zgc:85976|rhbdl2|zgc:55888|zgc:92745|zgc:92041|ctrl|zgc:101791|zgc:101788|zgc:112160|zgc:109940|zgc:112302|zgc:136461|ela3l|zgc:153968
Day 2 vs Days 1 and 3-5, TCDD only	2244	GO:0005634	971	485	691	34.13	1	0	0.001	nucleus	dbx1a|meis2.1|pcna|pbx1a|ccnb1|tnrc4|arntl1a|arntl2|pou4f1|hey1|mxtx2|hoxc1a|hoxa9a|hoxa9b|hoxb5b|hoxb6b|atoh7|pax6b|lbx2|supt5h|nrf1|six4.1|six4.2|siah1|nkx2.1b|meis3|six2.1|cry1a|nfya|mafl|ube2i2|irx5a|znf703|gabpa|hsf2|xbp1|tfap2a|her9|cebpd|cebpg|meis1|meis2.2|meis4.1a|pknox1.1|phc2|dacha|ccna2|u2af1|csnk1a1|snrpc|hdac1|mcm3|stka|mab21l1|tbx15|h2afv|prrx1a|myst3|npm1|ccnf|sdad1|med29|def|mki6…
Day 2 vs Days 1 and 3-5, TCDD only	2244	GO:0031016	8	7	691	7.59	15	0.0021	0.097	pancreas development	meis3|aldh1a2|jag2|jag1b|shha|cdx4|smo
Day 2 vs Days 1 and 3-5, TCDD only	2244	GO:0008483	12	9	691	5.78	24	0.00695	0.2	transaminase activity	agxt|psat1|got2b|bcat1|abat|zgc:63486|got2a|agxtl|amt
Day 2 vs Days 1 and 3-5, TCDD only	2244	GO:0003913	8	6	691	3.95	41	0.02453	0.413	DNA photolyase activity	cry1a|cry1b|cry3|cry4|cry5|zgc:153885
Day 2 vs Days 1 and 3-5, TCDD only	2244	GO:0031564	273	147	691	17.8	4	0	0	transcription antitermination	arntl1a|arntl2|hey1|hoxc1a|hoxa9a|hoxa9b|hoxb5b|hoxb6b|atoh7|pax6b|supt5h|nrf1|mafl|znf703|her9|hdac1|med29|ruvbl2|ruvbl1|smad7|smad3b|bmi1|her8a|trim33|polr2gl|ercc3|bhlhb2|zgc:77259|rbb4|nr5a5|ccnl1|med7|polr1a|sap30l|mynn|ilf3|supt6h|rbb4l|tfdp2|clock3|rybpa|pcgf1|hic2|msgn1|tp63|hif1an|cdk8|znf503|asf1b|hdac9b|bmi1b|taf8|med18|tfap2e|irf7|phf10|mxd3|zgc:66298|crsp8|thrap6|edf1|tfdp1|rcor2|med…
Day 2 vs Days 1 and 3-5, TCDD only	2244	GO:0006281	30	22	691	12.73	7	0	0	DNA repair	cry1a|cry1b|cry3|cry4|cry5|gtf2h2|ercc4|gtf2h4|fen1|rad1|rad51|ercc1|poll|apex1|zgc:55521|gtf2h3|rad17|polb|neil3|esco2|zgc:136881|zgc:153885
Day 2 vs Days 1 and 3-5, TCDD only	2244	GO:0004129	15	11	691	6.46	22	0.00398	0.125	cytochrome-c oxidase activity	cox4i1|cox7a2l|cox6a1|cox7c|zgc:66195|zgc:73355|zgc:86599|zgc:103594|cox5aa|cox7a2|zgc:153177
Day 2 vs Days 1 and 3-5, TCDD only	2244	GO:0006364	8	6	691	3.95	42	0.02453	0.404	rRNA processing	wdr36|wdr3|fbl|zgc:92127|pop4|ctsl1b
Day 2 vs Days 1 and 3-5, TCDD only	2244	GO:0043234	54	30	691	4.37	36	0.01852	0.356	protein complex	psmb10|psma6a|psmc4|tubb2c|psmc1a|tuba8l|psmd11b|tuba1|tubb5|psmd6|tuba8l2|zgc:55461|psmd1|tuba8l4|adrm1b|psmb1|zgc:92726|tuba8l3|psmd10|psmd4l|zgc:112335|zgc:114044|zgc:123194|zgc:123292|zgc:123298|zgc:153264|tuba1l|psme2|psme1|psme3
Day 2 vs Days 1 and 3-5, TCDD only	2244	GO:0007017	23	16	691	7.58	16	0.00224	0.097	microtubule-based process	tubb2c|tuba8l|tuba1|dnl2|tubb5|tuba8l2|zgc:55461|tuba8l4|tuba8l3|dnl2l|zgc:112335|zgc:123194|zgc:123292|zgc:123298|zgc:153264|tuba1l
Day 2 vs Days 1 and 3-5, TCDD only	2244	GO:0006353	273	147	691	17.8	5	0	0	transcription termination	arntl1a|arntl2|hey1|hoxc1a|hoxa9a|hoxa9b|hoxb5b|hoxb6b|atoh7|pax6b|supt5h|nrf1|mafl|znf703|her9|hdac1|med29|ruvbl2|ruvbl1|smad7|smad3b|bmi1|her8a|trim33|polr2gl|ercc3|bhlhb2|zgc:77259|rbb4|nr5a5|ccnl1|med7|polr1a|sap30l|mynn|ilf3|supt6h|rbb4l|tfdp2|clock3|rybpa|pcgf1|hic2|msgn1|tp63|hif1an|cdk8|znf503|asf1b|hdac9b|bmi1b|taf8|med18|tfap2e|irf7|phf10|mxd3|zgc:66298|crsp8|thrap6|edf1|tfdp1|rcor2|med…
Day 2 vs Days 1 and 3-5, TCDD only	2244	GO:0000785	20	15	691	9.47	11	0.00058	0.036	chromatin	si:dkey-110c1.6|mynn|cbx2|myst1|sox4a|sox4b|zgc:85677|zgc:92510|hmgb2l|si:ch211-51m24.3|zgc:110752|hmgb3b|zgc:110152|zgc:123210|hmgb2
Day 2 vs Days 1 and 3-5, TCDD only	2244	GO:0051258	22	14	691	4.48	35	0.01802	0.356	protein polymerization	tubb2c|tuba8l|tuba1|tubb5|tuba8l2|zgc:55461|tuba8l4|tuba8l3|zgc:112335|zgc:123194|zgc:123292|zgc:123298|zgc:153264|tuba1l
Day 2 vs Days 1 and 3-5, TCDD only	2244	GO:0006730	8	6	691	3.95	43	0.02453	0.394	one-carbon compound metabolic process	ahcyl1|mat1a|ahcyl2|ca7|zgc:110118|cahz
Day 2 vs Days 1 and 3-5, TCDD only	2244	GO:0008138	18	13	691	7.17	18	0.00239	0.092	protein tyrosine/serine/threonine phosphatase activity	dusp5|dusp6|ptenb|zgc:77752|dusp1|rngtt|dusp4|zgc:92902|zgc:91929|zgc:101746|ptp4a1|zgc:153981|ptpmt1
Day 3 vs Days 1-2 and 4-5, TCDD only	1604	GO:0044237	9	6	691	5.85	36	0.0157	0.301	cellular metabolic process	uxs1|zgc:63647|tdh|eif2b2|eif2b1|gmds
Day 3 vs Days 1-2 and 4-5, TCDD only	1604	GO:0015078	13	9	691	9.74	18	0.00195	0.075	hydrogen ion transmembrane transporter activity	evla|atp5g|si:ch211-81a5.7|atp6v0b|atp6v1b2|atp6v1al|zgc:73293|zgc:55970|atp5a1
Day 3 vs Days 1-2 and 4-5, TCDD only	1604	GO:0008234	21	13	691	10.33	11	0.00101	0.064	cysteine-type peptidase activity	casp3a|caspb|ctsl1a|ctsh|ctsc|casp2|ctssa|ctsba|zgc:55862|ctsll|ctskl|ctssb.1|ctsl1b
Day 3 vs Days 1-2 and 4-5, TCDD only	1604	GO:0004017	4	4	691	6.4	28	0.00825	0.204	adenylate kinase activity	ak2|ak3|ak3l1|zgc:91930
Day 3 vs Days 1-2 and 4-5, TCDD only	1604	GO:0006629	28	14	691	5.35	38	0.01657	0.301	lipid metabolic process	fads2|psap|degs1|lypla3|ptgds|pafah1b3|lipc|lipf|zgc:55345|zgc:91985|im:7148262|zgc:112951|zgc:153154|lpl
Day 3 vs Days 1-2 and 4-5, TCDD only	1604	GO:0005882	14	8	691	4.88	40	0.01809	0.312	intermediate filament	vim|krt8|krt18|zgc:92533|zgc:112359|nefl|desm|gfap
Day 3 vs Days 1-2 and 4-5, TCDD only	1604	GO:0005783	51	22	691	4.27	46	0.02084	0.313	endoplasmic reticulum	calr|cad|plod3|rtn1a|fkbp10|calrl2|napa|pdia4|tollip|rtn1b|hspa5|hsp90b1|txndc4|txndc5|zgc:77086|rcn3|fkbp14|sdf2l1|zgc:112951|zgc:112293|cnpy1|clgn
Day 3 vs Days 1-2 and 4-5, TCDD only	1604	GO:0001666	15	9	691	6.46	27	0.00709	0.181	response to hypoxia	ngb|igfbp1|cox4i1|ppial|mmp14a|mb|pgk1|lipf|ldha
Day 3 vs Days 1-2 and 4-5, TCDD only	1604	GO:0004298	17	11	691	9.91	13	0.00152	0.081	threonine endopeptidase activity	psma6a|psma4|psmb3|psmb1|psmb2|zgc:92726|zgc:110330|psma2|zgc:114044|si:rp71-45k5.4|psmb6
Day 3 vs Days 1-2 and 4-5, TCDD only	1604	GO:0019904	6	4	691	3.89	53	0.03205	0.418	protein domain specific binding	ywhag1|ywhabl|ywhaqa|ywhab2
Day 3 vs Days 1-2 and 4-5, TCDD only	1604	GO:0046961	26	18	691	19.52	3	0	0	hydrogen ion transporting ATPase activity, rotational mechanism	atp6v1e1|atp5g|atp6v1h|atp6v0d1|atp6v0b|atp5d|atp5c1|atp6v1c1|atp6v1b2|atp6v1al|zgc:73293|atp6v1d|zgc:55970|atp6v1f|atp5f1|zgc:109987|atp5o|atp5a1
Day 3 vs Days 1-2 and 4-5, TCDD only	1604	GO:0030529	106	41	691	4.02	49	0.0246	0.347	ribonucleoprotein complex	hug|rps5|snrpc|rpl36a|ssb|rpl12|nola2|heatr1|zgc:66107|hnrnpu|zgc:56476|utp11l|lsm7|rps8|rps15a|zgc:73149|rps3a|nhp2l1|rpl7l1|mvp|rpl34|mrpl14|lsm4|hnrpdl|hnrpr|wdsof1|lsm6|zgc:92770|imp4|mrpl24|mrpl15|zgc:92114|zgc:101136|si:dkey-113g17.2|rps4x|zgc:91951|mrpl10|mrpl13|zgc:123046|elavl1|elavl4
Day 3 vs Days 1-2 and 4-5, TCDD only	1604	GO:0046907	6	4	691	3.89	54	0.03205	0.41	intracellular transport	bbs2|bbs5|ranbp1|zgc:110347
Day 3 vs Days 1-2 and 4-5, TCDD only	1604	GO:0030239	10	7	691	7.8	23	0.00543	0.163	myofibril assembly	ache|unc45b|cxcl12a|smyd1b|prox1|smo|hsp90a.1
Day 3 vs Days 1-2 and 4-5, TCDD only	1604	GO:0003723	121	49	691	6.73	26	0.00644	0.171	RNA binding	hug|cugbp1|tnrc4|fmr1|ddx55|ddx54|mki67ip|exosc8|ssb|polr2gl|rbm4.1|zff9|nola2|fxr1|ilf3|zgc:66107|zgc:56476|pspc1|sb:cb363|rbm35b|cugbp2|dkc1|rbm19|zgc:56457|pno1|fbl|rbm22|zgc:85948|ilf2|trspap1|stau2|fxr2|mcts1|zgc:92761|rbm42|a2bp1|rps4x|eif1ax|zc3h14|zgc:101581|si:ch211-286m4.4|ptbp1|zgc:110045|zgc:123046|zgc:153465|qk|elavl1|elavl4|smn1
Day 3 vs Days 1-2 and 4-5, TCDD only	1604	GO:0005581	5	4	691	6.4	32	0.01194	0.258	collagen	col11a2|col1a3|col1a2|col1a1
Day 3 vs Days 1-2 and 4-5, TCDD only	1604	GO:0046933	19	12	691	10.1	12	0.00145	0.083	hydrogen ion transporting ATP synthase activity, rotational mechanism	atp5g|atp5d|atp5c1|atp6v1c1|atp6v1b2|atp6v1al|zgc:73293|zgc:55970|atp6v1f|atp5f1|atp5o|atp5a1
Day 3 vs Days 1-2 and 4-5, TCDD only	1604	GO:0006511	38	17	691	3.95	52	0.02721	0.362	ubiquitin-dependent protein catabolic process	psma6a|usp1|psma4|uchl5|usp33|psmb3|usp25|psmb1|ufd1l|psmb2|zgc:92726|zgc:110330|zgc:109963|psma2|zgc:114044|si:rp71-45k5.4|psmb6
Day 3 vs Days 1-2 and 4-5, TCDD only	1604	GO:0005737	415	143	691	4.76	41	0.01809	0.305	cytoplasm	urod|col11a2|copg2|acta1|bactin1|bactin2|cugbp1|tnrc4|pim1|ywhag1|pknox1.1|rpl36a|unc45b|cbs|kars|dpp3|slc26a5|zgc:76988|slc35c2|stk3|dlat|psmc6|xpo4|snd1|zgc:76912|col1a3|ipo7|psmc4|actc1|phf17|ivns1abpb|adsl|psmc5|psmc3|zgc:65894|mylip|zgc:77531|col1a2|tubb2c|psmc1a|vps29|rars|col1a1|pspc1|cct5|col9a2|hspb1|cars|rybpa|si:xx-35d8.1|kpna3|atp6v1b2|dixdc1|sult1st2|sult1st3|pdcd8|mvp|cugbp2|nusap1|…
Day 3 vs Days 1-2 and 4-5, TCDD only	1604	GO:0051597	10	6	691	4.26	47	0.02323	0.341	response to methylmercury	mt-co1|mt2|sod2|gadd45b|rad51|sod1
Day 3 vs Days 1-2 and 4-5, TCDD only	1604	GO:0017111	53	23	691	4.62	42	0.01845	0.304	nucleoside-triphosphatase activity	mcm3|psmc6|dync1li1|psmc4|vcp|psmc5|psmc3|orc1l|psmc1a|mcm4|nsf|psmc2|rad51|spast|nvl|psmc1b|rad17|zgc:92420|rfc5|mdn1|mcm9|zgc:101696|zgc:136908
Day 3 vs Days 1-2 and 4-5, TCDD only	1604	GO:0015986	14	10	691	11.73	9	0.00022	0.017	ATP synthesis coupled proton transport	mt-atp6|atp5g|atp5l|atp5d|atp5c1|zgc:73293|zgc:55970|atp5f1|atp5o|atp5a1
Day 3 vs Days 1-2 and 4-5, TCDD only	1604	GO:0005829	38	25	691	23.77	1	0	0.001	cytosol	psma6a|psmc6|psmc4|psmd7|psmd12|psmc3|psmc1a|fyna|psmd13|psmd6|psmc2|shmt1|psma4|psmb3|psmb1|psmc1b|psmb2|zgc:92726|psmd10|zgc:110330|psmd4l|psma2|zgc:114044|si:rp71-45k5.4|psmb6
Day 3 vs Days 1-2 and 4-5, TCDD only	1604	GO:0016469	31	21	691	21.55	2	0	0.001	proton-transporting two-sector ATPase complex	evla|mt-atp6|atp6v1e1|atp5g|atp6v0d1|si:ch211-81a5.7|atp6v0b|atp5l|atp5d|atp5c1|atp6v1c1|atp6v1b2|atp6v1al|zgc:73293|atp6v1d|zgc:55970|atp6v1f|atp5f1|zgc:109987|atp5o|atp5a1
Day 3 vs Days 1-2 and 4-5, TCDD only	1604	GO:0045263	4	4	691	6.4	29	0.00825	0.197	proton-transporting ATP synthase complex, coupling factor F(o)	mt-atp6|atp5g|zgc:73293|zgc:55970
Day 3 vs Days 1-2 and 4-5, TCDD only	1604	GO:0004866	118	54	691	14.69	5	0	0	endopeptidase inhibitor activity	try|casp3a|psma6a|caspb|ctsl1a|ctrb1|psmc6|ctsh|st14a|usp1|mmp2|ctsc|casp2|mmp14a|mmp14b|ctssa|cops5|zgc:77409|psma4|usp33|ctsba|psmb3|usp25|zgc:55862|zgc:55888|he2|psmb1|rnpep|psmb2|zgc:92745|zgc:92726|zgc:92041|mep1a.1|si:busm1-sl7.7|ctsll|ace2|zgc:101791|ctskl|spcs2|c6ast3|zgc:112160|zgc:110330|psma2|ctssb.1|metap1|zgc:112302|zgc:114044|zgc:123295|si:rp71-45k5.4|zgc:136461|ela3l|ctsl1b|psmb6|c…
Day 3 vs Days 1-2 and 4-5, TCDD only	1604	GO:0003824	370	134	691	7.93	22	0.00456	0.143	catalytic activity	pdp2|atp1a1a.4|atp1a1b|atp1a3a|alas1|hsd17b8|ctbp2|ckb|tpi1a|tpi1b|uxs1|mthfd1|gapdhs|cbs|cad|suclg2|rdh1l|uqcrc2|pgam1|sephs1|zgc:63722|hsd17b12a|psat1|hpx|zgc:56011|adsl|si:dkeyp-20g2.4|rpe|glula|ppme1|mdh1b|cth|got2b|ctps|flj13639|glulb|mmp2|zgc:66396|bcat1|sps2|vat1|aldoc|mmp14a|mmp14b|tkt|rdh10|pfkfb4|pkm2a|pgam2|zgc:55813|mdh1a|zgc:56585|asl|zgc:63647|zgc:63779|lipc|cdkal1|zgc:65997|nae1|sh…
Day 3 vs Days 1-2 and 4-5, TCDD only	1604	GO:0004197	26	13	691	4.95	39	0.01744	0.309	cysteine-type endopeptidase activity	lgmn|ctsl1a|ctsh|ctsc|tph1b|capn1a|ctssa|ctsba|zgc:55862|ctsll|ctskl|ctssb.1|ctsl1b
Day 3 vs Days 1-2 and 4-5, TCDD only	1604	GO:0006825	8	5	691	4.01	50	0.0267	0.369	copper ion transport	mt-co1|mt-co2|tyrp1b|cox17|sod1
Day 3 vs Days 1-2 and 4-5, TCDD only	1604	GO:0016868	8	5	691	4.01	51	0.0267	0.362	intramolecular transferase activity, phosphotransferases	pgam1|zgc:63722|pgam2|pgm2|zgc:92230
Day 3 vs Days 1-2 and 4-5, TCDD only	1604	GO:0007519	6	4	691	3.89	55	0.03205	0.403	skeletal muscle development	dmd|unc45b|myf6|myod1
Day 3 vs Days 1-2 and 4-5, TCDD only	1604	GO:0019205	6	5	691	8.71	20	0.00347	0.12	nucleobase, nucleoside, nucleotide kinase activity	ak2|ak3|ak3l1|ak7|zgc:91930
Day 3 vs Days 1-2 and 4-5, TCDD only	1604	GO:0016772	10	6	691	4.26	48	0.02323	0.334	transferase activity, transferring phosphorus-containing groups	papss2|ckb|bckdk|ckmt2|zgc:154095|ckma
Day 3 vs Days 1-2 and 4-5, TCDD only	1604	GO:0000786	24	12	691	4.55	45	0.02055	0.316	nucleosome	h2afv|h3f3c|hist2h2l|h3f3d|h3f3a|h2afx|zgc:101846|h3f3b.1|zgc:112234|zgc:114037|zgc:154164|zgc:153409
Day 3 vs Days 1-2 and 4-5, TCDD only	1604	GO:0048839	4	4	691	6.4	30	0.00825	0.19	inner ear development	dacha|dachb|six1|atoh1a
Day 3 vs Days 1-2 and 4-5, TCDD only	1604	GO:0005201	5	4	691	6.4	33	0.01194	0.25	extracellular matrix structural constituent	col11a2|col1a3|col1a2|col1a1
Day 3 vs Days 1-2 and 4-5, TCDD only	1604	GO:0016853	40	20	691	7.74	25	0.0055	0.152	isomerase activity	tpi1a|tpi1b|gpia|pdia4|zgc:73373|ppial|fkbp11|fkbp1b|txndc5|ppib|zgc:77086|zgc:86715|zgc:92501|zgc:101826|ppif|zgc:103752|si:dkey-98n4.1|rpia|zgc:123307|top1l
Day 3 vs Days 1-2 and 4-5, TCDD only	1604	GO:0032040	4	4	691	6.4	31	0.00825	0.184	small-subunit processome	wdr36|utp11l|wdr3|zgc:92127
Day 3 vs Days 1-2 and 4-5, TCDD only	1604	GO:0005839	17	11	691	9.91	14	0.00152	0.075	proteasome core complex	psma6a|psma4|psmb3|psmb1|psmb2|zgc:92726|zgc:110330|psma2|zgc:114044|si:rp71-45k5.4|psmb6
Day 3 vs Days 1-2 and 4-5, TCDD only	1604	GO:0042384	6	4	691	3.89	56	0.03205	0.396	cilium biogenesis	bbs2|ift88|arl6|fzd2
Day 3 vs Days 1-2 and 4-5, TCDD only	1604	GO:0006096	27	17	691	14.25	6	0	0	glycolysis	gpia|gapdhs|pgam1|zgc:63722|eno1|mdh1b|aldoc|eno3|pkm2a|pgam2|mdh1a|zgc:64133|pgk1|eno2|zgc:92230|dhtkd1|ldha
Day 3 vs Days 1-2 and 4-5, TCDD only	1604	GO:0005391	6	4	691	3.89	57	0.03205	0.389	sodium:potassium-exchanging ATPase activity	atp1b2a|atp1b1a|atp1b2b|atp1b3a
Day 3 vs Days 1-2 and 4-5, TCDD only	1604	GO:0016831	5	5	691	8.71	19	0.0026	0.095	carboxy-lyase activity	urod|uxs1|ddc|zgc:92179|csad
Day 3 vs Days 1-2 and 4-5, TCDD only	1604	GO:0016769	6	4	691	3.89	58	0.03205	0.382	transferase activity, transferring nitrogenous groups	alas1|got2b|got2a|zgc:112247
Day 3 vs Days 1-2 and 4-5, TCDD only	1604	GO:0006744	15	10	691	9.78	16	0.00174	0.075	ubiquinone biosynthetic process	mt-nd4|mt-nd4l|mt-nd3|ndufs1|ndufa6|ndufb10|ndufb4|coq3|ndufs6|ndufs3
Day 3 vs Days 1-2 and 4-5, TCDD only	1604	GO:0008137	11	8	691	9.84	15	0.00166	0.077	NADH dehydrogenase (ubiquinone) activity	mt-nd4|mt-nd4l|mt-nd3|ndufs1|zgc:77820|ndufb4|zgc:92850|ndufs3
Day 3 vs Days 1-2 and 4-5, TCDD only	1604	GO:0016787	365	137	691	11.33	10	0.00022	0.015	hydrolase activity	pdp2|atp1a1a.4|atp1a1b|atp1a3a|try|dusp5|ache|casp3a|psma6a|hdac1|caspb|cad|ddx55|ddx54|ctsl1a|ctrb1|cel.1|arg2|serhl|zgc:76988|psmc6|ctsh|si:ch211-89p1.3|atp6v0b|psmc4|vcp|zgc:56011|st14a|psmc5|psmc3|ptpru|ppme1|fbp1l|usp1|dhx16|psmc1a|vps29|atp5c1|mpped2|hagh|mmp2|ddx5|si:dkey-98p3.7|ddx18|atp6v1c1|ctsc|casp2|mmp14a|mmp14b|ddx49|ahcyl2|eif4a1b|pafah1b3|zgc:63528|psmc2|lipc|dnm1l|ctssa|cops5|zgc…
Day 3 vs Days 1-2 and 4-5, TCDD only	1604	GO:0003755	19	10	691	4.6	43	0.01896	0.305	peptidyl-prolyl cis-trans isomerase activity	zgc:73373|ppial|fkbp11|fkbp1b|ppib|zgc:86715|zgc:101826|ppif|zgc:103752|zgc:123307
Day 3 vs Days 1-2 and 4-5, TCDD only	1604	GO:0008233	118	53	691	13.16	7	7e-05	0.007	peptidase activity	try|casp3a|psma6a|caspb|ctsl1a|ctrb1|psmc6|ctsh|st14a|usp1|mmp2|ctsc|casp2|mmp14a|mmp14b|ctssa|cops5|zgc:77409|psma4|usp33|ctsba|psmb3|usp25|zgc:55862|zgc:55888|he2|psmb1|rnpep|psmb2|zgc:92745|zgc:92726|zgc:92041|mep1a.1|si:busm1-sl7.7|ctsll|ace2|zgc:101791|ctskl|spcs2|c6ast3|zgc:112160|zgc:110330|psma2|ctssb.1|metap1|zgc:112302|zgc:114044|zgc:123295|si:rp71-45k5.4|zgc:136461|ela3l|ctsl1b|psmb6
Day 3 vs Days 1-2 and 4-5, TCDD only	1604	GO:0030163	10	7	691	7.8	24	0.00543	0.156	protein catabolic process	psmc6|psmc4|psmc5|psmc3|psmc1a|psmc2|psmc1b
Day 3 vs Days 1-2 and 4-5, TCDD only	1604	GO:0007517	12	7	691	4.56	44	0.02004	0.315	muscle development	tagln2|myf6|arrb2|myog|myod1|smo|gli2a
Day 3 vs Days 1-2 and 4-5, TCDD only	1604	GO:0046034	12	9	691	11.94	8	0.00014	0.013	ATP metabolic process	atp5g|atp6v0b|atp6v1b2|atp6v1al|zgc:73293|zgc:55970|atp6v1f|zgc:91930|atp5a1
Day 3 vs Days 1-2 and 4-5, TCDD only	1604	GO:0008354	5	4	691	6.4	34	0.01194	0.243	germ cell migration	cdh1|cxcl12a|stau2|oep
Day 3 vs Days 1-2 and 4-5, TCDD only	1604	GO:0004129	15	10	691	9.78	17	0.00174	0.071	cytochrome-c oxidase activity	mt-co1|mt-co2|cox4i1|cox7a2l|cox6a1|cox7c|zgc:73355|zgc:92631|cox5aa|cox7a2
Day 3 vs Days 1-2 and 4-5, TCDD only	1604	GO:0006364	8	6	691	8.01	21	0.00441	0.145	rRNA processing	wdr36|utp11l|wdr3|fbl|zgc:92127|ctsl1b
Day 3 vs Days 1-2 and 4-5, TCDD only	1604	GO:0043234	54	29	691	14.84	4	0	0	protein complex	psma6a|psmc6|psmc4|psmd7|psmd12|psmc3|zgc:65894|tubb2c|psmc1a|tuba1|tubb5|psmd13|psmd6|psmc2|psma4|psmb3|psmb1|psmc1b|psmb2|zgc:92726|psmd10|zgc:110330|psmd4l|zgc:112335|psma2|zgc:114044|zgc:123194|si:rp71-45k5.4|psmb6
Day 3 vs Days 1-2 and 4-5, TCDD only	1604	GO:0006813	33	16	691	5.4	37	0.01621	0.303	potassium ion transport	atp1b2a|atp1b1a|atp1a1a.4|atp1a1b|atp1a3a|atp1b2b|tnfaip1|cacna1d|kcnh2|kctd6|zgc:100865|zgc:103747|kcnd2|zgc:123271|kctd12.2|atp1b3a
Day 3 vs Days 1-2 and 4-5, TCDD only	1604	GO:0006120	5	4	691	6.4	35	0.01194	0.236	mitochondrial electron transport, NADH to ubiquinone	mt-nd4|mt-nd4l|mt-nd3|ndufs3
Day 2 vs Days 1 and 3-5, DMSO only	2152	GO:0015078	13	9	691	4.81	33	0.01397	0.292	hydrogen ion transmembrane transporter activity	evla|atp6v0c|atp5g|zgc:77708|atp6v1ba|atp6v1b2|atp6v1al|zgc:55970|atp5a1
Day 2 vs Days 1 and 3-5, DMSO only	2152	GO:0003995	11	8	691	5.16	31	0.0123	0.274	acyl-CoA dehydrogenase activity	acadvl|ivd|gcdh|acadm|zgc:85777|acadl|acad8|acox1
Day 2 vs Days 1 and 3-5, DMSO only	2152	GO:0030902	20	13	691	5.34	30	0.00745	0.172	hindbrain development	pax6b|bcmo1|znf703|tfap2a|hnf1b|pknox1.1|otx1l|hoxb1b|otx2|smo|pax6a|cyp26a1|tcf7l1b
Day 2 vs Days 1 and 3-5, DMSO only	2152	GO:0006520	10	7	691	3.94	43	0.0212	0.341	amino acid metabolic process	cad|cth|got2b|glud1b|got2a|zgc:55605|zgc:91912
Day 2 vs Days 1 and 3-5, DMSO only	2152	GO:0055114	166	84	691	8.18	17	0.00181	0.074	oxidation reduction	cat|adh5|aldh1a2|mt-nd4|mt-nd4l|mt-nd3|fads2|cyp1a|hgd|cyp2j28|wu:fb58e08|hsdl2|rdh1l|alox12|cyp3c1|gpd1b|dohh|ndufs1|f5|hsd17b12a|tdo2l|sod2|dia1|cbr1l|gpx1a|pdcd8|hif1an|glud1b|cbr1|rdh10|rdh1|idh1|idh2|dldh|mdh1a|mao|hsd11b3|aldh2a|zgc:65997|zgc:77906|zgc:77938|zgc:76925|zgc:64133|decr2|sc4mol|pgd|rdhe2|kdsr|zgc:56326|zgc:86647|zgc:92882|rdh12|rdh12l|cyp2j26|gpx1b|zgc:101858|zgc:101723|cyp2j27…
Day 2 vs Days 1 and 3-5, DMSO only	2152	GO:0046961	26	21	691	18.6	2	0	0.001	hydrogen ion transporting ATPase activity, rotational mechanism	atp6v1e1|atp6v0c|atp5g|atp6v1h|atp6v0d1|zgc:77708|atp5d|atp6v1c1|atp6v1ba|atp6v1b2|atp6v1al|atp5h|atp5j|atp6v1d|zgc:55970|atp6v1f|atp6v1c1l|atp5f1|zgc:109987|atp5o|atp5a1
Day 2 vs Days 1 and 3-5, DMSO only	2152	GO:0046933	19	16	691	16.11	3	0	0	hydrogen ion transporting ATP synthase activity, rotational mechanism	atp6v0c|atp5g|zgc:77708|atp5d|atp6v1c1|atp6v1ba|atp6v1b2|atp6v1al|atp5h|atp5j|zgc:55970|atp6v1f|atp6v1c1l|atp5f1|atp5o|atp5a1
Day 2 vs Days 1 and 3-5, DMSO only	2152	GO:0016702	13	9	691	4.81	34	0.01397	0.284	oxidoreductase activity, acting on single donors with incorporation of molecular oxygen, incorporation of two atoms of oxygen	bcmo1|bcdo2l|hgd|plod3|alox12|tdo2l|hif1an|zgc:56326|adoa
Day 2 vs Days 1 and 3-5, DMSO only	2152	GO:0008152	355	160	691	4.25	41	0.01823	0.307	metabolic process	dct|atp1a1a.4|alas1|ctbp1|ctbp2|agxt|aldh1a2|ugdh|tpi1a|cad|aldh3d1|suclg2|hsdl2|fah|rdh1l|zgc:77126|pgam1|slc35c2|dlat|gpd1b|uck2b|zgc:63722|hsd17b12a|psat1|aldh7a1|zgc:56011|zgc:85662|zgc:65956|rpe|taz|flj13639|acadvl|rpl4|mmp2|sulf1|bcat1|cbr1l|si:dkey-31f5.7|dlst|kmo|ivd|dhrs1|pmm2|aldoc|glud1b|mmp14a|cbr1|rdh10|rdh1|atp2b1a|idh1|idh2|pgam2|mdh1a|hsd11b3|zgc:63779|aldh2a|rtn4ip1|cdkal1|zgc:65…
Day 2 vs Days 1 and 3-5, DMSO only	2152	GO:0015986	14	10	691	5.99	27	0.00593	0.152	ATP synthesis coupled proton transport	atp5g|atp5l|atp5d|atp5h|atp5j|zgc:55970|wdr18|atp5f1|atp5o|atp5a1
Day 2 vs Days 1 and 3-5, DMSO only	2152	GO:0016071	14	12	691	12.83	6	0.00014	0.017	mRNA metabolic process	smx5|snrpd1|snrpd3l|lsm7|zgc:56682|snrpb|lsm6|snrpd3|zgc:101136|zgc:103688|si:dkey-113g17.2|snrpfl
Day 2 vs Days 1 and 3-5, DMSO only	2152	GO:0007179	10	7	691	3.94	44	0.0212	0.333	transforming growth factor beta receptor signaling pathway	smad3a|smad7|smad3b|smad6b|smad2|smad5|smad1
Day 2 vs Days 1 and 3-5, DMSO only	2152	GO:0000775	8	6	691	4.38	37	0.01729	0.323	chromosome, centromeric region	kntc2l|zgc:56708|zgc:64116|pane1|zgc:101125|dj383j4.3l
Day 2 vs Days 1 and 3-5, DMSO only	2152	GO:0016469	31	23	691	15.53	4	7e-05	0.013	proton-transporting two-sector ATPase complex	evla|atp6v1e1|atp6v0c|atp5g|atp6v0d1|zgc:77708|atp5l|atp5d|atp6v1c1|atp6v1ba|atp6v1b2|atp6v1al|atp5h|atp5j|atp6v1d|zgc:55970|atp6v1f|wdr18|atp6v1c1l|atp5f1|zgc:109987|atp5o|atp5a1
Day 2 vs Days 1 and 3-5, DMSO only	2152	GO:0006355	551	244	691	4.95	32	0.01281	0.277	regulation of transcription, DNA-dependent	dbx1a|meis2.1|pbx1a|arntl1a|arntl2|smad3a|pou4f1|hey1|ybx1|hoxc1a|hoxa9a|hoxb5b|atoh7|hmx3|pax2b|pax6b|lbx2|supt5h|nrf1|six4.1|six4.2|crx|meis3|nfya|znf703|gabpa|hsf2|xbp1|tfap2a|her9|per2|hnf1b|cebpd|cebpg|meis1|meis2.2|meis4.1a|pknox1.1|hdac1|tbx15|prrx1a|med29|ruvbl2|ruvbl1|smad7|smad3b|sirt2|myst2|bmi1|her8a|polr2gl|foxk2|ercc3|bhlhb2|taf2|gtf2b|si:dkey-110c1.6|atf1|zgc:77259|rbb4|nr5a5|mta2|…
Day 2 vs Days 1 and 3-5, DMSO only	2152	GO:0007018	27	18	691	8.2	16	0.00181	0.078	microtubule-based movement	kifc1|kif11|tubb2c|tuba8l|tuba1|tubb5|zgc:66125|tuba8l2|zgc:55461|tuba8l4|zgc:55995|tuba8l3|zgc:112061|zgc:112335|zgc:123194|zgc:123292|zgc:153264|kif23
Day 2 vs Days 1 and 3-5, DMSO only	2152	GO:0007601	13	9	691	4.81	35	0.01397	0.276	visual perception	rds2|slc17a6|pde6g|zgc:77759|opn1lw2|zgc:92605|nr2f1|nr2f5|opn1sw1
Day 2 vs Days 1 and 3-5, DMSO only	2152	GO:0003824	370	176	691	9.77	10	0.00087	0.06	catalytic activity	atp1a1a.4|alas1|ctbp1|ctbp2|agxt|ugdh|tpi1a|cad|suclg2|azin1|ephx1l|hsdl2|fah|rdh1l|uqcrc2|zgc:77126|pgam1|fntb|sephs1|gpd1b|zgc:63722|hsd17b12a|psat1|ldhd|zgc:56011|adsl|zgc:65956|rpe|glula|cth|got2b|flj13639|glulb|mmp2|zgc:66396|sulf1|bcat1|cbr1l|paics|si:dkey-31f5.7|sps2|pde6a|dhrs1|pmm2|aldoc|glud1b|mmp14a|cbr1|rdh10|rdh1|atp2b1a|abat|fen1|pkm2a|pgam2|zgc:55813|mdh1a|hsd11b3|zgc:63486|zgc:637…
Day 2 vs Days 1 and 3-5, DMSO only	2152	GO:0016868	8	6	691	4.38	38	0.01729	0.314	intramolecular transferase activity, phosphotransferases	pgam1|zgc:63722|pgam2|pgm1|pgm2|zgc:92230
Day 2 vs Days 1 and 3-5, DMSO only	2152	GO:0003887	9	7	691	5.72	28	0.00702	0.173	DNA-directed DNA polymerase activity	pola1|pola2|pold2|poll|si:rp71-1p14.5|polb|pold1
Day 2 vs Days 1 and 3-5, DMSO only	2152	GO:0006259	9	7	691	5.72	29	0.00702	0.167	DNA metabolic process	ercc4|rad51|zgc:77165|mus81|si:dkey-98n4.1|zgc:101596|xrcc3
Day 2 vs Days 1 and 3-5, DMSO only	2152	GO:0016627	15	11	691	7.23	21	0.00253	0.083	oxidoreductase activity, acting on the CH-CH group of donors	srd5a3|acadvl|ivd|gcdh|acadm|zgc:85777|acadl|acad8|sdha|acox1|zgc:112208
Day 2 vs Days 1 and 3-5, DMSO only	2152	GO:0016853	40	25	691	8.63	14	0.00123	0.061	isomerase activity	tpi1a|gpia|ppil4|zgc:73373|ppia|fkbp11|ptgesl|ppil2|zgc:63850|txndc5|itpk1|ppig|ppih|zgc:86715|zgc:92501|zgc:101826|ppif|zgc:103752|si:dkey-98n4.1|rpia|pus1|ppil1|zgc:123307|gale|top1l
Day 2 vs Days 1 and 3-5, DMSO only	2152	GO:0003676	349	164	691	7.85	19	0.00195	0.071	nucleic acid binding	hug|tnrc4|ybx1|klf2a|klf2b|klf3|mkrn1|sall1a|u2af1|sf3b4|snrpc|ncbp2|npm1|kars|smarca5|ddx54|mki67ip|pola1|yy1a|tia1|ewsr1b|hnrnpab|zbtb16|ssb|zgc:77366|zgc:55876|sf1|zgc:85960|rbm4.2|ercc3|zmat2|sp8l|aars|tardbp|rbm4.1|si:ch211-89p1.3|zgc:162551|ddx39a|syncrip|rnps1|mynn|ercc4|zgc:56208|zgc:66448|rbmx|cirbp|zgc:76924|zgc:55809|smarca2|hnrnpa0|ddx23|ppil4|hnrnpu|zgc:56148|zgc:77304|zgc:56476|safb…
Day 2 vs Days 1 and 3-5, DMSO only	2152	GO:0060041	26	18	691	9.51	11	0.00116	0.073	retina development in camera-type eye	nrf1|prkci|ccna2|atp6v1e1|atp6v0c|mcm3|smarca5|atp6v1h|atp6v0d1|sf1|wrb|paics|fen1|chaf1b|tyms|irx1a|atp6v1f|rdh5
Day 2 vs Days 1 and 3-5, DMSO only	2152	GO:0006096	27	16	691	4.25	42	0.01838	0.302	glycolysis	gpia|pgam1|zgc:63722|aldoc|eno3|pkm2a|pgam2|mdh1a|zgc:73056|zgc:64133|aldoab|hk1|zgc:92882|zgc:92230|dhtkd1|aldocl
Day 2 vs Days 1 and 3-5, DMSO only	2152	GO:0006350	289	141	691	10.08	8	0.00058	0.05	transcription	arntl1a|arntl2|smad3a|hey1|hoxc1a|hoxa9a|hoxb5b|atoh7|hmx3|pax2b|pax6b|supt5h|nrf1|znf703|her9|hnf1b|hdac1|med29|ruvbl2|ruvbl1|smad7|smad3b|bmi1|her8a|polr2gl|ercc3|bhlhb2|taf2|papolb|zgc:77259|rbb4|nr5a5|ccnl1|med7|polr1a|sap30l|mynn|ilf3|supt6h|tcea1|rbb4l|pspc1|tfdp2|rybpa|pcgf1|msgn1|tp63|hif1an|cdk8|asf1b|bmi1b|taf8|papolg|med18|hif1al|polr1c|phf10|mxd3|zgc:66298|crsp8|thrap6|edf1|tfdp1|rcor…
Day 2 vs Days 1 and 3-5, DMSO only	2152	GO:0006744	15	10	691	4.59	36	0.01491	0.286	ubiquinone biosynthetic process	mt-nd4|mt-nd4l|mt-nd3|ndufs1|ndufa6|ndufb4|coq3|ndufs3|ndufs4|zgc:158731
Day 2 vs Days 1 and 3-5, DMSO only	2152	GO:0005777	8	6	691	4.38	39	0.01729	0.306	peroxisome	cat|agxt|decr2|acox1|lonp2|pex19
Day 2 vs Days 1 and 3-5, DMSO only	2152	GO:0006457	68	37	691	6.04	26	0.00557	0.148	protein folding	hspe1|cct3|cct2|hspd1|dnaja2l|zgc:77513|fkbp10|fkbp4|ppil4|aip|pfdn5|zgc:73373|dnaja3a|ppia|fkbp11|fkbp5|hspa9|hsp90a.2|dnajc5|dnaja3b|ppil2|zgc:63689|fkbp8|ppig|cct8|ppih|zgc:86715|fkbp14|zgc:101894|zgc:101826|ppif|zgc:103752|ppil1|zgc:123307|grpel1|hsp90a.1|tcp1
Day 2 vs Days 1 and 3-5, DMSO only	2152	GO:0016491	259	132	691	13.92	5	7e-05	0.01	oxidoreductase activity	cat|dct|adh5|aldh1a2|ugdh|mt-nd4|mt-nd4l|mt-nd3|fads2|cyp1a|hgd|cyp2j28|plod3|aldh3d1|wu:fb58e08|hsdl2|nqo1|rdh1l|alox12|slc35c2|cyp3c1|gpd1b|dohh|ndufs1|f5|hsd17b12a|zgc:66484|tdo2l|aldh7a1|ldhd|fmo5|sod2|flj13639|dia1|acadvl|rpl4|cbr1l|gpx1a|kmo|ivd|dhrs1|pdcd8|prdx3|hif1an|glud1b|cbr1|rdh10|rdh1|idh1|idh2|smox|dldh|mdh1a|mao|hsd11b3|aldh2a|rtn4ip1|zgc:65997|zgc:73198|scp2|gcdh|zgc:77906|zgc:77…
Day 2 vs Days 1 and 3-5, DMSO only	2152	GO:0003755	19	13	691	6.59	24	0.00492	0.142	peptidyl-prolyl cis-trans isomerase activity	ppil4|zgc:73373|ppia|fkbp11|ppil2|ppig|ppih|zgc:86715|zgc:101826|ppif|zgc:103752|ppil1|zgc:123307
Day 2 vs Days 1 and 3-5, DMSO only	2152	GO:0004252	31	20	691	7.95	18	0.00195	0.075	serine-type endopeptidase activity	try|ctrb1|st14a|f9|heatr3|zgc:85976|rhbdl2|zgc:55888|zgc:92745|zgc:92041|zgc:92590|lonp2|zgc:101791|zgc:101788|zgc:112160|zgc:109940|zgc:112302|zgc:136461|ela3l|zgc:153968
Day 2 vs Days 1 and 3-5, DMSO only	2152	GO:0005634	971	459	691	27	1	0	0.001	nucleus	dbx1a|meis2.1|pbx1a|ccnb1|mespa|tnrc4|arntl1a|arntl2|smad3a|pou4f1|hey1|hoxc1a|hoxa9a|hoxb5b|atoh7|hmx3|pax2b|pax6b|lbx2|supt5h|nrf1|six4.1|six4.2|siah1|crx|meis3|cry1a|nfya|ube2i2|znf703|gabpa|hsf2|xbp1|tfap2a|her9|hnf1b|cebpd|cebpg|meis1|meis2.2|meis4.1a|pknox1.1|phc2|dacha|ccna2|u2af1|csnk1a1|snrpc|hdac1|mak16|mcm3|stka|mab21l1|tbx15|h2afv|prrx1a|myst3|npm1|ccnf|mcm5|sdad1|med29|def|ddx54|mki6…
Day 2 vs Days 1 and 3-5, DMSO only	2152	GO:0008483	12	10	691	9.94	9	0.00065	0.05	transaminase activity	agxt|psat1|got2b|bcat1|abat|zgc:63486|got2a|agxtl|bcat2|amt
Day 2 vs Days 1 and 3-5, DMSO only	2152	GO:0003913	8	6	691	4.38	40	0.01729	0.299	DNA photolyase activity	cry1a|cry1b|cry3|cry4|cry5|zgc:153885
Day 2 vs Days 1 and 3-5, DMSO only	2152	GO:0031564	273	133	691	9.34	12	0.00116	0.067	transcription antitermination	arntl1a|arntl2|smad3a|hey1|hoxc1a|hoxa9a|hoxb5b|atoh7|hmx3|pax2b|pax6b|supt5h|nrf1|znf703|her9|hnf1b|hdac1|med29|ruvbl2|ruvbl1|smad7|smad3b|bmi1|her8a|polr2gl|ercc3|bhlhb2|taf2|zgc:77259|rbb4|nr5a5|ccnl1|med7|polr1a|sap30l|mynn|ilf3|supt6h|rbb4l|pspc1|tfdp2|rybpa|pcgf1|msgn1|tp63|hif1an|cdk8|asf1b|bmi1b|taf8|med18|hif1al|phf10|mxd3|zgc:66298|crsp8|thrap6|edf1|tfdp1|rcor2|crsp7|med15|ilf2|nr2f6|le…
Day 2 vs Days 1 and 3-5, DMSO only	2152	GO:0005198	70	36	691	3.91	45	0.02135	0.328	structural molecule activity	copg2|krt4|lmnb1|thbs3a|thbs4b|slc35c2|tubb2c|tuba8l|col14a1|col18a1|tuba1|tubb5|tuba8l2|zgc:73358|zgc:85723|mospd1|zgc:55461|wasl|tuba8l4|zgc:92192|zgc:92247|tuba8l3|mospd2|zgc:103652|zgc:109868|si:dkeyp-113d7.4|zgc:112335|zgc:123194|zgc:123292|zgc:153264|cyt1l|zgc:154009|desm|lmnb2|gfap|cyt1
Day 2 vs Days 1 and 3-5, DMSO only	2152	GO:0046034	12	9	691	6.43	25	0.00543	0.15	ATP metabolic process	atp6v0c|atp5g|zgc:77708|atp6v1ba|atp6v1b2|atp6v1al|zgc:55970|atp6v1f|atp5a1
Day 2 vs Days 1 and 3-5, DMSO only	2152	GO:0006281	30	21	691	11.55	7	0.00029	0.029	DNA repair	cry1a|cry1b|cry3|cry4|cry5|gtf2h2|ercc4|gtf2h4|fen1|rad1|rad51|ercc1|poll|apex1|zgc:55521|gtf2h3|rad17|polb|neil3|esco2|zgc:153885
Day 2 vs Days 1 and 3-5, DMSO only	2152	GO:0004129	15	11	691	7.23	22	0.00253	0.08	cytochrome-c oxidase activity	cox4i1|cox7a2l|cox6a1|cox7c|zgc:66195|zgc:73355|zgc:86599|zgc:103594|cox5aa|cox7a2|zgc:153177
Day 2 vs Days 1 and 3-5, DMSO only	2152	GO:0007017	23	16	691	8.62	15	0.00123	0.057	microtubule-based process	tubb2c|tuba8l|tuba1|dnl2|tubb5|dctn2|tuba8l2|zgc:55461|tuba8l4|tuba8l3|si:dkey-4c23.7|dnl2l|zgc:112335|zgc:123194|zgc:123292|zgc:153264
Day 2 vs Days 1 and 3-5, DMSO only	2152	GO:0006353	273	133	691	9.34	13	0.00116	0.062	transcription termination	arntl1a|arntl2|smad3a|hey1|hoxc1a|hoxa9a|hoxb5b|atoh7|hmx3|pax2b|pax6b|supt5h|nrf1|znf703|her9|hnf1b|hdac1|med29|ruvbl2|ruvbl1|smad7|smad3b|bmi1|her8a|polr2gl|ercc3|bhlhb2|taf2|zgc:77259|rbb4|nr5a5|ccnl1|med7|polr1a|sap30l|mynn|ilf3|supt6h|rbb4l|pspc1|tfdp2|rybpa|pcgf1|msgn1|tp63|hif1an|cdk8|asf1b|bmi1b|taf8|med18|hif1al|phf10|mxd3|zgc:66298|crsp8|thrap6|edf1|tfdp1|rcor2|crsp7|med15|ilf2|nr2f6|le…
Day 2 vs Days 1 and 3-5, DMSO only	2152	GO:0000785	20	14	691	7.73	20	0.00232	0.08	chromatin	si:dkey-110c1.6|mynn|cbx2|myst1|sox4a|sox4b|zgc:85677|hmgb2l|si:ch211-51m24.3|zgc:110752|hmgb3b|zgc:110152|zgc:123210|hmgb2
Day 2 vs Days 1 and 3-5, DMSO only	2152	GO:0006807	7	6	691	6.72	23	0.00478	0.143	nitrogen compound metabolic process	cad|upb1|glula|glulb|zgc:101630|zgc:109720
Day 4 vs Days 1-3 and 5	2856	GO:0015078	13	11	691	5.77	26	0.00535	0.142	hydrogen ion transmembrane transporter activity	evla|atp6v0c|atp5g|zgc:77708|atp6v0b|atp6v1ba|atp6v1b2|atp6v1al|zgc:73293|zgc:55970|atp5a1
Day 4 vs Days 1-3 and 5	2856	GO:0006817	18	14	691	4.8	34	0.0097	0.197	phosphate transport	col11a2|hbl3|slc34a2a|slc35c2|ankh|slc20a1b|col1a3|col1a2|col1a1|col9a2|col7a1l|col14a1|col18a1|col5a2l
Day 4 vs Days 1-3 and 5	2856	GO:0001756	31	22	691	4.26	40	0.0131	0.226	somitogenesis	mespb|fn1|neo1|mak10|cap1|supt6h|her15.1|pcdh10b|itga5|rbpja|ldb3a|crim1|gadd45b|her12|shha|cdx4|ntl|mef2a|oep|cyp26a1|dld|gli2a
Day 4 vs Days 1-3 and 5	2856	GO:0055114	166	112	691	14.67	6	0	0	oxidation reduction	cat|hsd17b8|dhfr|aldh1a2|mt-nd4|mt-nd4l|mt-co1|mt-co2|mt-nd3|fads2|cyp1a|hgd|cyp2j28|gapdhs|glud1a|gapdh|wu:fb58e08|hsdl2|rdh1l|alox12|cyp3c1|zgc:77071|dohh|ndufs1|degs1|hsd17b12a|tdo2l|mdh1b|sod2|dia1|cbr1l|gpx1a|vat1|pdcd8|hif1an|glud1b|cbr1|rdh10|rdh1|idh1|zgc:63546|idh2|dldh|aldh9a1b|mdh1a|cyp17a1|mao|hsd11b3|idh3a|zgc:56585|zgc:63602|zgc:63667|aldh2a|zgc:64106|zgc:65987|zgc:65997|ndor1|zgc:6…
Day 4 vs Days 1-3 and 5	2856	GO:0044262	7	7	691	4.49	36	0.01049	0.201	cellular carbohydrate metabolic process	cs|mdh1b|mdh1a|zgc:64133|zgc:92882|ldha|ldhb
Day 4 vs Days 1-3 and 5	2856	GO:0046961	26	25	691	20.49	2	0	0.001	hydrogen ion transporting ATPase activity, rotational mechanism	atp6v1e1|atp6v0c|atp5g|atp6v1h|atp6v0d1|zgc:77708|atp6v0b|atp5d|atp5c1|atp6v1c1|atp6v1ba|atp6v1b2|atp6v1al|atp5h|zgc:73293|atp5j|atp6v1d|zgc:55970|atp6v1f|atp6v1c1l|atp5f1|zgc:101757|zgc:109987|atp5o|atp5a1
Day 4 vs Days 1-3 and 5	2856	GO:0030529	106	66	691	3.85	44	0.01686	0.265	ribonucleoprotein complex	hug|smx5|rplp0|rps9|rps5|snrpd1|rpl35|snrpc|rpl36a|rpl3|hnrnpab|rpl10a|ssb|rpl27|snrpd3l|rpl12|nola2|hnrnpa0|heatr1|hnrnpu|zgc:56476|utp11l|lsm7|rps8|rpl7|rpl6|rps15a|zgc:73149|rps3a|nhp2l1|rps24|rpl34|rpl18a|rps21|zgc:56682|rpl8|rps7|snrpb|hnrpkl|zgc:55701|hnrnpul1|rps2|hnrnpl|wdsof1|zgc:55733|puf60b|mrpl23|snrpd3|zgc:92770|imp4|mrpl24|zgc:92872|snrp70|zgc:103688|si:dkey-113g17.2|rps4x|snrpfl|zg…
Day 4 vs Days 1-3 and 5	2856	GO:0006260	16	13	691	5.58	28	0.00622	0.154	DNA replication	pola1|orc6l|pola2|pold2|rpa1|poll|si:rp71-1p14.5|polb|rfc5|zgc:110810|zgc:112973|pold1|rrm1
Day 4 vs Days 1-3 and 5	2856	GO:0003723	121	77	691	5.78	25	0.0047	0.13	RNA binding	hug|dvr1rbp|cugbp1|tnrc4|adar|adarb1|rps9|u2af1|fmr1|ddx55|ddx54|mki67ip|exosc8|ssb|sf1|polr2gl|rbm4.1|zff9|eif2s1l|nola2|fxr1|pcbp2|ilf3|zgc:56476|supt6h|tarbp2|pspc1|sb:cb363|sf3a1|cugbp2|rbm19|zgc:56682|lgtn|papolg|pno1|sfrs1|rpl8|rbm18|hnrpkl|sfrs1l|fubp1|rbm22|zgc:85948|ilf2|trspap1|rps2|hnrnpl|stau2|zgc:55429|sfrs8|fxr2|puf60b|zgc:92761|zgc:100836|rbm42|a2bp1|rps4x|exosc9|zc3h14|zgc:103509|…
Day 4 vs Days 1-3 and 5	2856	GO:0046933	19	18	691	14.23	7	0	0	hydrogen ion transporting ATP synthase activity, rotational mechanism	atp6v0c|atp5g|zgc:77708|atp5d|atp5c1|atp6v1c1|atp6v1ba|atp6v1b2|atp6v1al|atp5h|zgc:73293|atp5j|zgc:55970|atp6v1f|atp6v1c1l|atp5f1|atp5o|atp5a1
Day 4 vs Days 1-3 and 5	2856	GO:0016616	22	19	691	10.47	13	0.00036	0.019	oxidoreductase activity, acting on the CH-OH group of donors, NAD or NADP as acceptor	ctbp1|ctbp2|ugdh|zgc:65956|mdh1b|idh1|idh2|mdh1a|idh3a|zgc:77636|zgc:64133|zgc:86647|zgc:92882|grhpr|gpd1l|zgc:136493|me1|ldha|ldhb
Day 4 vs Days 1-3 and 5	2856	GO:0005737	415	242	691	5.28	32	0.0076	0.164	cytoplasm	urod|col11a2|copg2|dvr1rbp|acta1|bactin1|bactin2|axin1|axin2|hbl3|cugbp1|tnrc4|pim1|mapk14a|cct6a|ywhag1|pknox1.1|csnk1a1|stil|cct3|cct2|cct7|rpl36a|unc45b|cbs|acta2|dpp3|ahsa1|sult1st1|slc35c2|smyhc1|stk3|dlat|mak10|xpo4|snd1|snupn|aars|zgc:76912|col1a3|ipo7|actr8|psmc4|bin2l|phf17|cdv3|zc3h15|ivns1abpb|cuedc2|adsl|yipf3|psmc5|psmc3|fgfr1op2|zgc:65894|mylip|zgc:77531|zgc:73138|zgc:56134|col1a2|a…
Day 4 vs Days 1-3 and 5	2856	GO:0008152	355	217	691	10.32	14	0.00036	0.018	metabolic process	dct|atp1a1a.3|atp1a1a.4|atp1a1b|atp1a3a|htatip2|alas1|hsd17b8|ctbp1|ctbp2|agxt|aldh1a2|ugdh|tpi1a|tpi1b|gstp1|atp2a1|mthfd1|gapdhs|cbs|cad|glud1a|suclg2|impdh2|hsdl2|fah|uap1|rdh1l|zgc:77126|pgam1|slc35c2|dlat|zgc:73340|uck2b|zgc:63722|hsd17b12a|psat1|aldh7a1|zgc:56011|zgc:85662|zgc:65956|rpe|htf9c|mdh1b|flj13639|acadvl|rpl4|mmp2|sulf1|npl|bcat1|cbr1l|si:dkey-31f5.7|dlst|kmo|vat1|si:xx-35d8.1|ivd…
Day 4 vs Days 1-3 and 5	2856	GO:0003924	46	33	691	6.79	21	0.00203	0.067	GTPase activity	hbs1l|zgc:65894|zgc:73138|tubb2c|tuba8l|ehd2|tuba1|gtpbp1|mfn1|dnm1l|eftud2|tuba8l2|zgc:55461|tubgl|tuba8l4|zgc:92185|zgc:92085|si:dkey-19f21.3|tuba8l3|gspt1|gtpbp1l|atl3|opa1|si:dkey-110c1.4|zgc:110335|zgc:113191|zgc:109885|zgc:123194|zgc:123292|zgc:136305|zgc:153264|ef1a|ran
Day 4 vs Days 1-3 and 5	2856	GO:0015986	14	13	691	9.78	16	0.00036	0.016	ATP synthesis coupled proton transport	mt-atp6|atp5g|atp5l|atp5d|atp5c1|atp5h|zgc:73293|atp5j|zgc:55970|wdr18|atp5f1|atp5o|atp5a1
Day 4 vs Days 1-3 and 5	2856	GO:0016071	14	11	691	4.06	42	0.01643	0.27	mRNA metabolic process	smx5|snrpd1|snrpd3l|lsm7|zgc:56682|snrpb|snrpd3|zgc:103688|si:dkey-113g17.2|snrpfl|lsm11
Day 4 vs Days 1-3 and 5	2856	GO:0000775	8	7	691	4.49	37	0.01208	0.226	chromosome, centromeric region	kntc2l|zgc:56708|zgc:64116|zw10|pane1|zgc:101125|dj383j4.3l
Day 4 vs Days 1-3 and 5	2856	GO:0007067	22	17	691	5.57	29	0.00644	0.153	mitosis	ewsr1b|kntc2l|nusap1|pafah1b1b|zgc:56708|zgc:64116|zgc:66331|katnb1|zgc:77115|clasp2|zw10|zgc:92321|tipin|zgc:103632|zgc:110417|zte38|ube2i
Day 4 vs Days 1-3 and 5	2856	GO:0016469	31	28	691	18.18	3	0	0	proton-transporting two-sector ATPase complex	evla|mt-atp6|atp6v1e1|atp6v0c|atp5g|atp6v0d1|zgc:77708|atp6v0b|atp5l|atp5d|atp5c1|atp6v1c1|atp6v1ba|atp6v1b2|atp6v1al|atp5h|zgc:73293|atp5j|atp6v1d|zgc:55970|atp6v1f|wdr18|atp6v1c1l|atp5f1|zgc:101757|zgc:109987|atp5o|atp5a1
Day 4 vs Days 1-3 and 5	2856	GO:0015992	18	17	691	13.34	8	0	0	proton transport	atp6v0c|atp5g|atp2a1|atp6v0a1|zgc:77708|atp6v0b|atp6v1ba|atp6v1b2|atp6v1al|zgc:73293|zgc:55891|nnt|zgc:55970|atp6v1f|atp2a1l|zgc:112214|atp5a1
Day 4 vs Days 1-3 and 5	2856	GO:0007601	13	11	691	5.77	27	0.00535	0.137	visual perception	rds2|vsx2|cryaa|opn4l|pde6g|zgc:77759|opn1lw2|zgc:92605|nr2f1|nr2f5|opn1sw1
Day 4 vs Days 1-3 and 5	2856	GO:0003824	370	225	691	9.97	15	0.00036	0.017	catalytic activity	atp1a1a.3|atp1a1a.4|atp1a1b|atp1a3a|htatip2|alas1|hsd17b8|ctbp1|ctbp2|agxt|ugdh|ckb|tpi1a|tpi1b|atp2a1|mthfd1|gapdhs|cbs|cad|glud1a|suclg2|impdh2|azin1|ephx1l|hsdl2|fah|rdh1l|uqcrc2|zgc:77126|pgam1|sephs1|zgc:63722|hsd17b12a|psat1|hpx|ldhd|zgc:56011|adsl|zgc:65956|rpe|glula|ppme1|zgc:66434|fuca1|mdh1b|cth|got2b|ctps|flj13639|mmp2|zgc:66396|sulf1|npl|bcat1|cbr1l|paics|si:dkey-31f5.7|sps2|vat1|pde6…
Day 4 vs Days 1-3 and 5	2856	GO:0003887	9	8	691	5.36	31	0.00753	0.168	DNA-directed DNA polymerase activity	pola1|pola2|mybbp1a|pold2|poll|si:rp71-1p14.5|polb|pold1
Day 4 vs Days 1-3 and 5	2856	GO:0051287	22	18	691	7.83	19	0.00101	0.037	NAD binding	ctbp1|ctbp2|ugdh|gapdhs|gapdh|sirt2|parp1|zgc:65956|hibadhb|zgc:73198|zgc:77636|grhpr|hibadha|ndufv1|gpd1l|zgc:103539|zgc:136493|me1
Day 4 vs Days 1-3 and 5	2856	GO:0006396	24	19	691	7.02	20	0.00195	0.068	RNA processing	adar|adarb1|exosc8|ssb|htf9c|zgc:56476|sf3a1|prpf39|cstf3|xab2|zgc:55327|utp6|zgc:55695|sfrs8|sart3|exosc9|zgc:110717|exosc5|zgc:158612
Day 4 vs Days 1-3 and 5	2856	GO:0003676	349	222	691	17.19	4	0	0	nucleic acid binding	hug|dvr1rbp|cugbp1|tnrc4|klf4|zfhx1|klf2a|mkrn1|sall1a|u2af1|sf3b4|snrpc|ddx19|ncbp2|smarca5|ddx55|ddx54|mki67ip|pola1|yy1a|tia1|ewsr1b|hnrnpab|zbtb16|prdm1a|ssb|zgc:77366|zfp36l1l|zgc:55876|sf1|zgc:85960|sp1|rbm4.2|ercc3|snd1|zmat2|sp8l|aars|tardbp|rbm4.1|si:ch211-89p1.3|zgc:162551|ddx39a|syncrip|zff9|rnps1|cpsf6|mynn|ercc4|zgc:56208|zgc:66448|rbmx|cirbp|zgc:76924|zgc:55809|smarca2|sfrs11|hnrnpa…
Day 4 vs Days 1-3 and 5	2856	GO:0060041	26	19	691	4.48	39	0.0123	0.218	retina development in camera-type eye	nrf1|prkci|ccna2|atp6v1e1|atp6v0c|mcm3|smarca5|atp6v1h|atp6v0d1|flj12716l|sf1|paics|fen1|chaf1b|tyms|polr3f|atp6v1f|rfc5|rdh5
Day 4 vs Days 1-3 and 5	2856	GO:0006096	27	24	691	14.72	5	0	0	glycolysis	gpia|gapdhs|gapdh|pgam1|zgc:63722|eno1|mdh1b|aldoc|eno3|pkm2a|pgam2|mdh1a|zgc:73056|zgc:64133|pgk1|hk1|eno2|zgc:92882|zgc:92230|pfkm|dhtkd1|aldocl|ldha|ldhb
Day 4 vs Days 1-3 and 5	2856	GO:0044267	9	9	691	6.24	22	0.0034	0.107	cellular protein metabolic process	cct6a|cct3|cct2|cct7|hspd1|cct5|cct4|cct8|tcp1
Day 4 vs Days 1-3 and 5	2856	GO:0006744	15	15	691	11.56	11	0.00022	0.014	ubiquinone biosynthetic process	mt-nd4|mt-nd4l|mt-nd3|ndufs1|ndufa6|ndufb10|ndufb4|ndufa4l|coq3|ndufv1|ndufs6|ndufs3|ndufs4|ndufs5|zgc:158731
Day 4 vs Days 1-3 and 5	2856	GO:0008137	11	9	691	4.14	41	0.01411	0.238	NADH dehydrogenase (ubiquinone) activity	mt-nd4|mt-nd4l|mt-nd3|ndufs1|zgc:77820|ndufb4|zgc:92850|ndufv1|ndufs3
Day 4 vs Days 1-3 and 5	2856	GO:0006457	68	50	691	11.96	9	0.00022	0.017	protein folding	hspe1|cct6a|cct3|cct2|cct7|hspd1|zgc:56703|zgc:77513|fkbp10|fkbp4|ppil4|aip|pfdn5|ppial|dnaja3a|ppia|cct5|fkbp11|fkbp5|hspa9|hsp90a.2|hsp90b1|dnajc5|dnaja3b|ppil2|zgc:56702|zgc:63689|cct4|fkbp1b|fkbp8|ppib|ppig|cct8|dnajc17|zgc:86715|zgc:92648|fkbp14|fkbp9|dnajb1|zgc:101826|ppif|zgc:103752|pfdn1|ppie|zgc:123307|grpel1|zgc:136473|hsp90a.1|hsp90ab1|tcp1
Day 4 vs Days 1-3 and 5	2856	GO:0016491	259	177	691	26.1	1	0	0.001	oxidoreductase activity	cat|dct|nos1|hsd17b8|dhfr|aldh1a2|ugdh|mt-nd4|mt-nd4l|mt-co1|mt-co2|mt-nd3|fads2|cyp1a|hgd|cyp2j28|gapdhs|plod3|glud1a|gapdh|wu:fb58e08|hsdl2|nqo1|rdh1l|alox12|slc35c2|cyp3c1|zgc:77071|dohh|ndufs1|degs1|hsd17b12a|zgc:66484|tdo2l|aldh7a1|ldhd|mdh1b|sod2|flj13639|dia1|acadvl|rpl4|cbr1l|prdx2|gpx1a|kmo|vat1|si:xx-35d8.1|ivd|dhrs1|rrm2b|inppl1|pdcd8|prdx3|hif1an|glud1b|cbr1|rdh10|rdh1|idh1|nudt4|zgc:…
Day 4 vs Days 1-3 and 5	2856	GO:0003755	19	15	691	5.54	30	0.00644	0.148	peptidyl-prolyl cis-trans isomerase activity	ppil4|ppial|ppia|fkbp11|ppil2|zgc:56702|fkbp1b|ppib|ppig|zgc:86715|zgc:101826|ppif|zgc:103752|ppie|zgc:123307
Day 4 vs Days 1-3 and 5	2856	GO:0005634	971	548	691	5.89	24	0.0047	0.135	nucleus	dbx1a|twist1a|pcna|dvr1rbp|ccnb1|mespb|cugbp1|tnrc4|arntl2|runx3|hey1|myf5|adarb1|hoxc1a|hoxc13a|hoxa9a|hoxa9b|pim1|pax6b|lbx2|supt5h|nrf1|vsx2|klf4|six4.1|six4.2|mapk14a|crx|nkx2.1b|meis3|six2.1|cry1a|nfya|atoh2b|neurod2|zfhx1|irx5a|znf703|gabpa|hsf2|tfap2a|her9|cebpd|cebpg|meis1|meis4.1a|pknox1.1|phc2|dachc|ccna2|u2af1|csnk1a1|snrpc|hdac1|mak16|mcm3|stka|mycn|h2afv|fmr1|prrx1a|id2a|myst3|ccnf|e…
Day 4 vs Days 1-3 and 5	2856	GO:0031016	8	7	691	4.49	38	0.01208	0.22	pancreas development	meis3|aldh1a2|jag2|jag1b|shha|cdx4|smo
Day 4 vs Days 1-3 and 5	2856	GO:0008483	12	10	691	4.95	33	0.00861	0.18	transaminase activity	agxt|psat1|got2b|bcat1|abat|zgc:63486|got2a|agxtl|bcat2|amt
Day 4 vs Days 1-3 and 5	2856	GO:0005198	70	46	691	4.76	35	0.0097	0.191	structural molecule activity	col11a2|copg2|krt4|cldnh|lmnb1|lmnl3|thbs4b|slc35c2|zgc:65894|tubb2c|tuba8l|col14a1|krt18|col18a1|tuba1|cacng2|zgc:77517|tuba8l2|zgc:73358|zgc:85723|zgc:55461|krt15|tuba8l4|tubd1|zgc:92192|zgc:92247|zgc:92533|tuba8l3|mospd2|zgc:103652|zgc:109868|si:dkeyp-113d7.4|zgc:112359|zgc:123194|zgc:123292|nefl|zgc:153264|cyt1l|zgc:154009|zgc:158375|desm|prph|lmnb2|gfap|cyt1|cki
Day 4 vs Days 1-3 and 5	2856	GO:0046034	12	12	691	8.89	17	0.00065	0.026	ATP metabolic process	atp6v0c|atp5g|zgc:77708|atp6v0b|atp6v1ba|atp6v1b2|atp6v1al|zgc:73293|zgc:55970|atp6v1f|zgc:91930|atp5a1
Day 4 vs Days 1-3 and 5	2856	GO:0006281	30	25	691	11.66	10	0.00022	0.015	DNA repair	cry1a|cry1b|cry3|cry4|cry5|gtf2h2|ercc4|gtf2h4|fen1|rad1|rad51|ercc1|poll|nudt1|apex1|zgc:55521|zgc:56197|gtf2h3|rad17|polb|neil3|zgc:112973|esco2|zgc:136881|zgc:153885
Day 4 vs Days 1-3 and 5	2856	GO:0004129	15	14	691	10.67	12	0.00036	0.021	cytochrome-c oxidase activity	mt-co1|mt-co2|cox4i1|cox7a2l|cox6a1|cox7c|zgc:66195|zgc:73355|zgc:86599|zgc:92631|zgc:103594|cox5aa|cox7a2|zgc:153177
Day 4 vs Days 1-3 and 5	2856	GO:0005544	10	9	691	6.24	23	0.00449	0.135	calcium-dependent phospholipid binding	anxa13|anxa2a|anxa5|anxa11a|anxa11b|anxa3a|anxa3b|zgc:112421|zgc:113858
Day 4 vs Days 1-3 and 5	2856	GO:0009055	104	65	691	3.97	43	0.01657	0.266	electron carrier activity	nos1|mt-co1|mt-co2|cyp1a|cyp2j28|wu:fb58e08|nqo1|racgap1|cyp3c1|zgc:77071|ndufs1|zgc:66484|cox7a2l|cox6a1|dia1|acadvl|ivd|pdcd8|zgc:63546|cyc1|smox|dldh|cyp17a1|mao|ptgesl|zgc:63602|zgc:63667|cybb|ndor1|zgc:66268|zgc:73198|gcdh|etfb|acadm|uqcrfs1|dhdhl|zgc:85777|dpyd|nnt|acadl|cyp2j25|sdha|rnf14|glrx2|zgc:92406|zgc:103594|cyp2j26|zgc:101723|cyp2j27|cyp2j30|glrx|acox1|cyp3c1l2|retsat|zgc:110010|zg…
Day 4 vs Days 1-3 and 5	2856	GO:0000785	20	17	691	8.81	18	0.00065	0.025	chromatin	si:dkey-110c1.6|cbx1a|mynn|cbx2|myst1|sox4a|cbx8|sox4b|zgc:85677|cbx1b|zgc:92510|hmgb2l|zgc:110752|hmgb3b|zgc:110152|zgc:123210|hmgb2
Days 1-2 vs Days 3-5, DMSO only	3562	GO:0008134	16	14	691	3.86	26	0.01172	0.312	transcription factor binding	rab2a|rab1a|rab7|dip2b|zgc:55760|zgc:86773|zgc:91909|zgc:86635|zgc:92772|zgc:92757|rab35|rab11a|rab25|dnmt1
Days 1-2 vs Days 3-5, DMSO only	3562	GO:0046961	26	24	691	8.77	3	0.00029	0.067	hydrogen ion transporting ATPase activity, rotational mechanism	atp6v1e1|atp6v0c|atp5g|atp6v1h|atp6v0d1|zgc:77708|atp6v0b|atp5d|atp5c1|atp6v1c1|atp6v1ba|atp6v1b2|atp6v1al|atp5h|zgc:73293|atp5j|atp6v1d|zgc:55970|atp6v1f|atp5f1|zgc:101757|zgc:109987|atp5o|atp5a1
Days 1-2 vs Days 3-5, DMSO only	3562	GO:0003723	121	94	691	7.76	8	0.00058	0.05	RNA binding	hug|dvr1rbp|cugbp1|adar|adarb1|rps9|u2af1|fmr1|ddx55|ddx54|mki67ip|exosc8|ssb|sf1|polr2gl|rbm4.1|zff9|eif2s1l|nola2|pcbp2|ilf3|zgc:66107|zgc:56476|supt6h|tarbp2|pspc1|sb:cb363|yars|sf3a1|cugbp2|dkc1|rbm19|zgc:56457|zgc:56526|zgc:56682|lgtn|papolg|pno1|zgc:65890|sfrs1|rpl8|rbm18|hnrpkl|fbl|sfrs1l|kirrel|fubp1|rbm22|zgc:85948|ilf2|trspap1|rps2|hnrnpl|stau2|zgc:55429|sfrs8|fxr2|mcts1|puf60b|zgc:9191…
Days 1-2 vs Days 3-5, DMSO only	3562	GO:0046933	19	17	691	5.3	18	0.00347	0.133	hydrogen ion transporting ATP synthase activity, rotational mechanism	atp6v0c|atp5g|zgc:77708|atp5d|atp5c1|atp6v1c1|atp6v1ba|atp6v1b2|atp6v1al|atp5h|zgc:73293|atp5j|zgc:55970|atp6v1f|atp5f1|atp5o|atp5a1
Days 1-2 vs Days 3-5, DMSO only	3562	GO:0016616	22	19	691	4.58	23	0.00745	0.224	oxidoreductase activity, acting on the CH-OH group of donors, NAD or NADP as acceptor	ctbp1|ctbp2|ugdh|zgc:65956|mdh1b|idh1|idh2|mdh1a|idh3a|zgc:64133|gpd1|zgc:86647|zgc:92882|grhpr|gpd1l|zgc:136493|me1|ldha|ldhb
Days 1-2 vs Days 3-5, DMSO only	3562	GO:0005737	415	299	691	7.43	9	0.00058	0.044	cytoplasm	urod|col11a2|copg2|dvr1rbp|acta1|bactin1|bactin2|axin1|axin2|hbl3|cugbp1|pc|pim1|mapk14a|vars|cct6a|ywhag1|pknox1.1|csnk1a1|stil|cct3|cct2|cct7|rpl36a|mtf1|invs|nek8|myhz2|unc45b|gatm|etf1|cbs|kars|acta2|dpp3|slc26a5|sult1st1|zgc:76988|slc35c2|smyhc1|stk3|dlat|psmc6|mak10|xpo4|snd1|snupn|aars|zgc:76912|pars2|col1a3|actr8|psmc4|actc1|bin2l|xpo6|cdv3|zc3h15|ivns1abpb|cuedc2|si:dkey-15j16.4|adsl|yip…
Days 1-2 vs Days 3-5, DMSO only	3562	GO:0008152	355	255	691	5.85	16	0.00275	0.119	metabolic process	dct|pc|atp1a1a.4|atp1a1b|atp1a3a|htatip2|alas1|hsd17b8|ctbp1|ctbp2|agxt|aldh1a2|ugdh|tpi1a|tpi1b|gstp1|mthfd1|gapdhs|cbs|cad|aldh3d1|glud1a|impdh2|hsdl2|fah|uap1|rdh1l|dus1l|pgam1|slc35c2|dlat|zgc:73340|uck2b|zgc:63722|psat1|aldh7a1|zgc:56011|zgc:85662|zgc:65956|si:dkeyp-20g2.4|rpe|htf9c|mdh1b|flj13639|atp2a2b|acadvl|rpl4|cpn1|mmp2|sulf1|npl|bcat1|cbr1l|si:dkey-31f5.7|tph1a|dlst|kmo|vat1|si:xx-35…
Days 1-2 vs Days 3-5, DMSO only	3562	GO:0015986	14	13	691	5.28	19	0.00412	0.15	ATP synthesis coupled proton transport	mt-atp6|atp5g|atp5l|atp5d|atp5c1|atp5h|zgc:73293|atp5j|zgc:55970|wdr18|atp5f1|atp5o|atp5a1
Days 1-2 vs Days 3-5, DMSO only	3562	GO:0005829	38	31	691	4.48	24	0.00774	0.223	cytosol	psma6a|psmc6|psmc4|psmd7|psmd12|psmc3|psmc1a|psmd11b|fyna|psmd13|psmd6|psmc2|shmt1|zgc:77139|psmb3|psmd1|adrm1b|psmb1|psma5|psmb2|neu3.2|psmd10|zgc:110330|psmd4l|psma2|zgc:114044|si:rp71-45k5.4|psmb6|psme2|psme1|psme3
Days 1-2 vs Days 3-5, DMSO only	3562	GO:0007067	22	20	691	6.77	12	0.00123	0.071	mitosis	nek8|ewsr1b|kntc2l|nusap1|pafah1b1a|pafah1b1b|zgc:56708|zgc:64116|zgc:66331|zgc:77115|clasp2|zw10|zgc:92321|zgc:92129|tipin|zgc:103632|cdca8l|zgc:110417|zte38|ube2i
Days 1-2 vs Days 3-5, DMSO only	3562	GO:0016469	31	27	691	6.7	13	0.00137	0.073	proton-transporting two-sector ATPase complex	evla|mt-atp6|atp6v1e1|atp6v0c|atp5g|atp6v0d1|zgc:77708|atp6v0b|atp5l|atp5d|atp5c1|atp6v1c1|atp6v1ba|atp6v1b2|atp6v1al|atp5h|zgc:73293|atp5j|atp6v1d|zgc:55970|atp6v1f|wdr18|atp5f1|zgc:101757|zgc:109987|atp5o|atp5a1
Days 1-2 vs Days 3-5, DMSO only	3562	GO:0015992	18	17	691	7.33	10	0.00065	0.045	proton transport	atp6v0c|atp5g|atp6v0a1|zgc:77708|atp6v0b|atp2a2b|atp6v1ba|atp6v1b2|atp6v1al|zgc:73293|zgc:55891|nnt|zgc:55970|atp6v1f|atp2a1l|zgc:112214|atp5a1
Days 1-2 vs Days 3-5, DMSO only	3562	GO:0006396	24	22	691	7.77	7	0.00058	0.057	RNA processing	adar|adarb1|exosc8|ssb|zgc:66107|htf9c|zgc:56476|sf3a1|prpf39|cstf3|xab2|zgc:55327|utp6|zgc:55695|sfrs8|sart3|exosc9|zgc:110525|zgc:110717|si:dkey-255g15.1|exosc5|zgc:158612
Days 1-2 vs Days 3-5, DMSO only	3562	GO:0004867	23	20	691	5.04	21	0.00478	0.157	serine-type endopeptidase inhibitor activity	appb|agt|serpina1|serpinb1l3|serpinb1l4|rps6ka3|tfpia|crim1|ambpl|zgc:85816|serpine2|serpinb1l1|serpinb1|serpina1l|zgc:92072|serpina7|zgc:113828|pomt2|zgc:158852|hsp47
Days 1-2 vs Days 3-5, DMSO only	3562	GO:0016853	40	34	691	6.93	11	0.0008	0.05	isomerase activity	tpi1a|tpi1b|gpia|ppil4|zgc:73373|ppial|ppia|pdip5|zgc:56653|fkbp11|hsd3b1|ptgesl|ppil2|zgc:56702|zgc:63850|fkbp1b|txndc5|itpk1|ppib|ppig|zgc:86715|zgc:92501|zgc:101826|ppif|zgc:103752|si:dkey-98n4.1|rpia|pus1|ppie|zgc:110008|ppil1|zgc:123307|gale|top1l
Days 1-2 vs Days 3-5, DMSO only	3562	GO:0003676	349	262	691	13.84	1	0	0.001	nucleic acid binding	hug|dvr1rbp|cugbp1|ybx1|klf4|zfhx1|klf2a|klf2b|mkrn1|sall1a|u2af1|ppp1r10|sf3b4|snrpc|ddx19|ncbp2|mtf1|npm1|kars|smarca5|ddx55|ddx54|mki67ip|pola1|yy1a|tia1|ewsr1b|hnrnpab|zbtb16|tia1l|prdm1a|ssb|zgc:77366|zfp36l1l|zgc:55876|sf1|zgc:85960|sp1|rbm4.2|ercc3|snd1|zmat2|klf11a|sp8l|aars|tardbp|rbm4.1|si:ch211-89p1.3|zgc:162551|ddx39a|syncrip|zff9|rnps1|cpsf6|mynn|ercc4|zgc:56208|zgc:66448|rbmx|cirbp|…
Days 1-2 vs Days 3-5, DMSO only	3562	GO:0060041	26	24	691	8.77	4	0.00029	0.05	retina development in camera-type eye	nrf1|prkci|ccna2|atp6v1e1|atp6v0c|mcm3|mpp5a|smarca5|atp6v1h|atp6v0d1|flj12716l|sf1|wrb|paics|fen1|chaf1b|tyms|dmap1|polr3f|irx1a|atp6v1f|rfc4|rfc5|rdh5
Days 1-2 vs Days 3-5, DMSO only	3562	GO:0006096	27	25	691	9.28	2	0.00022	0.075	glycolysis	gpia|gapdhs|gapdh|pgam1|zgc:63722|eno1|mdh1b|aldoc|eno3|pkm2a|pgam2|mdh1a|zgc:73056|zgc:64133|aldoab|pgk1|hk1|eno2|zgc:92882|zgc:92230|pfkm|dhtkd1|aldocl|ldha|ldhb
Days 1-2 vs Days 3-5, DMSO only	3562	GO:0006744	15	15	691	6.31	14	0.00174	0.086	ubiquinone biosynthetic process	mt-nd4|mt-nd4l|mt-nd3|ndufs1|ndufa6|ndufb10|ndufb4|ndufa4l|coq3|ndufv1|ndufs6|ndufs3|ndufs4|ndufs5|zgc:158731
Days 1-2 vs Days 3-5, DMSO only	3562	GO:0006457	68	54	691	5.8	17	0.00275	0.112	protein folding	calr|cct6a|cct3|cct2|cct7|zgc:56703|dnajb12|zgc:77513|fkbp10|zgc:55492|ppil4|aip|pfdn5|zgc:73373|ppial|dnaja3a|ppia|cct5|calrl|fkbp11|fkbp5|hspa9|hsp90a.2|hsp90b1|dnajc5|dnaja3b|ppil2|zgc:56702|cct4|zgc:66282|fkbp1b|fkbp8|ppib|ppig|cct8|dnajc17|zgc:86715|zgc:92648|fkbp14|fkbp9|dnajb1|zgc:101826|ppif|zgc:103752|pfdn1|ppie|zgc:110008|ppil1|zgc:123307|zgc:136473|zgc:152779|hsp90a.1|hsp90ab1|tcp1
Days 1-2 vs Days 3-5, DMSO only	3562	GO:0016491	259	192	691	8.16	5	0.00043	0.06	oxidoreductase activity	cat|dct|nos1|hsd17b8|cyp11a1|dhfr|adh5|aldh1a2|ugdh|mt-nd4|mt-nd4l|mt-co1|mt-co2|mt-nd3|fads2|cyp1a|hgd|cyp2j28|gapdhs|plod3|aldh3d1|glud1a|gapdh|wu:fb58e08|hsdl2|nqo1|rdh1l|alox12|slc35c2|adi1|cyp3c1|dohh|ndufs1|degs1|f5|zgc:66484|gclm|tdo2l|aldh7a1|ldhd|fmo5|mdh1b|sod2|flj13639|dia1|acadvl|rpl4|cbr1l|prdx2|gpx1a|kmo|vat1|si:xx-35d8.1|ivd|dhrs1|rrm2b|inppl1|pdcd8|prdx3|hif1an|glud1b|hsd3b1|cbr1|…
Days 1-2 vs Days 3-5, DMSO only	3562	GO:0003755	19	18	691	7.84	6	0.00058	0.067	peptidyl-prolyl cis-trans isomerase activity	ppil4|zgc:73373|ppial|ppia|fkbp11|ppil2|zgc:56702|fkbp1b|ppib|ppig|zgc:86715|zgc:101826|ppif|zgc:103752|ppie|zgc:110008|ppil1|zgc:123307
Days 1-2 vs Days 3-5, DMSO only	3562	GO:0005198	70	55	691	5.25	20	0.0042	0.145	structural molecule activity	col11a2|copg2|krt4|copb2|lmnb1|lmnl3|thbs4b|copa|slc35c2|cltca|zgc:65894|tubb2c|tuba8l|col14a1|copb1|krt8|krt18|col18a1|tuba1|tubb5|cacng2|zgc:77517|tuba8l2|zgc:73358|zgc:85723|mospd1|zgc:55461|krt15|tuba8l4|tubd1|zgc:92192|zgc:92247|zgc:92533|tuba8l3|mospd2|zgc:103652|zgc:112144|zgc:109868|si:dkeyp-113d7.4|zgc:112359|zgc:123194|zgc:123292|nefl|si:dkeyp-113d7.7|zgc:153264|cyt1l|zgc:154009|zgc:158…
Days 1-2 vs Days 3-5, DMSO only	3562	GO:0046034	12	12	691	4.77	22	0.00601	0.189	ATP metabolic process	atp6v0c|atp5g|zgc:77708|atp6v0b|atp6v1ba|atp6v1b2|atp6v1al|zgc:73293|zgc:55970|atp6v1f|zgc:91930|atp5a1
Days 1-2 vs Days 3-5, DMSO only	3562	GO:0006281	30	25	691	4.44	25	0.00796	0.22	DNA repair	cry1a|cry1b|cry3|cry4|cry5|gtf2h2|ercc4|gtf2h4|fen1|zgc:66475|rad1|rad51|ercc1|poll|nudt1|apex1|zgc:55521|zgc:56197|gtf2h3|rad17|polb|neil3|esco2|zgc:136881|zgc:153885
Days 1-2 vs Days 3-5, DMSO only	3562	GO:0004129	15	15	691	6.31	15	0.00174	0.08	cytochrome-c oxidase activity	mt-co1|mt-co2|cox4i1|cox7a2l|cox6a1|cox7c|zgc:66195|zgc:73355|zgc:86599|zgc:92631|zgc:103594|cox5aa|cox7a2|zgc:153978|zgc:153177
TCDD vs DMSO Day 3 only	556	GO:0004867	23	7	691	8.88	4	0.00174	0.3	serine-type endopeptidase inhibitor activity	serpinb1l3|serpinb1l4|tfpia|serpind1|zgc:85816|serpine2|serpinb1
TCDD vs DMSO Day 3 only	556	GO:0005488	319	49	691	9.02	3	0.00166	0.383	binding	copg2|fabp3|atp6v1h|rdh1l|dnajc3|cltca|ap1g1|api5|vcp|cap1|aip|cbr1l|hectd1|prpf39|kpna3|zgc:56585|slc25a1|rtn4ip1|nae1|hibadhb|zgc:73228|zgc:77144|fkbp8|slc25a20|zgc:76925|dhdhl|dnajc7|nnt|pgd|zgc:55696|cdc23|ttc25|zgc:92066|zgc:100900|hadh|zgc:101858|zgc:103457|hsd17b10|gpd1l|zgc:103654|slc25a32b|zgc:110308|zgc:110122|mecr|zgc:109934|slc25a26|si:dkey-255g15.1|zgc:136493|zgc:153460
TCDD vs DMSO Day 3 only	556	GO:0044267	9	4	691	9.72	2	0.00159	0.55	cellular protein metabolic process	cct6a|cct2|hspd1|cct4
TCDD vs DMSO Day 3 only	556	GO:0006457	68	14	691	7.15	5	0.00369	0.51	protein folding	cct6a|cct2|hspd1|aip|zgc:63689|cct4|fkbp8|dnajc17|ppih|dnajb1|zgc:101894|pfdn1|ppie|zgc:152779
TCDD vs DMSO Day 3 only	556	GO:0006816	101	17	691	4.26	13	0.01056	0.562	calcium ion transport	calm2b|thbs4b|calm3b|calm3a|cacng1|calm1a|cacna1d|pcdh10b|calm1b|calm2a|mmp13|clstn1|gpr98|heg|zgc:92169|zgc:112165|galnt11
TCDD vs DMSO Day 3 only	556	GO:0005737	415	57	691	5.49	9	0.00789	0.606	cytoplasm	copg2|acta1|bactin1|cct6a|cct2|mtf1|slc26a5|sult1st1|snupn|zfr|psmc3|fgfr1op2|psmc1a|vps29|snx17|cars|kpna3|dixdc1|sult1st2|cugbp2|taf8|dtnbp1a|zgc:63691|rars2|psmc2|cct4|chmp7|zgc:77144|zgc:77870|sumo1|psmb3|upp2|actc1l|psmc1b|zgc:92676|zgc:92654|psmb2|si:ch211-153c20.2|zgc:92657|zgc:92000|cthrc1a|cdkl1|hars|zgc:92867|gpd1l|park7|galk2|zgc:101897|zgc:101581|farsa|zgc:110010|zgc:109981|zgc:153824…
TCDD vs DMSO Day 3 only	556	GO:0030163	10	5	691	15.41	1	0.00036	0.25	protein catabolic process	psmc3|psmc1a|psmc2|psmc1b|zgc:100832
TCDD vs DMSO Day 3 only	556	GO:0005875	14	4	691	3.91	14	0.01274	0.629	microtubule associated complex	dnl2|zgc:56231|dnl2l|zgc:112061
TCDD vs DMSO Day 3 only	556	GO:0051082	43	10	691	6.97	6	0.00384	0.442	unfolded protein binding	cct6a|cct2|hspd1|zgc:63689|cct4|dnajc17|dnajb1|zgc:101894|pfdn1|zgc:152779
TCDD vs DMSO Day 3 only	556	GO:0019882	13	4	691	4.64	12	0.01006	0.579	antigen processing and presentation	si:busm1-266f07.1|zgc:123077|zgc:152682|mhc2dab
TCDD vs DMSO Day 3 only	556	GO:0030117	14	4	691	3.91	15	0.01274	0.587	membrane coat	copg2|ap1g1|zgc:65824|zgc:92795
TCDD vs DMSO Day 3 only	556	GO:0031072	28	7	691	5.59	7	0.0063	0.621	heat shock protein binding	dnajc3|zgc:63689|dnajc7|dnajc17|dnajb1|zgc:153268|zgc:152779
TCDD vs DMSO Day 3 only	556	GO:0042613	12	4	691	5.54	8	0.00753	0.65	MHC class II protein complex	si:busm1-266f07.1|zgc:123077|zgc:152682|mhc2dab
TCDD vs DMSO Day 3 only	556	GO:0019855	88	16	691	5.43	10	0.00789	0.545	calcium channel inhibitor activity	calm2b|thbs4b|calm3b|calm3a|calm1a|cacna1d|pcdh10b|calm1b|calm2a|mmp13|clstn1|gpr98|heg|zgc:92169|zgc:112165|galnt11
TCDD vs DMSO Day 3 only	556	GO:0005262	91	16	691	4.77	11	0.00926	0.582	calcium channel activity	calm2b|thbs4b|calm3b|calm3a|calm1a|cacna1d|pcdh10b|calm1b|calm2a|mmp13|clstn1|gpr98|heg|zgc:92169|zgc:112165|galnt11
Days 1-3 vs Days 4-5, TCDD only	3282	GO:0003702	16	15	691	8.11	8	0.00065	0.056	RNA polymerase II transcription factor activity	gtf2h2|gtf2a1|taf13|gtf2h4|gtf2e2|tcea1|tbp|zgc:77732|tcea2|tbpl1|gtf2f2|zgc:92784|supt3h|zgc:110584|si:dkey-72l14.8
Days 1-3 vs Days 4-5, TCDD only	3282	GO:0003995	11	10	691	4.91	25	0.0063	0.174	acyl-CoA dehydrogenase activity	acadvl|ivd|gcdh|acadm|zgc:85777|acadl|acad8|acads|gcdhl|acox1
Days 1-3 vs Days 4-5, TCDD only	3282	GO:0006520	10	9	691	4.28	29	0.01179	0.281	amino acid metabolic process	cad|glud1a|cth|got2b|glud1b|got2a|zgc:55605|zgc:91912|thnsl2
Days 1-3 vs Days 4-5, TCDD only	3282	GO:0055114	166	113	691	3.88	34	0.01375	0.279	oxidation reduction	cat|hsd17b8|dhfr|cp|aldh1a2|mt-nd4|mt-nd4l|mt-co1|mt-co2|mt-nd3|fads2|cyp1a|hgd|cyp2j28|gapdhs|glud1a|gapdh|wu:fb58e08|hsdl2|rdh1l|alox12|cyp3c1|dohh|ndufs1|degs1|f5|hsd17b12a|tdo2l|hsd11b2|sod2|dia1|cbr1l|gpx1a|vat1|pdcd8|hif1an|glud1b|hsd3b1|cbr1|rdh1|idh1|zgc:63546|idh2|dldh|aldh9a1b|mdh1a|cyp17a1|mao|hsd11b3|zgc:56585|aldh4a1|zgc:63602|zgc:63667|aldh2a|zgc:64106|zgc:65997|ndor1|zgc:66268|zgc:…
Days 1-3 vs Days 4-5, TCDD only	3282	GO:0001666	15	14	691	7.47	10	0.00116	0.08	response to hypoxia	arnt2|ngb|igfbp1|hmox1|sdcbp|cox4i1|ppial|mmp14a|cct4|mb|pgk1|lipf|ba1|ldha
Days 1-3 vs Days 4-5, TCDD only	3282	GO:0031018	10	9	691	4.28	30	0.01179	0.272	endocrine pancreas development	rdh1|kcnip3|shha|nkx2.2a|wnt5b|smo|hoxc8a|fzd2|gli2a
Days 1-3 vs Days 4-5, TCDD only	3282	GO:0046961	26	22	691	6.68	21	0.00181	0.06	hydrogen ion transporting ATPase activity, rotational mechanism	atp6v1e1|atp5g|atp6v1h|atp6v0d1|zgc:77708|atp5d|atp5c1|atp6v1c1|atp6v1ba|atp6v1b2|atp6v1al|atp5h|zgc:73293|atp5j|atp6v1d|zgc:55970|atp6v1f|atp5f1|zgc:101757|zgc:109987|atp5o|atp5a1
Days 1-3 vs Days 4-5, TCDD only	3282	GO:0046933	19	16	691	4.85	27	0.00695	0.178	hydrogen ion transporting ATP synthase activity, rotational mechanism	atp5g|zgc:77708|atp5d|atp5c1|atp6v1c1|atp6v1ba|atp6v1b2|atp6v1al|atp5h|zgc:73293|atp5j|zgc:55970|atp6v1f|atp5f1|atp5o|atp5a1
Days 1-3 vs Days 4-5, TCDD only	3282	GO:0015986	14	13	691	6.83	20	0.00166	0.057	ATP synthesis coupled proton transport	mt-atp6|atp5g|atp5l|atp5d|atp5c1|atp5h|zgc:73293|atp5j|zgc:55970|wdr18|atp5f1|atp5o|atp5a1
Days 1-3 vs Days 4-5, TCDD only	3282	GO:0016071	14	14	691	7.47	9	0.00101	0.078	mRNA metabolic process	smx5|snrpd1|snrpd3l|lsm7|zgc:56682|lsm4|snrpb|lsm6|snrpd3|zgc:101136|zgc:103688|si:dkey-113g17.2|snrpfl|lsm11
Days 1-3 vs Days 4-5, TCDD only	3282	GO:0005829	38	33	691	11.42	4	7e-05	0.013	cytosol	psma6a|psmc6|psmc4|psmd7|psmd12|psmc3|psmc1a|psmd11b|fyna|psmd13|psmd6|psmc2|shmt1|psma4|zgc:77139|psmb3|psmd1|adrm1b|psmb1|psma5|psmb2|zgc:92726|neu3.2|psmd10|zgc:110330|psmd4l|psma2|zgc:114044|si:rp71-45k5.4|psmb6|psme2|psme1|psme3
Days 1-3 vs Days 4-5, TCDD only	3282	GO:0007067	22	21	691	11.98	3	0	0	mitosis	ube2i2|nek8|ewsr1b|kntc2l|nusap1|pafah1b1b|zgc:56708|zgc:64116|zgc:66331|katnb1|zgc:77115|clasp2|zw10|zgc:92321|zgc:92129|tipin|zgc:103632|cdca8l|zgc:110417|zte38|ube2i
Days 1-3 vs Days 4-5, TCDD only	3282	GO:0016469	31	25	691	5.5	23	0.00384	0.115	proton-transporting two-sector ATPase complex	evla|mt-atp6|atp6v1e1|atp5g|atp6v0d1|zgc:77708|atp5l|atp5d|atp5c1|atp6v1c1|atp6v1ba|atp6v1b2|atp6v1al|atp5h|zgc:73293|atp5j|atp6v1d|zgc:55970|atp6v1f|wdr18|atp5f1|zgc:101757|zgc:109987|atp5o|atp5a1
Days 1-3 vs Days 4-5, TCDD only	3282	GO:0007018	27	23	691	7.25	15	0.0013	0.06	microtubule-based movement	kifc1|kif11|si:ch211-160j6.2|zgc:65894|tubb2c|tuba8l|tuba1|tubb5|zgc:66125|tuba8l2|zgc:55461|tuba8l4|zgc:55995|tubd1|tuba8l3|zgc:112061|zgc:112335|zgc:123194|zgc:123292|zgc:123298|zgc:153264|tuba1l|kif23
Days 1-3 vs Days 4-5, TCDD only	3282	GO:0007166	10	9	691	4.28	31	0.01179	0.263	cell surface receptor linked signal transduction	fzd8a|fzd8b|fzd9|cbl|smo|fzd10|fzd7a|fzd2|fzd7b
Days 1-3 vs Days 4-5, TCDD only	3282	GO:0003824	370	243	691	4	33	0.01324	0.277	catalytic activity	pc|pdp2|atp1a1a.4|atp1a1b|atp1a3a|htatip2|alas1|hsd17b8|ctbp1|agxt|ugdh|ckb|tpi1a|tpi1b|mthfd1|gapdhs|cad|glud1a|suclg2|impdh2|azin1|ephx1l|hsdl2|fah|rdh1l|uqcrc2|dus1l|zgc:77126|pgam1|sephs1|zgc:63722|hsd17b12a|pfkfb1|psat1|hpx|pla1a|hsd11b2|ldhd|zgc:56011|adsl|zgc:65956|si:dkeyp-20g2.4|rpe|glula|ppme1|zgc:66434|cth|got2b|ctps|flj13639|glulb|cpn1|mmp2|zgc:66396|sulf1|npl|bcat1|cbr1l|paics|si:dke…
Days 1-3 vs Days 4-5, TCDD only	3282	GO:0016627	15	14	691	7.47	11	0.00116	0.073	oxidoreductase activity, acting on the CH-CH group of donors	srd5a3|acadvl|ivd|gcdh|acadm|zgc:85777|acadl|acad8|sdha|acads|zgc:103479|gcdhl|acox1|zgc:112208
Days 1-3 vs Days 4-5, TCDD only	3282	GO:0016853	40	34	691	10.37	5	7e-05	0.01	isomerase activity	tpi1a|tpi1b|gpia|ppil4|zgc:73373|ppial|ppia|pdip5|zgc:56653|fkbp11|hsd3b1|ptgesl|ppil2|zgc:56702|zgc:63850|fkbp1b|txndc5|itpk1|ppib|zgc:77086|ppig|zgc:86715|ppif|zgc:103752|si:dkey-98n4.1|rpia|pus1|ppie|zgc:110008|ppil1|zgc:123307|gale|top1l|ptgisl
Days 1-3 vs Days 4-5, TCDD only	3282	GO:0003676	349	244	691	13.09	2	0	0.001	nucleic acid binding	hug|dvr1rbp|cugbp1|tnrc4|ybx1|klf4|zfhx1|klf2a|klf2b|klf3|mkrn1|sall1a|u2af1|ppp1r10|sf3b4|snrpc|ddx19|ncbp2|npm1|copeb|smarca5|ddx55|ddx54|pola1|yy1a|tia1|ewsr1b|hnrnpab|zbtb16|tia1l|prdm1a|ssb|zgc:77366|zfp36l1l|zgc:55876|sf1|zgc:85960|sp1|rbm4.2|ercc3|si:dkey-42i9.10|zmat2|sp8l|aars|tardbp|rbm4.1|zgc:162551|ddx39a|syncrip|zff9|si:ch211-195d17.2|rnps1|cpsf6|mynn|ercc4|zgc:56208|zgc:66448|rbmx|c…
Days 1-3 vs Days 4-5, TCDD only	3282	GO:0006744	15	14	691	7.47	12	0.00116	0.067	ubiquinone biosynthetic process	mt-nd4|mt-nd4l|mt-nd3|ndufs1|ndufa6|ndufb10|ndufb4|ndufa4l|coq3|ndufv1|ndufs6|ndufs3|ndufs4|zgc:158731
Days 1-3 vs Days 4-5, TCDD only	3282	GO:0006457	68	53	691	8.76	7	0.00043	0.043	protein folding	calr|cct6a|cct3|cct2|cct7|hspd1|zgc:56703|zgc:77513|fkbp10|calrl2|ppil4|aip|pfdn5|zgc:73373|ppial|dnaja3a|ppia|cct5|calrl|fkbp11|fkbp5|hspa9|hsp90a.2|hsp90b1|dnajc5|dnaja3b|ppil2|zgc:56702|zgc:63689|cct4|zgc:66282|fkbp1b|fkbp8|ppib|zgc:63524|ppig|dnajc17|zgc:86715|zgc:92648|fkbp14|fkbp9|dnajb1|zgc:101894|ppif|zgc:103752|pfdn1|ppie|zgc:110008|ppil1|zgc:123307|zgc:136473|hsp90a.1|tcp1
Days 1-3 vs Days 4-5, TCDD only	3282	GO:0005681	10	9	691	4.28	32	0.01179	0.255	spliceosome	rbm22|sf3b3|zgc:86607|tfip11|prpf38a|zgc:103632|slu7|zcrb1|smn1
Days 1-3 vs Days 4-5, TCDD only	3282	GO:0016491	259	182	691	10.33	6	0.00014	0.017	oxidoreductase activity	cat|dct|nos1|hsd17b8|dhfr|cp|aldh1a2|ugdh|mt-nd4|mt-nd4l|mt-co1|mt-co2|mt-nd3|fads2|cyp1a|hgd|cyp2j28|gapdhs|plod3|glud1a|gapdh|wu:fb58e08|hsdl2|nqo1|rdh1l|alox12|slc35c2|cyp3c1|dohh|ndufs1|degs1|f5|hsd17b12a|zgc:66484|gclm|tdo2l|hsd11b2|aldh7a1|ldhd|sod2|flj13639|dia1|acadvl|rpl4|cbr1l|prdx2|gpx1a|kmo|vat1|ivd|dhrs1|rrm2b|inppl1|pdcd8|prdx3|hif1an|glud1b|hsd3b1|cbr1|rdh1|idh1|nudt4|zgc:63546|idh…
Days 1-3 vs Days 4-5, TCDD only	3282	GO:0005874	38	31	691	7.31	14	0.00123	0.061	microtubule	kifc1|kif11|si:ch211-160j6.2|zgc:65894|tubb2c|tuba8l|tuba1|nusap1|tubb5|pafah1b1b|zgc:63673|zgc:66125|tuba8l2|katnb1|clasp2|zgc:55461|stau2|tubgl|tuba8l4|zgc:55995|tubd1|tuba8l3|zgc:101797|zgc:112061|zgc:112335|zgc:123194|zgc:123292|zgc:123298|zgc:153264|tuba1l|kif23
Days 1-3 vs Days 4-5, TCDD only	3282	GO:0003755	19	17	691	7.21	16	0.0013	0.056	peptidyl-prolyl cis-trans isomerase activity	ppil4|zgc:73373|ppial|ppia|fkbp11|ppil2|zgc:56702|fkbp1b|ppib|ppig|zgc:86715|ppif|zgc:103752|ppie|zgc:110008|ppil1|zgc:123307
Days 1-3 vs Days 4-5, TCDD only	3282	GO:0005634	971	627	691	7.06	18	0.0013	0.05	nucleus	dbx1b|dbx1a|meis2.1|twist1a|pcna|dvr1rbp|hoxc9a|ccnb1|cugbp1|tnrc4|arntl1a|arntl2|hey2|hey1|myf5|adarb1|hoxc1a|hoxc13a|hoxa9a|hoxa9b|hoxa1a|hoxb5b|hoxb6b|hoxa5a|nkx2.1a|pim1|pax6b|lbx2|supt5h|arnt2|nrf1|vsx2|klf4|six4.1|six4.2|crx|nkx2.1b|meis3|six2.1|cry1a|nfya|mafl|ube2i2|neurod2|zfhx1|irx5a|znf703|tfe3a|gabpa|hsf2|xbp1|tfap2a|her9|cebpb|cebpd|cebpg|meis1|meis2.2|meis4.1a|pknox1.1|phc2|dacha|cc…
Days 1-3 vs Days 4-5, TCDD only	3282	GO:0005198	70	51	691	4.49	28	0.00818	0.202	structural molecule activity	col11a2|copg2|krt4|cldnh|copb2|lmnb1|thbs4b|copa|slc35c2|cltca|zgc:65894|tubb2c|tuba8l|col14a1|copb1|col18a1|tuba1|tubb5|cacng2|zgc:77517|tuba8l2|zgc:73358|zgc:85723|zgc:55461|krt15|wasl|tuba8l4|tubd1|zgc:92192|zgc:92247|zgc:92533|tuba8l3|mospd2|zgc:103652|zgc:109868|si:dkeyp-113d7.4|zgc:112359|zgc:112335|zgc:123194|zgc:123292|zgc:123298|si:dkeyp-113d7.7|zgc:153264|cyt1l|zgc:154009|tuba1l|zgc:158…
Days 1-3 vs Days 4-5, TCDD only	3282	GO:0006281	30	25	691	6.85	19	0.00137	0.05	DNA repair	cry1a|cry1b|cry3|cry4|cry5|gtf2h2|ercc4|gtf2h4|fen1|rad1|rad51|ercc1|poll|nudt1|apex1|zgc:55521|zgc:56197|gtf2h3|rad17|polb|neil3|zgc:112973|esco2|zgc:136881|zgc:153885
Days 1-3 vs Days 4-5, TCDD only	3282	GO:0004129	15	14	691	7.47	13	0.00116	0.062	cytochrome-c oxidase activity	mt-co1|mt-co2|cox4i1|cox7a2l|cox6a1|cox7c|zgc:66195|zgc:73355|zgc:86599|zgc:92631|zgc:103594|cox5aa|cox7a2|zgc:153177
Days 1-3 vs Days 4-5, TCDD only	3282	GO:0043234	54	47	691	16.28	1	0	0.001	protein complex	psma6a|psmc6|psmc4|psmd7|psmd12|psmc3|zgc:65894|tubb2c|psmc1a|tuba8l|psmd11b|tuba1|tubb5|psmd13|psmd6|psmc2|tuba8l2|psma4|zgc:77139|psmb3|zgc:55461|psmd1|tubgl|tuba8l4|adrm1b|psmb1|tubd1|psma5|psmb2|zgc:92726|tuba8l3|psmd10|zgc:110330|psmd4l|zgc:112335|psma2|zgc:114044|zgc:123194|zgc:123292|zgc:123298|si:rp71-45k5.4|zgc:153264|tuba1l|psmb6|psme2|psme1|psme3
Days 1-3 vs Days 4-5, TCDD only	3282	GO:0005544	10	10	691	4.92	24	0.00499	0.144	calcium-dependent phospholipid binding	anxa13|anxa2a|anxa1a|anxa5|anxa11a|anxa11b|anxa3a|anxa3b|zgc:112421|zgc:113858
Days 1-3 vs Days 4-5, TCDD only	3282	GO:0007017	23	20	691	7.17	17	0.0013	0.053	microtubule-based process	zgc:65894|tubb2c|tuba8l|tuba1|dnl2|tubb5|tuba8l2|zgc:55461|tubgl|tuba8l4|tubd1|tuba8l3|si:dkey-4c23.7|dnl2l|zgc:112335|zgc:123194|zgc:123292|zgc:123298|zgc:153264|tuba1l
Days 1-3 vs Days 4-5, TCDD only	3282	GO:0009055	104	74	691	4.9	26	0.00651	0.173	electron carrier activity	nos1|mt-co1|mt-co2|cyp1a|cyp2j28|wu:fb58e08|nqo1|racgap1|cyp3c1|ndufs1|zgc:66484|cox7a2l|cox6a1|dia1|acadvl|ivd|pdcd8|zgc:63546|cyc1|smox|dldh|cyp17a1|mao|ptgesl|zgc:63602|zgc:63667|ero1l|cybb|ndor1|zgc:66268|zgc:73198|zgc:77127|gcdh|acadm|glrx5|uqcrfs1|dhdhl|zgc:85777|dpyd|nnt|serinc5|acadl|cyp2j25|acad8|sdha|cyp51|rnf14|glrx2|zgc:92186|zgc:92406|acads|zgc:103594|cyp2j26|zgc:101723|cyp2j27|cyp2j…
Days 1-3 vs Days 4-5, TCDD only	3282	GO:0051258	22	19	691	6.58	22	0.0021	0.066	protein polymerization	zgc:65894|tubb2c|tuba8l|fgb|tuba1|tubb5|tuba8l2|fgg|zgc:55461|tubgl|tuba8l4|tubd1|tuba8l3|zgc:112335|zgc:123194|zgc:123292|zgc:123298|zgc:153264|tuba1l
Day 1 vs Days 2-5	3863	GO:0006817	18	17	691	5.44	11	0.00268	0.168	phosphate transport	col11a2|hbl3|slc34a2a|slc35c2|ankh|slc20a1b|col1a3|col1a2|col1a1|col9a2|col7a1l|col14a1|col18a1|col5a2l|slc20a1a|cthrc1a|c1qtnf5
Day 1 vs Days 2-5	3863	GO:0050662	17	16	691	5.05	15	0.00362	0.167	coenzyme binding	ugdh|uxs1|nqo1|gpd1b|hibadhb|tdh|gpd1|ehhadh|pgd|hadh|hibadha|gpd1l|zgc:103629|gmds|gdap1|gale
Day 1 vs Days 2-5	3863	GO:0046961	26	24	691	6.2	7	0.00181	0.179	hydrogen ion transporting ATPase activity, rotational mechanism	atp6v1e1|atp6v0c|atp6ap1|atp5g|atp6v1h|atp6v0d1|zgc:77708|atp6v0b|atp5d|atp5c1|atp6v1c1|atp6v1b2|atp6v1al|atp5h|zgc:73293|atp5j|atp6v1d|zgc:55970|atp6v1f|atp5f1|zgc:101757|zgc:109987|atp5o|atp5a1
Day 1 vs Days 2-5	3863	GO:0030529	106	85	691	4.16	26	0.00767	0.204	ribonucleoprotein complex	hug|smx5|rplp0|rps9|rps5|snrpd1|rpl35|snrpc|rpl36a|rpl3|rpl13a|hnrnpab|rpl10a|ssb|rpl27|snrpd3l|rpl12|nola2|hnrnpa0|heatr1|zgc:66107|zgc:56476|rpl23a|utp11l|lsm7|rps3|rps8|rpl6|rps15a|zgc:73149|rps12|rps3a|nhp2l1|rpl7l1|mvp|rps24|rpl34|zgc:56526|rpl18a|zgc:56682|lsm4|rpl8|rps7|mrp63|snrpb|hnrpkl|zgc:55701|hnrnpul1|rps2|hnrnpl|hnrpdl|hnrpr|wdsof1|zgc:55733|zgc:56066|rpl36|puf60b|mrpl23|lsm6|snrpd3…
Day 1 vs Days 2-5	3863	GO:0006260	16	16	691	5.05	14	0.00326	0.161	DNA replication	pola1|orc6l|pola2|pold2|rpa1|poll|polm|si:rp71-1p14.5|rfc4|polb|rfc5|nfia|zgc:110810|zgc:112973|pold1|rrm1
Day 1 vs Days 2-5	3863	GO:0003723	121	106	691	16.09	1	0.00022	0.15	RNA binding	hug|dvr1rbp|cugbp1|tnrc4|adar|adarb1|rps9|u2af1|fmr1|ddx55|ddx54|mki67ip|zgc:110087|exosc8|ssb|sf1|polr2gl|papolb|zfr|rbm4.1|zff9|eif2s1l|nola2|pcbp2|ilf3|zgc:66107|zgc:56476|rpl23a|supt6h|tarbp2|rps3|pspc1|pabpc4|sb:cb363|rbm35b|yars|sf3a1|cugbp2|dkc1|rbm19|zgc:56457|zgc:56526|zgc:56682|lgtn|papolg|pno1|sfrs1|rpl8|rbm18|hnrpkl|fbl|sfrs1l|kirrel|fubp1|rbm22|zgc:85948|ilf2|trspap1|rps2|hnrnpl|stau…
Day 1 vs Days 2-5	3863	GO:0016616	22	20	691	4.69	19	0.00449	0.163	oxidoreductase activity, acting on the CH-OH group of donors, NAD or NADP as acceptor	ctbp1|ugdh|gpd1b|zgc:65956|mdh1b|idh1|idh2|mdh1a|idh3a|zgc:77636|zgc:64133|gpd1|zgc:86647|zgc:92882|grhpr|gpd1l|zgc:136493|me1|ldha|ldhb
Day 1 vs Days 2-5	3863	GO:0005737	415	316	691	4.71	18	0.00412	0.158	cytoplasm	urod|col11a2|copg2|dvr1rbp|acta1|bactin1|bactin2|axin1|axin2|hbl3|cugbp1|tnrc4|apaf1|pc|pim1|mapk14a|vars|cct6a|ywhag1|csnk1a1|stil|cct3|cct2|cct7|rpl36a|mtf1|invs|nek8|myhz2|unc45b|gatm|etf1|cbs|kars|slc26a5|ahsa1|sult1st1|zgc:76988|slc35c2|smyhc1|stk3|dlat|psmc6|mak10|xpo4|snd1|snupn|aars|zfr|zgc:76912|gpd1b|pars2|col1a3|sh3gl1a|ipo7|actr8|psmc4|actc1|bin2l|phf17|cdv3|zgc:55455|zc3h15|ivns1abpb…
Day 1 vs Days 2-5	3863	GO:0008152	355	274	691	6	8	0.00195	0.169	metabolic process	dct|pc|atp1a1a.4|atp1a1b|atp1a3a|htatip2|alas1|hsd17b8|ctbp1|agxt|ugdh|tpi1a|tpi1b|uxs1|gstp1|mthfd1|gapdhs|cbs|cad|aldh3d1|glud1a|suclg2|impdh2|bckdhb|hsdl2|fah|uap1|rdh1l|dus1l|zgc:77126|pgam1|slc35c2|dlat|gpd1b|zgc:73340|uck2b|zgc:63722|hsd11b2|aldh7a1|zgc:56011|zgc:65956|si:dkeyp-20g2.4|rpe|taz|htf9c|mdh1b|flj13639|atp2a2b|acadvl|rpl4|cpn1|mmp2|sulf1|npl|bcat1|cbr1l|si:dkey-31f5.7|tph1a|dlst|…
Day 1 vs Days 2-5	3863	GO:0015986	14	14	691	4.26	23	0.0063	0.189	ATP synthesis coupled proton transport	mt-atp6|atp6ap1|atp5g|atp5l|atp5d|atp5c1|atp5h|zgc:73293|atp5j|zgc:55970|wdr18|atp5f1|atp5o|atp5a1
Day 1 vs Days 2-5	3863	GO:0016071	14	14	691	4.26	24	0.0063	0.181	mRNA metabolic process	smx5|snrpd1|snrpd3l|lsm7|zgc:56682|lsm4|snrpb|lsm6|snrpd3|zgc:101136|zgc:103688|si:dkey-113g17.2|snrpfl|lsm11
Day 1 vs Days 2-5	3863	GO:0005829	38	33	691	4.84	17	0.00398	0.162	cytosol	psma6a|psmc6|psmc4|psmd7|psmd12|psmc3|psmc1a|psmd11b|fyna|psmd13|psmd6|psmc2|shmt1|zgc:77139|psmb3|psmd1|adrm1b|psmb1|psmc1b|psma5|zgc:92716|psmb2|zgc:92726|neu3.2|psmd10|zgc:110330|psmd4l|psma2|zgc:114044|psmb6|psme2|psme1|psme3
Day 1 vs Days 2-5	3863	GO:0007067	22	21	691	7.02	5	0.0008	0.11	mitosis	ube2i2|nek8|ewsr1b|kntc2l|nusap1|pafah1b1a|pafah1b1b|zgc:56708|zgc:64116|zgc:66331|zgc:77115|clasp2|zw10|zgc:92321|zgc:92129|tipin|zgc:103632|cdca8l|zgc:110417|zte38|ube2i
Day 1 vs Days 2-5	3863	GO:0016469	31	28	691	5.98	9	0.00203	0.156	proton-transporting two-sector ATPase complex	evla|mt-atp6|atp6v1e1|atp6v0c|atp6ap1|atp5g|atp6v0d1|si:ch211-81a5.7|zgc:77708|atp6v0b|atp5l|atp5d|atp5c1|atp6v1c1|atp6v1b2|atp6v1al|atp5h|zgc:73293|atp5j|atp6v1d|zgc:55970|atp6v1f|wdr18|atp5f1|zgc:101757|zgc:109987|atp5o|atp5a1
Day 1 vs Days 2-5	3863	GO:0005739	101	82	691	4.92	16	0.00369	0.159	mitochondrion	star|agxt|cyp11a1|ucp4|mt-nd4|mt-nd4l|mt-co1|mt-co2|mt-atp6|mt-nd3|spns1|timm23|slc25a5|mtx3|elovl6|cs|slc25a4|rhot1a|agk|msto1|cox6a1|si:dkey-171o17.2|mao|idh3a|zgc:63486|mpv17|slc25a1|aldh4a1|zgc:63736|slc25a27|zgc:63910|zgc:66195|arl2bp|timm50|mrp63|zgc:73324|zgc:77820|glrx5|ndufa4|ndufb4|slc25a28|slc25a33|slc25a25|pitrm1|slc25a14|slc25a32a|bcs1l|mrpl23|zgc:86647|mrrf|zgc:92895|hccsa|slc25a46|…
Day 1 vs Days 2-5	3863	GO:0051287	22	20	691	4.69	20	0.00449	0.155	NAD binding	ctbp1|ugdh|gapdhs|gapdh|sirt2|gpd1b|parp1|zgc:65956|hibadhb|zgc:73198|zgc:77636|gpd1|grhpr|hibadha|ndufv1|gpd1l|zgc:103539|zgc:136493|me1|sirt3
Day 1 vs Days 2-5	3863	GO:0006396	24	23	691	7.82	3	0.00051	0.117	RNA processing	adar|adarb1|exosc8|ssb|zgc:66107|htf9c|zgc:56476|sf3a1|prpf39|cstf3|xab2|zgc:55327|utp6|zgc:55695|sfrs8|trnt1|sart3|exosc9|zgc:110525|zgc:110717|si:dkey-255g15.1|exosc5|zgc:158612
Day 1 vs Days 2-5	3863	GO:0003676	349	280	691	13.94	2	0.00022	0.075	nucleic acid binding	hug|dvr1rbp|cugbp1|tnrc4|klf4|zfhx1|klf2a|klf2b|mkrn1|u2af1|ppp1r10|sf3b4|snrpc|ddx19|ncbp2|mtf1|npm1|kars|copeb|smarca5|ddx55|ddx54|mki67ip|pola1|yy1a|tia1|ewsr1b|hnrnpab|zbtb16|tia1l|prdm1a|ssb|zgc:77366|zfp36l1l|zgc:55876|sf1|zgc:85960|sp1|sp5l|rbm4.2|ercc3|snd1|zmat2|klf11a|sp8l|aars|tardbp|zfr|rbm4.1|si:ch211-89p1.3|zgc:162551|scnm1|ddx39a|syncrip|zff9|rnps1|cpsf6|mynn|ercc4|zgc:56208|zgc:66…
Day 1 vs Days 2-5	3863	GO:0060041	26	23	691	4.19	25	0.0076	0.21	retina development in camera-type eye	nrf1|ccna2|atp6v1e1|atp6v0c|mcm3|atp6ap1|mpp5a|smarca5|atp6v1h|atp6v0d1|flj12716l|sf1|wrb|paics|fen1|chaf1b|tyms|dmap1|polr3f|atp6v1f|rfc4|rfc5|rdh5
Day 1 vs Days 2-5	3863	GO:0006096	27	25	691	6.59	6	0.00109	0.125	glycolysis	gpia|gapdhs|gapdh|pgam1|zgc:63722|eno1|mdh1b|aldoc|eno3|pkm2a|pgam2|mdh1a|zgc:73056|gne|zgc:64133|aldoab|pgk1|eno2|zgc:92882|zgc:92230|pfkm|dhtkd1|aldocl|ldha|ldhb
Day 1 vs Days 2-5	3863	GO:0006744	15	15	691	4.66	21	0.00456	0.15	ubiquinone biosynthetic process	mt-nd4|mt-nd4l|mt-nd3|ndufs1|ndufa6|ndufb10|ndufb4|ndufa4l|coq3|ndufv1|ndufs6|ndufs3|ndufs4|ndufs5|zgc:158731
Day 1 vs Days 2-5	3863	GO:0006457	68	57	691	5.42	12	0.00268	0.154	protein folding	calr|hspe1|cct6a|cct3|cct2|cct7|hspd1|zgc:56703|dnajb12|dnaja2l|zgc:77513|fkbp10|fkbp4|zgc:55492|ppil4|aip|pfdn5|ppial|dnaja3a|ppia|cct5|calrl|fkbp11|fkbp5|hsp90a.2|hsp90b1|dnajc5|ppil2|zgc:56702|cct4|zgc:66282|fkbp1b|fkbp8|ppib|zgc:63524|ppig|dnajc17|zgc:86715|zgc:92648|sec63|fkbp14|fkbp9|dnajb1|zgc:101894|zgc:101826|ppif|zgc:103752|pfdn1|ppie|zgc:110008|ppil1|grpel1|zgc:136473|clgn|zgc:152779|h…
Day 1 vs Days 2-5	3863	GO:0016491	259	204	691	7.08	4	0.00072	0.125	oxidoreductase activity	cat|dct|nos1|hsd17b8|cyp11a1|dhfr|cp|adh5|ugdh|mt-nd4|mt-nd4l|mt-co1|mt-co2|mt-nd3|fads2|cyp1a|hgd|cyp2j28|gapdhs|plod3|aldh3d1|glud1a|gapdh|wu:fb58e08|hsdl2|nqo1|rdh1l|alox12|slc35c2|adi1|cyp3c1|gpd1b|dohh|ndufs1|degs1|f5|zgc:66484|gclm|tdo2l|hsd11b2|aldh7a1|ldhd|fmo5|mdh1b|sod2|flj13639|dia1|acadvl|rpl4|cbr1l|prdx2|aldh2b|gpx1a|kmo|vat1|si:xx-35d8.1|ivd|dhrs1|rrm2b|inppl1|pdcd8|prdx3|hif1an|glu…
Day 1 vs Days 2-5	3863	GO:0004252	31	27	691	4.16	27	0.00774	0.198	serine-type endopeptidase activity	try|f7|f7i|ctrb1|st14a|heatr3|zgc:85976|rhbdl2|zgc:55888|htra1|zgc:92745|zgc:92041|ctrl|si:busm1-sl7.7|zgc:92590|lonp2|zgc:101788|zgc:112160|zgc:109940|zgc:112302|zgc:123295|zgc:136807|zgc:136461|ela3l|zgc:153968|tmprss4|cfb
Day 1 vs Days 2-5	3863	GO:0006281	30	27	691	5.62	10	0.00224	0.155	DNA repair	cry1a|cry1b|cry2a|cry3|cry4|gtf2h2|ercc4|gtf2h4|fen1|zgc:66475|rad1|rad51|ercc1|poll|nudt1|apex1|zgc:55521|zgc:56197|gtf2h3|rad17|polb|neil3|zgc:112973|rad52|esco2|zgc:136881|zgc:153885
Day 1 vs Days 2-5	3863	GO:0004129	15	15	691	4.66	22	0.00456	0.143	cytochrome-c oxidase activity	mt-co1|mt-co2|cox4i1|cox7a2l|cox6a1|cox7c|zgc:66195|zgc:73355|zgc:86599|zgc:92631|zgc:103594|cox5aa|cox7a2|zgc:153978|zgc:153177
Day 1 vs Days 2-5	3863	GO:0043234	54	46	691	5.35	13	0.00268	0.142	protein complex	psma6a|psmc6|psmc4|psmd7|psmd12|msto1|psmc3|zgc:65894|tubb2c|psmc1a|psmd11b|tuba1|tubb5|psmd13|psmd6|psmc2|zgc:77139|psmb3|zgc:55461|psmd1|tubgl|tuba8l4|adrm1b|psmb1|psmc1b|tubd1|psma5|zgc:92716|psmb2|zgc:92726|tuba8l3|psmd10|zgc:110330|psmd4l|zgc:112335|psma2|zgc:114044|zgc:123194|zgc:123292|zgc:123298|zgc:153264|tuba1l|psmb6|psme2|psme1|psme3
Day 1 vs Days 2-5, DMSO only	3549	GO:0055114	166	121	691	3.99	25	0.01027	0.284	oxidation reduction	cat|hsd17b8|cyp11a1|dhfr|cp|adh5|mt-nd4|mt-nd4l|mt-co1|mt-co2|mt-nd3|fads2|hgd|cyp2j28|gapdhs|glud1a|gapdh|hsdl2|rdh1l|alox12|adi1|cyp3c1|gpd1b|dohh|ndufs1|degs1|f5|hsd17b12a|tdo2l|hsd11b2|mdh1b|sod2|dia1|cbr1l|aldh2b|gpx1a|vat1|pdcd8|hif1an|glud1b|hsd3b1|cbr1|rdh10|rdh1|idh1|zgc:63546|idh2|dldh|aldh9a1b|mdh1a|cyp17a1|mao|hsd11b3|idh3a|zgc:56585|zgc:63602|zgc:63667|aldh2a|zgc:64106|zgc:65987|ndor…
Day 1 vs Days 2-5, DMSO only	3549	GO:0050662	17	16	691	6.9	8	0.00109	0.094	coenzyme binding	ugdh|uxs1|nqo1|gpd1b|hibadhb|tdh|gpd1|ehhadh|pgd|hadh|hibadha|gpd1l|zgc:103629|gmds|gdap1|gale
Day 1 vs Days 2-5, DMSO only	3549	GO:0046961	26	23	691	6.55	10	0.0013	0.09	hydrogen ion transporting ATPase activity, rotational mechanism	atp6v1e1|atp6v0c|atp6ap1|atp5g|atp6v1h|atp6v0d1|zgc:77708|atp5d|atp5c1|atp6v1c1|atp6v1b2|atp6v1al|atp5h|zgc:73293|atp5j|atp6v1d|zgc:55970|atp6v1f|atp5f1|zgc:101757|zgc:109987|atp5o|atp5a1
Day 1 vs Days 2-5, DMSO only	3549	GO:0006260	16	15	691	6.38	13	0.00137	0.073	DNA replication	pola1|orc6l|pola2|pold2|rpa1|poll|polm|si:rp71-1p14.5|rfc4|polb|rfc5|nfia|zgc:110810|pold1|rrm1
Day 1 vs Days 2-5, DMSO only	3549	GO:0003723	121	98	691	13.07	2	0	0.001	RNA binding	dvr1rbp|cugbp1|tnrc4|adar|adarb1|rps9|u2af1|fmr1|ddx55|ddx54|mki67ip|zgc:110087|exosc8|ssb|sf1|polr2gl|papolb|rbm4.1|zff9|eif2s1l|nola2|pcbp2|ilf3|zgc:66107|zgc:56476|supt6h|tarbp2|pspc1|pabpc4|sb:cb363|yars|sf3a1|cugbp2|dkc1|rbm19|zgc:56457|zgc:56526|zgc:56682|lgtn|papolg|pno1|sfrs1|rpl8|rbm18|fbl|sfrs1l|kirrel|fubp1|rbm22|zgc:85948|ilf2|trspap1|rps2|hnrnpl|stau2|zgc:55429|sfrs8|fxr2|mcts1|puf60…
Day 1 vs Days 2-5, DMSO only	3549	GO:0046933	19	17	691	5.38	17	0.00333	0.135	hydrogen ion transporting ATP synthase activity, rotational mechanism	atp6v0c|atp6ap1|atp5g|zgc:77708|atp5d|atp5c1|atp6v1c1|atp6v1b2|atp6v1al|atp5h|zgc:73293|atp5j|zgc:55970|atp6v1f|atp5f1|atp5o|atp5a1
Day 1 vs Days 2-5, DMSO only	3549	GO:0016616	22	19	691	4.67	22	0.00658	0.207	oxidoreductase activity, acting on the CH-OH group of donors, NAD or NADP as acceptor	ctbp1|ugdh|gpd1b|zgc:65956|mdh1b|idh1|idh2|mdh1a|idh3a|zgc:64133|gpd1|zgc:86647|zgc:92882|grhpr|gpd1l|zgc:136493|me1|ldha|ldhb
Day 1 vs Days 2-5, DMSO only	3549	GO:0008152	355	255	691	6.32	15	0.00137	0.063	metabolic process	dct|pc|atp1a1b|atp1a3a|htatip2|alas1|hsd17b8|ctbp1|agxt|ugdh|tpi1a|tpi1b|uxs1|gstp1|mthfd1|gapdhs|cbs|cad|aldh3d1|glud1a|suclg2|impdh2|hsdl2|fah|uap1|rdh1l|dus1l|zgc:77126|pgam1|slc35c2|dlat|gpd1b|zgc:73340|uck2b|zgc:63722|hsd17b12a|hsd11b2|aldh7a1|zgc:65956|si:dkeyp-20g2.4|rpe|taz|htf9c|mdh1b|flj13639|atp2a2b|acadvl|rpl4|cpn1|mmp2|sulf1|npl|bcat1|cbr1l|si:dkey-31f5.7|dlst|aldh2b|kmo|vat1|si:xx-3…
Day 1 vs Days 2-5, DMSO only	3549	GO:0015986	14	14	691	5.87	16	0.00195	0.084	ATP synthesis coupled proton transport	mt-atp6|atp6ap1|atp5g|atp5l|atp5d|atp5c1|atp5h|zgc:73293|atp5j|zgc:55970|wdr18|atp5f1|atp5o|atp5a1
Day 1 vs Days 2-5, DMSO only	3549	GO:0016071	14	13	691	5.35	18	0.00405	0.156	mRNA metabolic process	smx5|snrpd1|snrpd3l|lsm7|zgc:56682|snrpb|lsm6|snrpd3|zgc:101136|zgc:103688|si:dkey-113g17.2|snrpfl|lsm11
Day 1 vs Days 2-5, DMSO only	3549	GO:0005829	38	33	691	8.06	6	0.00022	0.025	cytosol	psma6a|psmc6|psmc4|psmd7|psmd12|psmc3|psmc1a|psmd11b|fyna|psmd13|psmd6|psmc2|shmt1|zgc:77139|psmb3|psmd1|adrm1b|psmb1|psmc1b|psma5|zgc:92716|psmb2|zgc:92726|neu3.2|psmd10|zgc:110330|psmd4l|psma2|zgc:114044|psmb6|psme2|psme1|psme3
Day 1 vs Days 2-5, DMSO only	3549	GO:0007067	22	19	691	4.67	23	0.00658	0.198	mitosis	ube2i2|ewsr1b|kntc2l|nusap1|pafah1b1a|pafah1b1b|zgc:56708|zgc:64116|zgc:66331|zgc:77115|clasp2|zw10|zgc:92321|tipin|zgc:103632|cdca8l|zgc:110417|zte38|ube2i
Day 1 vs Days 2-5, DMSO only	3549	GO:0016469	31	27	691	6.82	9	0.00123	0.094	proton-transporting two-sector ATPase complex	evla|mt-atp6|atp6v1e1|atp6v0c|atp6ap1|atp5g|atp6v0d1|si:ch211-81a5.7|zgc:77708|atp5l|atp5d|atp5c1|atp6v1c1|atp6v1b2|atp6v1al|atp5h|zgc:73293|atp5j|atp6v1d|zgc:55970|atp6v1f|wdr18|atp5f1|zgc:101757|zgc:109987|atp5o|atp5a1
Day 1 vs Days 2-5, DMSO only	3549	GO:0007601	13	12	691	4.83	21	0.0063	0.207	visual perception	rds2|vsx2|cryaa|opn4l|pde6g|zgc:77759|opn1lw2|zgc:92605|nr2f1|vsx1|nr2f5|opn1sw1
Day 1 vs Days 2-5, DMSO only	3549	GO:0006396	24	22	691	7.88	7	0.00036	0.036	RNA processing	adar|adarb1|exosc8|ssb|zgc:66107|htf9c|zgc:56476|sf3a1|prpf39|cstf3|xab2|zgc:55327|utp6|zgc:55695|sfrs8|trnt1|sart3|exosc9|zgc:110717|si:dkey-255g15.1|exosc5|zgc:158612
Day 1 vs Days 2-5, DMSO only	3549	GO:0003676	349	266	691	18.31	1	0	0.001	nucleic acid binding	dvr1rbp|cugbp1|tnrc4|klf4|zfhx1|klf2a|klf2b|mkrn1|u2af1|ppp1r10|sf3b4|snrpc|ddx19|ncbp2|mtf1|npm1|kars|copeb|smarca5|ddx55|ddx54|mki67ip|pola1|yy1a|tia1|ewsr1b|hnrnpab|zbtb16|tia1l|prdm1a|ssb|zgc:77366|zfp36l1l|zgc:55876|sf1|zgc:85960|sp1|sp5l|rbm4.2|ercc3|snd1|zmat2|klf11a|sp8l|aars|tardbp|rbm4.1|si:ch211-89p1.3|ddx39a|syncrip|zff9|rnps1|cpsf6|mynn|ercc4|zgc:56208|zgc:66448|rbmx|cirbp|zgc:76924|…
Day 1 vs Days 2-5, DMSO only	3549	GO:0060041	26	24	691	8.89	5	0.00014	0.02	retina development in camera-type eye	nrf1|prkci|ccna2|atp6v1e1|atp6v0c|mcm3|atp6ap1|mpp5a|smarca5|atp6v1h|atp6v0d1|flj12716l|sf1|wrb|paics|fen1|chaf1b|tyms|dmap1|polr3f|atp6v1f|rfc4|rfc5|rdh5
Day 1 vs Days 2-5, DMSO only	3549	GO:0006096	27	23	691	5.01	19	0.00463	0.168	glycolysis	gpia|gapdhs|gapdh|pgam1|zgc:63722|eno1|mdh1b|aldoc|eno3|pkm2a|pgam2|mdh1a|zgc:73056|zgc:64133|aldoab|pgk1|eno2|zgc:92882|zgc:92230|pfkm|dhtkd1|ldha|ldhb
Day 1 vs Days 2-5, DMSO only	3549	GO:0007155	33	27	691	4.16	24	0.0102	0.294	cell adhesion	col11a2|ncam2|scarb2|thbs3a|thbs4b|lamc1|vcanb|slc35c2|f5|lama5|col14a1|col18a1|nrp1a|itgb1b|itga5|nrp2b|btbd9|cd36|rs1|mfge8l|tnfaip6|zgc:158375|mfge8|ctnnb1|ncam1|tbx2b|jup
Day 1 vs Days 2-5, DMSO only	3549	GO:0006744	15	15	691	6.38	11	0.00137	0.086	ubiquinone biosynthetic process	mt-nd4|mt-nd4l|mt-nd3|ndufs1|ndufa6|ndufb10|ndufb4|ndufa4l|coq3|ndufv1|ndufs6|ndufs3|ndufs4|ndufs5|zgc:158731
Day 1 vs Days 2-5, DMSO only	3549	GO:0006457	68	57	691	10.38	3	0	0	protein folding	calr|hspe1|cct6a|cct3|cct2|cct7|hspd1|zgc:56703|dnajb12|dnaja2l|zgc:77513|fkbp10|fkbp4|zgc:55492|ppil4|aip|pfdn5|ppial|dnaja3a|ppia|cct5|calrl|fkbp11|fkbp5|hsp90a.2|hsp90b1|dnajc5|ppil2|zgc:56702|zgc:63689|cct4|zgc:66282|fkbp1b|fkbp8|ppib|zgc:63524|ppig|dnajc17|zgc:86715|zgc:92648|fkbp14|fkbp9|dnajb1|zgc:101894|zgc:101826|ppif|zgc:103752|pfdn1|ppie|zgc:110008|ppil1|grpel1|zgc:136473|clgn|zgc:1527…
Day 1 vs Days 2-5, DMSO only	3549	GO:0016491	259	194	691	10.26	4	0	0	oxidoreductase activity	cat|dct|nos1|hsd17b8|cyp11a1|dhfr|cp|adh5|ugdh|mt-nd4|mt-nd4l|mt-co1|mt-co2|mt-nd3|fads2|hgd|cyp2j28|gapdhs|plod3|aldh3d1|glud1a|gapdh|hsdl2|nqo1|rdh1l|alox12|slc35c2|adi1|cyp3c1|gpd1b|dohh|ndufs1|degs1|f5|hsd17b12a|zgc:66484|gclm|tdo2l|hsd11b2|aldh7a1|ldhd|fmo5|mdh1b|sod2|flj13639|dia1|acadvl|rpl4|cbr1l|prdx2|aldh2b|gpx1a|kmo|vat1|si:xx-35d8.1|ivd|dhrs1|rrm2b|inppl1|pdcd8|prdx3|hif1an|glud1b|hsd…
Day 1 vs Days 2-5, DMSO only	3549	GO:0004129	15	15	691	6.38	12	0.00137	0.079	cytochrome-c oxidase activity	mt-co1|mt-co2|cox4i1|cox7a2l|cox6a1|cox7c|zgc:66195|zgc:73355|zgc:86599|zgc:92631|zgc:103594|cox5aa|cox7a2|zgc:153978|zgc:153177
Day 1 vs Days 2-5, DMSO only	3549	GO:0003899	18	16	691	4.89	20	0.00543	0.188	DNA-directed RNA polymerase activity	polr2gl|polr1a|polr2c|zgc:56407|polr1c|zgc:66298|polr3f|polr3c|zgc:92878|zgc:92790|polr3k|twistnb|zgc:103515|zgc:110825|polr2j|zgc:112305
Day 1 vs Days 2-5, DMSO only	3549	GO:0043234	54	44	691	6.32	14	0.00137	0.068	protein complex	psma6a|psmc6|psmc4|psmd7|psmd12|msto1|psmc3|zgc:65894|tubb2c|psmc1a|psmd11b|tuba1|tubb5|psmd13|psmd6|psmc2|zgc:77139|psmb3|zgc:55461|psmd1|tubgl|tuba8l4|adrm1b|psmb1|psmc1b|tubd1|psma5|zgc:92716|psmb2|zgc:92726|tuba8l3|psmd10|zgc:110330|psmd4l|zgc:112335|psma2|zgc:114044|zgc:123194|zgc:123292|zgc:153264|psmb6|psme2|psme1|psme3
