# Supplementary material for: Dynamic Zebrafish Interactome Reveals Transcriptional Mechanisms of Dioxin Toxicity
Source: PLoS One. 2010 May 5;5(5):e10465. doi: 10.1371/journal.pone.0010465 (PMC2864754; doi:10.1371/journal.pone.0010465)
Supplement: Data File S10 — GO enrichment analysis of all dioxin-modulated genes (by ANOVA), grouped by day. (0.04 MB XLS) [file pone.0010465.s019.xls]

## Sheet: Supplemental data file 18
GO enrichment analysis of all dioxin-modulated genes (by ANOVA), grouped by day.
Day	Contrast	#AnnotGenesInSelection	GO-ID	#totalInGO	#selectedInGO	Nnull	Chi-square	Rank	p-value	pFDR	Description	Genes
1	TCDD vs DMSO	48	GO:0006826	88	4	691	10.17	1	0.00041	0.28	iron ion transport	cyp11a1|cyp1a|hbbe2|zgc:109934
1	TCDD vs DMSO	48	GO:0006879	90	4	691	9.82	2	0.00041	0.14	cellular iron ion homeostasis	cyp11a1|cyp1a|hbbe2|zgc:109934
1	TCDD vs DMSO	48	GO:0005506	114	4	691	6.62	3	0.00098	0.227	iron ion binding	cyp11a1|cyp1a|hbbe2|zgc:109934
2	TCDD vs DMSO	389	GO:0016887	19	4	691	4.06	1	0.00973	6.72	ATPase activity	abcc4|mdn1|abcf1|zgc:136762
3	TCDD vs DMSO	556	GO:0030163	10	5	691	15.41	1	0.00026	0.18	protein catabolic process	psmc3|psmc1a|psmc2|psmc1b|zgc:100832
3	TCDD vs DMSO	556	GO:0044267	9	4	691	9.72	2	0.00214	0.74	cellular protein metabolic process	cct6a|cct2|hspd1|cct4
3	TCDD vs DMSO	556	GO:0005488	319	49	691	9.02	3	0.0024	0.553	binding	copg2|fabp3|atp6v1h|rdh1l|dnajc3|cltca|ap1g1|api5|vcp|cap1|aip|cbr1l|hectd1|prpf39|kpna3|zgc:56585|slc25a1|rtn4ip1|nae1|hibadhb|zgc:73228|zgc:77144|fkbp8|slc25a20|zgc:76925|dhdhl|dnajc7|nnt|pgd|zgc:55696|cdc23|ttc25|zgc:92066|zgc:100900|hadh|zgc:101858|zgc:103457|hsd17b10|gpd1l|zgc:103654|slc25a32b|zgc:110308|zgc:110122|mecr|zgc:109934|slc25a26|si:dkey-255g15.1|zgc:136493|zgc:153460
3	TCDD vs DMSO	556	GO:0004867	23	7	691	8.88	4	0.00252	0.435	serine-type endopeptidase inhibitor activity	serpinb1l3|serpinb1l4|tfpia|serpind1|zgc:85816|serpine2|serpinb1
3	TCDD vs DMSO	556	GO:0006457	68	14	691	7.15	5	0.00449	0.62	protein folding	cct6a|cct2|hspd1|aip|zgc:63689|cct4|fkbp8|dnajc17|ppih|dnajb1|zgc:101894|pfdn1|ppie|zgc:152779
3	TCDD vs DMSO	556	GO:0051082	43	10	691	6.97	6	0.00454	0.523	unfolded protein binding	cct6a|cct2|hspd1|zgc:63689|cct4|dnajc17|dnajb1|zgc:101894|pfdn1|zgc:152779
3	TCDD vs DMSO	556	GO:0031072	28	7	691	5.59	7	0.00643	0.634	heat shock protein binding	dnajc3|zgc:63689|dnajc7|dnajc17|dnajb1|zgc:153268|zgc:152779
3	TCDD vs DMSO	556	GO:0042613	12	4	691	5.54	8	0.00721	0.623	MHC class II protein complex	si:busm1-266f07.1|zgc:123077|zgc:152682|mhc2dab
3	TCDD vs DMSO	556	GO:0005737	415	57	691	5.49	9	0.0075	0.576	cytoplasm	copg2|acta1|bactin1|cct6a|cct2|mtf1|slc26a5|sult1st1|snupn|zfr|psmc3|fgfr1op2|psmc1a|vps29|snx17|cars|kpna3|dixdc1|sult1st2|cugbp2|taf8|dtnbp1a|zgc:63691|rars2|psmc2|cct4|chmp7|zgc:77144|zgc:77870|sumo1|psmb3|upp2|actc1l|psmc1b|zgc:92676|zgc:92654|psmb2|si:ch211-153c20.2|zgc:92657|zgc:92000|cthrc1a|cdkl1|hars|zgc:92867|gpd1l|park7|galk2|zgc:101897|zgc:101581|farsa|zgc:110010|zgc:109981|zgc:153824…
3	TCDD vs DMSO	556	GO:0019855	88	16	691	5.43	10	0.00755	0.522	calcium channel inhibitor activity	calm2b|thbs4b|calm3b|calm3a|calm1a|cacna1d|pcdh10b|calm1b|calm2a|mmp13|clstn1|gpr98|heg|zgc:92169|zgc:112165|galnt11
3	TCDD vs DMSO	556	GO:0005262	91	16	691	4.77	11	0.00842	0.529	calcium channel activity	calm2b|thbs4b|calm3b|calm3a|calm1a|cacna1d|pcdh10b|calm1b|calm2a|mmp13|clstn1|gpr98|heg|zgc:92169|zgc:112165|galnt11
3	TCDD vs DMSO	556	GO:0019882	13	4	691	4.64	12	0.00955	0.55	antigen processing and presentation	si:busm1-266f07.1|zgc:123077|zgc:152682|mhc2dab
3	TCDD vs DMSO	556	GO:0006816	101	17	691	4.26	13	0.00996	0.529	calcium ion transport	calm2b|thbs4b|calm3b|calm3a|cacng1|calm1a|cacna1d|pcdh10b|calm1b|calm2a|mmp13|clstn1|gpr98|heg|zgc:92169|zgc:112165|galnt11
3	TCDD vs DMSO	556	GO:0005875	14	4	691	3.91	14	0.0119	0.587	microtubule associated complex	dnl2|zgc:56231|dnl2l|zgc:112061
3	TCDD vs DMSO	556	GO:0030117	14	4	691	3.91	15	0.0119	0.548	membrane coat	copg2|ap1g1|zgc:65824|zgc:92795
4	TCDD vs DMSO	314	GO:0046982	10	4	691	18.06	1	0.00017	0.12	protein heterodimerization activity	arnt2|nfe2l2|rel|cbfb
4	TCDD vs DMSO	314	GO:0008146	10	4	691	18.06	2	0.00017	0.06	sulfotransferase activity	sult1st1|sult2st1|sult1st2|sult1st3
4	TCDD vs DMSO	314	GO:0005739	101	14	691	11.05	3	0.0011	0.253	mitochondrion	mao|idh3a|mpv17|slc25a1|ndufa4|slc25a33|slc25a25|mrrf|zgc:100849|zgc:103594|slc25a32b|coq10b|mecr|ucp2
4	TCDD vs DMSO	314	GO:0050662	17	4	691	7.59	4	0.00272	0.47	coenzyme binding	tdh|pgd|gpd1l|gmds
4	TCDD vs DMSO	314	GO:0005743	34	6	691	7.17	5	0.00307	0.424	mitochondrial inner membrane	slc25a1|slc25a33|slc25a25|slc25a32b|zgc:110122|ucp2
4	TCDD vs DMSO	314	GO:0004197	26	5	691	6.84	6	0.00318	0.367	cysteine-type endopeptidase activity	blmh|clstn1|zgc:55262|ctsz|capn2b
4	TCDD vs DMSO	314	GO:0005488	319	29	691	6.18	7	0.00388	0.383	binding	copg2|atp6v1h|cap1|zgc:56419|cbr1l|fkbp5|slc25a1|dao.3|zgc:76925|dhdhl|slc25a33|tdh|slc25a25|dnajc7|pgd|zgc:92066|zgc:100900|zgc:101723|gpd1l|zgc:103654|slc25a32b|zgc:110122|mecr|gmds|zgc:109934|si:dkey-255g15.1|zgc:136493|ucp2|jup
4	TCDD vs DMSO	314	GO:0003755	19	4	691	6.15	8	0.00405	0.35	peptidyl-prolyl cis-trans isomerase activity	ppil4|ppial|fkbp1b|ppih
4	TCDD vs DMSO	314	GO:0006457	68	9	691	5.88	9	0.00431	0.331	protein folding	cct2|ppil4|ppial|cct5|fkbp5|fkbp1b|dnajc17|ppih|zgc:152779
4	TCDD vs DMSO	314	GO:0009953	28	5	691	5.86	10	0.00452	0.312	dorsal/ventral pattern formation	bmp7|bambi|dusp6|msxb|nog1
4	TCDD vs DMSO	314	GO:0016616	22	4	691	4.55	11	0.00631	0.396	oxidoreductase activity, acting on the CH-OH group of donors, NAD or NADP as acceptor	idh1|idh3a|gpd1l|zgc:136493
4	TCDD vs DMSO	314	GO:0008152	355	30	691	4.44	12	0.00637	0.367	metabolic process	alas1|gstp1|aldh3d1|zgc:77126|cbr1l|mmp14b|idh1|idh3a|acsl4|dao.3|zgc:76925|dhdhl|tdh|pgd|zgc:100900|zgc:101723|gpd1l|galk2|zgc:103654|zgc:101897|zgc:103590|dbt|mecr|gmds|zgc:109981|zgc:123333|zgc:136493|zgc:153082|zgc:136762|aldh16a1
4	TCDD vs DMSO	314	GO:0016491	259	23	691	4.23	13	0.00689	0.366	oxidoreductase activity	cyp1a|aldh3d1|cyp3c1|degs1|cbr1l|idh1|mao|idh3a|dao.3|zgc:76925|dhdhl|pgd|zgc:92314|zgc:92502|zgc:100900|zgc:101723|gpd1l|zgc:103654|mecr|gmds|zgc:110010|cyp3a65|aldh16a1
4	TCDD vs DMSO	314	GO:0055114	166	16	691	4.02	14	0.00747	0.369	oxidation reduction	cyp1a|cyp3c1|degs1|cbr1l|idh1|mao|idh3a|zgc:76925|pgd|zgc:100900|zgc:101723|gpd1l|zgc:103654|mecr|zgc:110010|cyp3a65
5	TCDD vs DMSO	913	GO:0030163	10	8	691	28.32	1	0	0.001	protein catabolic process	psmc6|psmc4|psmc5|psmc3|psmc1a|psmc2|psmc1b|fbxo44
5	TCDD vs DMSO	913	GO:0005829	38	18	691	24.5	2	0	0.001	cytosol	psmc6|psmc4|psmd7|psmd12|psmc3|psmc1a|psmd11b|fyna|psmd13|psmc2|zgc:77139|psmd1|adrm1b|psmb1|psmc1b|neu3.2|psmd4l|psme1
5	TCDD vs DMSO	913	GO:0043234	54	21	691	18.07	3	0.00026	0.06	protein complex	psmc6|psmc4|psmd7|psmd12|psmc3|zgc:65894|tubb2c|psmc1a|tuba8l|psmd11b|tubb5|psmd13|psmc2|zgc:77139|psmd1|adrm1b|psmb1|psmc1b|psmd4l|zgc:123194|psme1
5	TCDD vs DMSO	913	GO:0005737	415	97	691	13.09	4	0.00122	0.21	cytoplasm	copg2|bactin1|bactin2|axin1|axin2|mapk14a|ywhag1|stil|cct3|cct2|mtf1|cbs|acta2|slc26a5|sult1st1|psmc6|cops4|psmc4|bin2l|phf17|xpo6|cdv3|smndc1|ivns1abpb|cuedc2|psmc5|psmc3|zgc:65894|srd5a3|zgc:77868|zgc:56134|col1a2|tubb2c|psmc1a|vps29|rars|col1a1|cdc42se1|cct5|llgl2|hspb1|rybpa|yars|col18a1|pmm2|sult1st2|mvp|cugbp2|nusap1|sh3gl1b|zgc:64114|tubb5|qars|dtnbp1a|psmc2|chmp5|cct4|arl2bp|amph|chmp7|zg…
5	TCDD vs DMSO	913	GO:0005783	51	18	691	11.76	5	0.00142	0.196	endoplasmic reticulum	calr|rtn1a|fkbp10|rpn1|napa|pdia4|pdip5|calrl|bcap31|hspa5|hsp90b1|oprs1|txndc4|kdelc1|rcn3|sdf2l1|cnpy1|zgc:158636
5	TCDD vs DMSO	913	GO:0019855	88	27	691	11.57	6	0.00145	0.167	calcium channel inhibitor activity	anxa13|cdh1|calm2b|thbs4b|anxa2a|calm3b|calm3a|anxa1a|calm1a|anxa11a|calm1b|calm2a|mmp14a|mmp13|clstn1|creld2|mmp9|zgc:77836|slc25a25|heg|zgc:100787|mcfd2|fat|galnt7|lpcat1|galnt11|lcp1
5	TCDD vs DMSO	913	GO:0005262	91	27	691	10.25	7	0.00171	0.169	calcium channel activity	anxa13|cdh1|calm2b|thbs4b|anxa2a|calm3b|calm3a|anxa1a|calm1a|anxa11a|calm1b|calm2a|mmp14a|mmp13|clstn1|creld2|mmp9|zgc:77836|slc25a25|heg|zgc:100787|mcfd2|fat|galnt7|lpcat1|galnt11|lcp1
5	TCDD vs DMSO	913	GO:0005509	211	53	691	10.19	8	0.00171	0.147	calcium ion binding	calr|notch3|anxa13|cdh1|calm2b|thbs4b|dag1|capns1a|cpb1|fkbp10|anxa2a|nucb2b|myl9l|calm3b|pdia4|calm3a|anxa1a|zgc:63860|calm1a|zgc:153867|ehd2|calrl|anxa11a|calm1b|calm2a|mmp14a|atp2b1a|mmp13|clstn1|creld2|mmp9|zgc:77836|slc25a25|cant1|zgc:55262|prkcsh|edem1|rcn3|heg|egfl6|zgc:100787|stat5.2|zgc:92027|mcfd2|fat|galnt7|capn2b|myl2|lpcat1|zgc:153192|galnt11|mfge8|lcp1
5	TCDD vs DMSO	913	GO:0017017	6	4	691	10.04	9	0.00252	0.193	MAP kinase tyrosine/serine/threonine phosphatase activity	dusp5|dusp6|dusp1|dusp4
5	TCDD vs DMSO	913	GO:0006816	101	29	691	9.75	10	0.00252	0.174	calcium ion transport	anxa13|cdh1|calm2b|thbs4b|anxa2a|calm3b|calm3a|anxa1a|cacng1|calm1a|anxa11a|calm1b|calm2a|mmp14a|atp2b1a|mmp13|clstn1|creld2|mmp9|zgc:77836|slc25a25|heg|zgc:100787|mcfd2|fat|galnt7|lpcat1|galnt11|lcp1
5	TCDD vs DMSO	913	GO:0001666	15	7	691	8.71	11	0.00318	0.2	response to hypoxia	arnt2|igfbp1|hmox1|sdcbp|mmp14a|cct4|lipf
5	TCDD vs DMSO	913	GO:0046983	38	13	691	7.56	12	0.00399	0.23	protein dimerization activity	cebpb|cebpd|cebpg|atf1|cndp2|nfe2l2|fos|junb|junbl|atf3|mafk|zgc:92851|mitfa
5	TCDD vs DMSO	913	GO:0030833	7	4	691	7.34	13	0.00512	0.272	regulation of actin filament polymerization	arpc1b|arpc1a|arpc5b|arpc3
5	TCDD vs DMSO	913	GO:0006457	68	20	691	7.19	14	0.00515	0.254	protein folding	calr|cct3|cct2|fkbp10|zgc:55492|ppil4|aip|cct5|calrl|fkbp11|fkbp5|hsp90b1|dnajb11|zgc:63689|cct4|zgc:66282|fkbp1b|ppih|pfdn1|zgc:152779
5	TCDD vs DMSO	913	GO:0046982	10	5	691	7.03	15	0.00625	0.288	protein heterodimerization activity	arnt2|nfe2l2|mafk|rel|cbfb
5	TCDD vs DMSO	913	GO:0031072	28	10	691	6.46	16	0.00674	0.291	heat shock protein binding	prkri|dnajc3|zgc:55492|dnajb11|zgc:56709|zgc:63689|dnajc7|zgc:92148|zgc:153268|zgc:152779
5	TCDD vs DMSO	913	GO:0005524	489	103	691	6.42	17	0.00686	0.279	ATP binding	kifc1|bactin1|bactin2|epha4a|mapk14a|papss2|ptk2.1|ddx19|mcm3|stka|cct3|cct2|kif11|msh6|eef2k|mcm5|acta2|scyl3|sgk1|psmc6|sephs1|tnika|psmc4|mapkapk2a|map4k5|zgc:56558|psmc5|psmc3|abcf2|psmc1a|rars|mcm4|cct5|hells|rps6ka3|yars|pbk|smarca4|ttnb|abcc4|rab1a|ripk2|fyna|atp2b1a|hspa5|hsp90b1|rab32|eif4a1a|pfkfb4|mapk3|qars|nme4|vps4b|psmc2|cct4|zgc:66125|cmpk|csnk1db|zgc:76966|uba2|cdk2|map2k1|prpf4b…
5	TCDD vs DMSO	913	GO:0000166	657	132	691	5.25	18	0.01054	0.404	nucleotide binding	kifc1|bactin1|bactin2|epha4a|mapk14a|ptk2.1|u2af1|mcm3|stka|cct3|cct2|kif11|mcm5|acta2|tia1l|gnaia|zgc:55876|sgk1|psmc6|sept8a|sephs1|tnika|rbm4.1|syncrip|psmc4|arf1l|rac1|mapkapk2a|cdc42l|ppil4|map4k5|zgc:56558|psmc5|psmc3|zgc:77304|g3bp1|zgc:65894|zgc:77665|tubb2c|abcf2|psmc1a|rars|tuba8l|ehd2|mcm4|rap1b|cct5|rbm35b|rps6ka3|yars|pbk|abcc4|rab1a|acin1a|msi2|cugbp2|fyna|atp2b1a|hspa5|rab32|tubb5|…
5	TCDD vs DMSO	913	GO:0005856	65	18	691	5.02	19	0.01097	0.399	cytoskeleton	bactin1|bactin2|arpc4|ptk2.1|acta2|ivns1abpb|arpc1b|cdc42se1|llgl2|tubb5|arpc1a|arpc5b|actc1l|arpc3|zgc:86709|zgc:86648|zgc:123289|jak1
5	TCDD vs DMSO	913	GO:0030145	15	6	691	5.01	20	0.01175	0.406	manganese ion binding	arg2|xpnpep3|zgc:77836|galnt7|zgc:153353|galnt11
5	TCDD vs DMSO	913	GO:0051082	43	13	691	4.98	21	0.01178	0.388	unfolded protein binding	calr|cct3|cct2|zgc:55492|cct5|calrl|hsp90b1|dnajb11|zgc:63689|cct4|zgc:66282|pfdn1|zgc:152779
5	TCDD vs DMSO	913	GO:0017111	53	15	691	4.51	22	0.01378	0.433	nucleoside-triphosphatase activity	mcm3|psmc6|psmc4|psmc5|psmc3|abcf2|psmc1a|mcm4|abcc4|vps4b|psmc2|nvl|bcs1l|psmc1b|mdn1
5	TCDD vs DMSO	913	GO:0005385	9	4	691	4.11	23	0.01598	0.48	zinc ion transmembrane transporter activity	slc39a6|slc30a7|slc30a1|slc30a5
5	TCDD vs DMSO	913	GO:0044267	9	4	691	4.11	24	0.01598	0.46	cellular protein metabolic process	cct3|cct2|cct5|cct4
5	TCDD vs DMSO	913	GO:0031105	9	4	691	4.11	25	0.01598	0.442	septin complex	sept8a|sept10|sept3|sept7b
